# Supplementary material for: Identification of long non-coding RNA-microRNA-mRNA regulatory modules and their potential roles in drought stress response in wheat (Triticum aestivum L.)
Source: Front Plant Sci. 2022 Oct 11;13:1011064. doi: 10.3389/fpls.2022.1011064 (PMC9592863; doi:10.3389/fpls.2022.1011064)
Supplement: Supplementary file 11 [file Table_3.xlsx]

## Sheet: Sheet1
Supplementary Table S3 Expression and functional annotation of drought resistance-related DEGs
Gene ID	DSCK1_FPKM	DSCK2_FPKM	DSCK3_FPKM	DST1_FPKM	DST2_FPKM	DST3_FPKM	DTCK1_FPKM	DTCK2_FPKM	DTCK3_FPKM	DTT1_FPKM	DTT2_FPKM	DTT3_FPKM	DSCK1_DSCK2_DSCK3_vs_DST1_DST2_DST3_DESeq2_Pvalue	DSCK1_DSCK2_DSCK3_vs_DST1_DST2_DST3_DESeq2_log2FC	DSCK3_DSCK1_DSCK2_vs_DST1_DST2_DST3_DESeq2_(Pvalue_0.05_FC_2)_regulated	DTCK1_DTCK2_DTCK3_vs_DTT1_DTT2_DTT3_DESeq2_Pvalue	DTCK1_DTCK2_DTCK3_vs_DTT1_DTT2_DTT3_DESeq2_log2FC	DTCK1_DTCK3_DTCK2_vs_DTT1_DTT2_DTT3_DESeq2_(Pvalue_0.05_FC_2)_regulated	GO_annotation	KEGG_annotation	KEGG_pathway_annotation
TraesCS7B02G325100	22.947	37.2852	24.2161	10.3476	17.6532	12.6882	12.2944	13.25	10.8894	1.65209	2.59261	2.83442	0.00166344	-0.911545	normal	1.19506e-15	-2.22947	down	--	--	--
TraesCS1B02G021300	6.26958	5.14939	6.63669	12.0052	7.19569	9.3308	0.534339	0.44652	0.896311	4.31393	0.673566	4.90942	0.00478011	0.788816	normal	0.000231848	2.07874	up	Molecular Function: phosphatidate cytidylyltransferase activity (GO:0004605);; Cellular Component: integral component of membrane (GO:0016021);; Biological Process: CDP-diacylglycerol biosynthetic process (GO:0016024);;	K00981|4.7e-233|ats:109748214|K00981 phosphatidate cytidylyltransferase [EC:2.7.7.41] | (RefSeq) LOC109748214; phosphatidate cytidylyltransferase 1-like	Glycerophospholipid metabolism (ko00564);; Phosphatidylinositol signaling system (ko04070)
TraesCS7D02G498300	0.568144	0.697698	0.659573	0	1.58492	0.058408	1.15268	1.66131	3.18911	0.154808	0.151425	0.144821	0.921231	-0.101652	normal	8.71242e-17	-3.39153	down	Molecular Function: iron ion binding (GO:0005506);; Molecular Function: electron carrier activity (GO:0009055);; Molecular Function: 2 iron, 2 sulfur cluster binding (GO:0051537);; Molecular Function: FAD binding (GO:0071949);;	K09842|0.0e+00|ats:109785191|K09842 abscisic-aldehyde oxidase [EC:1.2.3.14] | (RefSeq) LOC109785191; putative aldehyde oxidase-like protein isoform X1	Carotenoid biosynthesis (ko00906)
TraesCS5B02G539900	0	0	0	0	0	0	4.07817	2.75722	2.78192	0.351235	0.572201	0.633688	--	--	--	8.11885e-18	-2.46214	down	Molecular Function: protein serine/threonine kinase activity (GO:0004674);; Molecular Function: ATP binding (GO:0005524);; Cellular Component: integral component of membrane (GO:0016021);;	K13415|1.1e-127|bdi:100827955|K13415 protein brassinosteroid insensitive 1 [EC:2.7.10.1 2.7.11.1] | (RefSeq) brassinosteroid LRR receptor kinase BRI1	Plant hormone signal transduction (ko04075)
TraesCS6D02G306000	0.680535	0.948452	0.89996	0.127976	0.370893	1.05071	1.43071	1.01367	1.40125	0.31973	0.028612	0.083174	0.430143	-0.496387	normal	3.77697e-05	-2.4602	down	Biological Process: nitric oxide biosynthetic process (GO:0006809);; Molecular Function: heme binding (GO:0020037);; Molecular Function: molybdenum ion binding (GO:0030151);; Biological Process: nitrate assimilation (GO:0042128);; Molecular Function: molybdopterin cofactor binding (GO:0043546);; Molecular Function: nitrate reductase (NADPH) activity (GO:0050464);;	K10534|0.0e+00|ats:109757553|K10534 nitrate reductase (NAD(P)H) [EC:1.7.1.1 1.7.1.2 1.7.1.3] | (RefSeq) LOC109757553; nitrate reductase [NAD(P)H]	Nitrogen metabolism (ko00910)
TraesCS4A02G314800	0.438846	0.413739	0.686356	0	0.339052	0.117535	1.06143	0.917226	0.793861	0.077543	0.144612	0.297436	0.143697	-1.27098	normal	1.63322e-05	-2.07592	down	--	--	--
TraesCSU02G049500	5.3963	10.2923	11.1172	65.0067	48.2199	61.9494	13.9035	15.5353	13.8487	5.67818	4.75257	4.28981	1.08727e-16	2.77491	up	9.70974e-09	-1.45023	down	Molecular Function: serine-type endopeptidase inhibitor activity (GO:0004867);; Biological Process: response to wounding (GO:0009611);;	--	--
TraesCS3B02G281300	0.597308	0.219555	0.450276	0	0.15923	0	1.28011	1.32908	0.960599	0.128749	0.247855	0.329462	--	--	--	2.77532e-06	-2.05794	down	Molecular Function: transferase activity, transferring acyl groups other than amino-acyl groups (GO:0016747);;	K19861|9.2e-43|bvg:104889262|K19861 benzyl alcohol O-benzoyltransferase [EC:2.3.1.196 2.3.1.232] | (RefSeq) benzyl alcohol O-benzoyltransferase	--
Triticum_aestivum_newGene_97528	0.072177	0.137392	0.124155	0.495505	0.265023	0.723217	1.87764	3.95834	3.73027	44.0932	61.5564	73.283	--	--	--	2.56314e-32	4.03678	up	--	--	--
TraesCS5D02G012300	1.27094	0	0	4.42039	19.6895	5.52451	0.081033	0.020022	0	9.11029	5.08922	5.12654	0.18304	1.31086	normal	1.85947e-35	6.52863	up	Molecular Function: monooxygenase activity (GO:0004497);; Molecular Function: iron ion binding (GO:0005506);; Molecular Function: oxidoreductase activity, acting on paired donors, with incorporation or reduction of molecular oxygen (GO:0016705);; Molecular Function: heme binding (GO:0020037);;	K05917|1.1e-289|ats:109745900|K05917 sterol 14alpha-demethylase [EC:1.14.14.154 1.14.15.36] | (RefSeq) LOC109745900; obtusifoliol 14-alpha demethylase-like isoform X1	Steroid biosynthesis (ko00100)
Triticum_aestivum_newGene_52919	0.600486	0.667528	0.144994	0.076402	3.08975	0.180312	0.597921	0.509478	0.720492	0.079788	0.021645	0.20154	0.252481	0.989313	normal	0.000887897	-2.00088	down	--	--	--
TraesCS2D02G173600	17.5081	23.7647	19.3844	13.1541	20.6536	15.7625	7.93752	11.3905	13.9496	2.44156	1.23169	1.89105	0.501851	-0.160866	normal	2.35258e-10	-2.35425	down	Molecular Function: calcium ion binding (GO:0005509);;	K02183|4.7e-45|ats:109751263|K02183 calmodulin | (RefSeq) LOC109751263; calmodulin-1-like	MAPK signaling pathway - plant (ko04016);; Phosphatidylinositol signaling system (ko04070);; Plant-pathogen interaction (ko04626)
TraesCS1D02G420400	0.017985	0	0.096594	0.31542	0.325573	0.546438	0.025484	0.064809	0.079702	0.935434	0.880739	0.993133	--	--	--	1.37828e-12	3.52178	up	Biological Process: lipid metabolic process (GO:0006629);; Molecular Function: phosphatidylcholine 1-acylhydrolase activity (GO:0008970);;	K16818|3.3e-45|lsv:111906024|K16818 phospholipase A1 [EC:3.1.1.32] | (RefSeq) phospholipase A(1) DAD1, chloroplastic-like	Glycerophospholipid metabolism (ko00564);; alpha-Linolenic acid metabolism (ko00592)
TraesCS3B02G122800	0.186195	0.158077	0.242806	0.264884	0.893119	0.735545	0.044787	0.040351	0	1.52013	1.51401	0.838512	--	--	--	2.88065e-15	4.49202	up	Molecular Function: protein dimerization activity (GO:0046983);;	K13422|4.4e-08|csat:104724689|K13422 transcription factor MYC2 | (RefSeq) transcription factor bHLH28-like	MAPK signaling pathway - plant (ko04016);; Plant hormone signal transduction (ko04075)
TraesCS1B02G108800	5.84637	5.48858	7.07953	2.45173	2.84865	2.96034	0.782621	0.72351	1.0031	1.66829	0.922201	2.74146	4.66871e-06	-1.00217	down	0.0138591	1.06099	up	Molecular Function: molecular_function (GO:0003674);; Molecular Function: nucleic acid binding (GO:0003676);; Molecular Function: RNA binding (GO:0003723);; Molecular Function: catalytic activity (GO:0003824);; Molecular Function: nuclease activity (GO:0004518);; Molecular Function: endonuclease activity (GO:0004519);; Molecular Function: binding (GO:0005488);; Cellular Component: cellular_compon…	--	--
TraesCS1D02G118600	0.022507	0	0.052889	0.467134	0.219817	0.434759	0.050323	0.047896	0.03216	0.574851	0.308466	1.16198	--	--	--	1.08766e-09	3.37849	up	Molecular Function: inorganic anion exchanger activity (GO:0005452);; Cellular Component: integral component of membrane (GO:0016021);;	K24194|0.0e+00|ats:109771881|K24194 boron transporter | (RefSeq) LOC109771881; boron transporter 4-like	--
TraesCS5B02G021500	0.313684	0.172101	0.159312	0	0.211502	0.120623	0.98506	0.694909	1.35981	0.177371	0.070183	0.090534	--	--	--	5.92873e-08	-2.68023	down	Cellular Component: integral component of membrane (GO:0016021);; Molecular Function: transferase activity, transferring glycosyl groups (GO:0016757);;	K18207|2.2e-67|atr:18433656|K18207 protein O-mannose beta-1,4-N-acetylglucosaminyltransferase [EC:2.4.1.312] | (RefSeq) protein O-linked-mannose beta-1,4-N-acetylglucosaminyltransferase 2	Mannose type O-glycan biosynthesis (ko00515)
TraesCS1D02G206000	0	0.031767	0	0	0.280854	0	0.762649	1.4818	1.83989	7.96151	9.23435	4.47271	--	--	--	8.82009e-08	2.245	up	--	--	--
TraesCS6D02G358900	9.97102	11.882	11.8765	0.272056	19.1908	0.984101	10.43	10.3493	11.8537	0	0	0	0.631696	-0.461056	normal	5.34603e-47	-8.16326	down	Cellular Component: photosystem II oxygen evolving complex (GO:0009654);; Biological Process: photosynthesis (GO:0015979);; Cellular Component: integral component of membrane (GO:0016021);;	K03541|4.9e-70|ats:109750629|K03541 photosystem II 10kDa protein | (RefSeq) LOC109750629; photosystem II 10 kDa polypeptide, chloroplastic	Photosynthesis (ko00195)
TraesCS2B02G409300	12.9244	7.29444	12.2526	62.5313	28.763	37.84	11.264	17.8699	16.2269	4.97808	6.18873	3.75245	1.19491e-09	2.10088	up	6.28465e-08	-1.50897	down	Molecular Function: glutamate dehydrogenase (NAD+) activity (GO:0004352);; Molecular Function: copper ion binding (GO:0005507);; Molecular Function: ATP binding (GO:0005524);; Cellular Component: mitochondrion (GO:0005739);; Cellular Component: vacuolar membrane (GO:0005774);; Biological Process: cellular amino acid metabolic process (GO:0006520);; Biological Process: cellular response to nitroge…	K00261|5.1e-240|ats:109765664|K00261 glutamate dehydrogenase (NAD(P)+) [EC:1.4.1.3] | (RefSeq) LOC109765664; glutamate dehydrogenase 2, mitochondrial	Arginine biosynthesis (ko00220);; Alanine, aspartate and glutamate metabolism (ko00250);; Nitrogen metabolism (ko00910);; Carbon metabolism (ko01200)
Triticum_aestivum_newGene_65449	0	0	0	0	0	0	0.354178	0.380386	0.563154	0.130178	0.03059	0	--	--	--	0.00185971	-2.22611	down	Biological Process: cellular amino acid metabolic process (GO:0006520);; Molecular Function: carboxy-lyase activity (GO:0016831);; Molecular Function: pyridoxal phosphate binding (GO:0030170);;	--	--
TraesCS6D02G069500	1.06148	0.718253	1.22887	1.04146	0.714102	1.15129	1.36278	0.915653	1.20154	0.27115	0.176383	0.22647	0.785965	0.107261	normal	4.94458e-10	-2.15328	down	Molecular Function: protein kinase activity (GO:0004672);; Molecular Function: calcium ion binding (GO:0005509);; Molecular Function: ATP binding (GO:0005524);; Molecular Function: polysaccharide binding (GO:0030247);;	K23544|8.8e-65|brp:103842861|K23544 serine incorporator 1/3 | (RefSeq) serine incorporator 3	--
TraesCS7D02G271100	18.7251	21.4828	16.7911	0.160681	16.7285	0.524075	3.86744	6.6487	6.4911	0.140169	0.110134	0	0.281406	-1.06402	normal	1.36148e-05	-3.2765	down	Molecular Function: iron ion binding (GO:0005506);; Cellular Component: membrane (GO:0016020);; Molecular Function: oxidoreductase activity, acting on paired donors, with incorporation or reduction of molecular oxygen, NAD(P)H as one donor, and incorporation of one atom of oxygen (GO:0016709);; Molecular Function: heme binding (GO:0020037);;	K20619|2.3e-243|obr:102699428|K20619 cytochrome P450 family 78 subfamily A | (RefSeq) cytochrome P450 78A9-like	--
Triticum_aestivum_newGene_100939	0	0	0	0	0.032393	0.016674	0.930322	0.629145	0.462431	0.060743	0.016831	0.060503	--	--	--	5.81459e-11	-3.26259	down	Molecular Function: nucleic acid binding (GO:0003676);; Biological Process: DNA integration (GO:0015074);;	K17545|1.2e-87|zma:103634684|K17545 serine/threonine-protein kinase ULK4 [EC:2.7.11.1] | (RefSeq) uncharacterized protein LOC103634684	--
TraesCS1B02G394900	0.095603	0.053953	0.006298	0.061639	0.624076	0.324208	0.046096	0.076616	0.056186	0.494019	0.470957	1.10524	--	--	--	1.59061e-08	2.99967	up	Molecular Function: protein kinase activity (GO:0004672);; Molecular Function: ATP binding (GO:0005524);; Cellular Component: integral component of membrane (GO:0016021);; Molecular Function: polysaccharide binding (GO:0030247);;	K13430|4.0e-56|egu:105034278|K13430 serine/threonine-protein kinase PBS1 [EC:2.7.11.1] | (RefSeq) serine/threonine-protein kinase PBS1	Plant-pathogen interaction (ko04626)
TraesCS1A02G278300	6.25127	7.55939	0	4.79782	6.75144	15.523	0.243233	0.536311	0	8.63601	4.15486	6.13062	0.559917	0.59799	normal	6.08143e-07	3.36109	up	Molecular Function: molecular_function (GO:0003674);; Molecular Function: binding (GO:0005488);; Molecular Function: phospholipid binding (GO:0005543);; Molecular Function: lipid binding (GO:0008289);; Molecular Function: phosphatidylinositol-3-phosphate binding (GO:0032266);; Molecular Function: phosphatidylinositol binding (GO:0035091);; Molecular Function: ion binding (GO:0043167);; Molecular …	--	--
TraesCS1D02G375600	0.592057	0.489764	0.194022	0.084543	0.373944	0.028487	1.25311	1.07973	0.906293	0.023099	0.032121	0.077947	--	--	--	5.18109e-16	-3.86954	down	Molecular Function: phosphoethanolamine N-methyltransferase activity (GO:0000234);; Biological Process: phosphatidylcholine biosynthetic process (GO:0006656);;	K05929|1.5e-254|ats:109781493|K05929 phosphoethanolamine N-methyltransferase [EC:2.1.1.103] | (RefSeq) LOC109781493; phosphomethylethanolamine N-methyltransferase-like	Glycerophospholipid metabolism (ko00564)
TraesCS3D02G115000	0	0	0	1.0082	0.653931	1.42418	0.077535	0.132751	0	4.12197	1.94334	0.985435	--	--	--	5.97601e-08	3.64821	up	Cellular Component: cellular_component (GO:0005575);; Cellular Component: intracellular (GO:0005622);; Cellular Component: cell (GO:0005623);; Cellular Component: cytoplasm (GO:0005737);; Biological Process: response to stress (GO:0006950);; Biological Process: biological_process (GO:0008150);; Biological Process: response to temperature stimulus (GO:0009266);; Biological Process: response to hea…	K13993|2.9e-82|ats:109775282|K13993 HSP20 family protein | (RefSeq) LOC109775282; 17.5 kDa class II heat shock protein-like	Protein processing in endoplasmic reticulum (ko04141)
TraesCS5B02G218900	0.16637	0.166888	0.106694	0.089616	0.199278	0.239399	0	0.036318	0.034128	0.858751	0.568692	0.55219	--	--	--	2.23599e-09	3.69434	up	Molecular Function: G-protein coupled receptor activity (GO:0004930);; Molecular Function: ligand-gated ion channel activity (GO:0015276);; Cellular Component: integral component of membrane (GO:0016021);;	K05387|0.0e+00|ats:109778878|K05387 glutamate receptor, ionotropic, plant | (RefSeq) LOC109778878; glutamate receptor 2.8-like	--
TraesCS5A02G500300	5.6657	0.541189	2.42464	0	0.344126	0	7.67154	5.76093	2.3325	0.102629	0.151635	0	0.0963845	-1.69552	normal	1.23561e-13	-4.58168	down	Cellular Component: integral component of membrane (GO:0016021);; Molecular Function: transmembrane transporter activity (GO:0022857);;	K12818|2.9e-85|smo:SELMODRAFT_429199|K12818 ATP-dependent RNA helicase DHX8/PRP22 [EC:3.6.4.13] | (RefSeq) hypothetical protein	Spliceosome (ko03040)
TraesCS7D02G380400	0.112729	0.046176	0	0.226186	0.184164	0.467039	0.244588	0.042614	0.289067	2.82514	1.66336	1.96132	--	--	--	1.05273e-08	3.07108	up	Molecular Function: alpha-amylase activity (GO:0004556);; Molecular Function: calcium ion binding (GO:0005509);; Biological Process: carbohydrate metabolic process (GO:0005975);; Molecular Function: alpha-amylase activity (releasing maltohexaose) (GO:0103025);;	K01176|6.3e-265|ats:109744351|K01176 alpha-amylase [EC:3.2.1.1] | (RefSeq) LOC109744351; alpha-amylase type A isozyme	Starch and sucrose metabolism (ko00500)
TraesCS3B02G144900	0.664049	0.534183	0.203501	0.635661	2.64782	0.205882	0.120436	0.028627	0.071043	2.28362	3.8753	1.80915	--	--	--	5.76388e-14	4.23235	up	--	K22771|2.1e-62|sita:101784200|K22771 flavonol-3-O-L-rhamnoside-7-O-glucosyltransferase [EC:2.4.1.-] | (RefSeq) UDP-glycosyltransferase 73C6	Flavone and flavonol biosynthesis (ko00944)
TraesCS3D02G341600	0.441739	1.00508	0.610835	0.027278	0.840371	0	2.15912	2.37824	1.67605	0.081017	0.051956	0.51223	0.390097	-0.82072	normal	3.75809e-05	-2.53696	down	Molecular Function: copper ion binding (GO:0005507);; Biological Process: lignin catabolic process (GO:0046274);; Cellular Component: apoplast (GO:0048046);; Molecular Function: hydroquinone:oxygen oxidoreductase activity (GO:0052716);;	K05909|0.0e+00|ats:109739354|K05909 laccase [EC:1.10.3.2] | (RefSeq) LOC109739354; laccase-3	--
TraesCS1B02G350800	0	0	0	0	0	0	21.3716	9.57216	11.4105	0	0	0	--	--	--	3.03116e-45	-8.21679	down	Molecular Function: oxygen transporter activity (GO:0005344);; Molecular Function: oxygen binding (GO:0019825);; Molecular Function: heme binding (GO:0020037);; Molecular Function: metal ion binding (GO:0046872);;	K11968|7.1e-49|dzi:111298175|K11968 ariadne-1 [EC:2.3.2.31] | (RefSeq) probable E3 ubiquitin-protein ligase ARI2 isoform X1	--
Triticum_aestivum_newGene_8038	0.076176	0.134335	0.142764	0.371669	0.062983	0.60275	0.148732	0.085702	0.049737	0.874814	1.04288	0.921338	--	--	--	6.32626e-08	2.68361	up	--	--	--
Triticum_aestivum_newGene_73877	0	0	0	0.987719	0.256024	0	0	0	0	2.24808	1.54331	2.48858	--	--	--	1.83917e-17	5.66554	up	--	--	--
TraesCS1B02G105300	5.72398	4.37779	4.65364	3.54768	5.2131	4.35444	0.487515	0.481612	0.440476	3.14783	1.24841	3.03279	0.856594	-0.0376481	normal	1.33255e-08	2.28859	up	Cellular Component: integral component of membrane (GO:0016021);;	K21398|1.5e-55|apro:F751_6097|K21398 natural resistance-associated macrophage protein 2 | (RefSeq) Metal transporter Nramp4	--
TraesCS2D02G129000	0.022365	0	0	0.361389	0.725573	0.153314	0.01243	0	0	0.473493	1.05438	1.31278	--	--	--	6.90596e-19	5.62485	up	Molecular Function: protein kinase activity (GO:0004672);; Molecular Function: ATP binding (GO:0005524);; Cellular Component: integral component of membrane (GO:0016021);; Molecular Function: carbohydrate binding (GO:0030246);;	K01176|1.1e-74|sbi:8065370|K01176 alpha-amylase [EC:3.2.1.1] | (RefSeq) alpha-amylase isozyme 2A	Starch and sucrose metabolism (ko00500)
TraesCS4D02G298300	70.6711	76.7582	71.5097	122.949	54.1234	149.959	50.9093	38.1349	40.3557	10.7988	6.2681	5.02272	0.0462438	0.724116	normal	9.43986e-14	-2.35725	down	Molecular Function: serine-type endopeptidase inhibitor activity (GO:0004867);; Cellular Component: extracellular region (GO:0005576);;	--	--
TraesCS5A02G004800	1.21165	0	0	1.84517	17.4743	4.52059	0	0	0	6.72264	2.15072	3.02556	0.189479	1.29636	normal	4.88315e-31	7.28668	up	Molecular Function: 3-beta-hydroxy-delta5-steroid dehydrogenase activity (GO:0003854);; Biological Process: steroid biosynthetic process (GO:0006694);;	K23558|6.6e-215|ats:109751859|K23558 plant 3beta-hydroxysteroid-4alpha-carboxylate 3-dehydrogenase [EC:1.1.1.418] | (RefSeq) LOC109751859; 3beta-hydroxysteroid- dehydrogenase/decarboxylase-like	Steroid biosynthesis (ko00100)
TraesCS1D02G309800	0.037542	0	0.047481	0	0	0	0.411039	0	0.173161	2.20887	1.98741	1.96926	--	--	--	0.000673675	2.40964	up	Cellular Component: integral component of membrane (GO:0016021);; Molecular Function: transmembrane transporter activity (GO:0022857);;	K17500|4.9e-59|nto:104085001|K17500 integrin-linked kinase-associated serine/threonine phosphatase 2C [EC:3.1.3.16] | (RefSeq) WAT1-related protein At3g18200 isoform X1	--
TraesCS7D02G231300	1.19352	1.18232	1.3418	0	0.781773	0.324911	1.41648	1.49879	1.3258	0.056578	0.156168	0.147134	0.126877	-1.29763	normal	7.75853e-17	-3.24579	down	Cellular Component: integral component of membrane (GO:0016021);;	K24195|0.0e+00|ats:109744049|K24195 xenotropic and polytropic retrovirus receptor 1 | (RefSeq) LOC109744049; phosphate transporter PHO1-3	--
TraesCS6A02G132800	0.689056	0.731957	0.490409	1.45064	0.739814	1.27886	0.182846	0.163082	0.085593	1.20601	0.573114	1.64994	0.0383838	0.957184	normal	5.25775e-07	2.62233	up	--	--	--
TraesCS7B02G356700	0.010742	0	0	0.415251	0.665919	0.149428	0	0.008232	0	1.24163	0.861761	0.691174	--	--	--	5.29639e-24	6.06942	up	Molecular Function: protein serine/threonine kinase activity (GO:0004674);; Molecular Function: ATP binding (GO:0005524);; Cellular Component: integral component of membrane (GO:0016021);; Biological Process: recognition of pollen (GO:0048544);;	K00924|8.0e-51|lsv:111911418|K00924 kinase [EC:2.7.1.-] | (RefSeq) probable serine/threonine-protein kinase PBL19	--
TraesCS7A02G064000	1.34043	0.227574	1.37363	0	0.027186	0	1.04759	0.742403	0.284335	0	0	0	--	--	--	1.51925e-17	-5.75575	down	Biological Process: defense response (GO:0006952);; Molecular Function: ADP binding (GO:0043531);;	K13457|9.6e-170|ats:109777892|K13457 disease resistance protein RPM1 | (RefSeq) LOC109777892; disease resistance protein RPP13-like	Plant-pathogen interaction (ko04626)
TraesCS4B02G070700	0.195265	0	0	2.51929	1.93034	3.0894	0.016455	0	0	4.5197	4.31139	3.22996	0.026792	2.27723	up	9.41268e-47	7.6455	up	Molecular Function: UDP-glycosyltransferase activity (GO:0008194);;	K13227|1.0e-127|bdi:100830893|K13227 UDP-glucosyltransferase BX8/BX9 [EC:2.4.1.202] | (RefSeq) DIMBOA UDP-glucosyltransferase BX8	Benzoxazinoid biosynthesis (ko00402)
Triticum_aestivum_newGene_61661	1.02857	3.44973	2.09379	1.23258	1.92216	2.12939	3.9814	3.89061	5.81358	1.00854	0.392138	0.077393	0.750898	-0.169783	normal	2.17723e-05	-2.52372	down	--	--	--
TraesCS2A02G098000	0.163873	0.29784	0	0.997382	0.79777	0.415754	0.323906	0.055418	0.267915	1.33895	0.73881	1.36398	--	--	--	0.000382567	2.0696	up	Molecular Function: protein binding (GO:0005515);;	K19720|2.1e-43|mng:MNEG_1488|K19720 collagen type III alpha | (RefSeq) SNF1-related protein kinase regulatory subunit beta-2	--
Triticum_aestivum_newGene_64583	0	0	0.039431	1.23695	3.59667	3.97088	0.032656	0.115475	0.363115	36.3688	28.3428	12.7571	--	--	--	6.5415e-33	6.13704	up	--	--	--
TraesCS2A02G127900	0.61425	0.609964	0.297271	0.644787	0.886757	0.636098	0.422364	0.198947	0.437369	2.1704	2.26393	1.24344	0.174811	0.612336	normal	5.93546e-09	2.31671	up	Molecular Function: protein kinase activity (GO:0004672);; Molecular Function: ATP binding (GO:0005524);; Cellular Component: integral component of membrane (GO:0016021);; Molecular Function: carbohydrate binding (GO:0030246);;	K22133|1.3e-67|egr:104443801|K22133 oxalate---CoA ligase [EC:6.2.1.8] | (RefSeq) uncharacterized protein LOC104443801	Glyoxylate and dicarboxylate metabolism (ko00630)
TraesCS4D02G358100	28.0409	28.0704	22.7037	0.019596	76.4678	0.294439	15.4243	13.5759	27.4592	0.51362	0.519938	1.25467	0.997768	-0.00287454	normal	2.89289e-25	-4.20338	down	--	K22684|2.6e-208|ats:109743379|K22684 metacaspase-1 [EC:3.4.22.-] | (RefSeq) LOC109743379; metacaspase-1-like	--
Triticum_aestivum_newGene_67857	0.203695	0.209194	0.038423	0.500023	0.552166	0.289935	0.085547	0.129908	0.05735	0.431545	0.385648	0.612354	--	--	--	8.73277e-11	2.92531	up	--	K13415|1.2e-60|obr:102715163|K13415 protein brassinosteroid insensitive 1 [EC:2.7.10.1 2.7.11.1] | (RefSeq) protein BRASSINOSTEROID INSENSITIVE 1-like	Plant hormone signal transduction (ko04075)
TraesCS6B02G044400	2.03798	1.65304	1.62641	0.069685	0.032655	0.372053	2.32355	0.970011	1.06107	3.08685	2.48475	4.24576	3.7328e-05	-2.84203	down	0.00193724	1.18352	up	Cellular Component: integral component of membrane (GO:0016021);; Molecular Function: transmembrane transporter activity (GO:0022857);;	K02575|2.1e-292|ats:109765005|K02575 MFS transporter, NNP family, nitrate/nitrite transporter | (RefSeq) LOC109765005; high-affinity nitrate transporter 2.1-like	Nitrogen metabolism (ko00910)
TraesCS3D02G226300	0.573744	1.17965	0.228977	0.756439	0.750047	0.843292	0.072494	0.069178	0.314372	1.77202	0.933129	0.596064	0.575753	0.342071	normal	0.000171819	2.31498	up	Molecular Function: transcription factor activity, sequence-specific DNA binding (GO:0003700);; Cellular Component: nucleus (GO:0005634);; Molecular Function: sequence-specific DNA binding (GO:0043565);;	K12835|1.0e-31|cmax:111493042|K12835 ATP-dependent RNA helicase DDX42 [EC:3.6.4.13] | (RefSeq) DEAD-box ATP-dependent RNA helicase 24 isoform X1	Spliceosome (ko03040)
TraesCS7B02G264200	4.1121	6.39108	5.00336	6.25367	12.854	10.0277	7.18801	7.42455	6.60321	1.25682	3.57791	1.38888	0.000668825	1.00679	up	1.30398e-05	-1.62315	down	Molecular Function: beta-galactosidase activity (GO:0004565);; Biological Process: carbohydrate metabolic process (GO:0005975);;	K12309|5.3e-285|bna:106418278|K12309 beta-galactosidase [EC:3.2.1.23] | (RefSeq) beta-galactosidase 2 isoform X1	Galactose metabolism (ko00052);; Other glycan degradation (ko00511);; Glycosaminoglycan degradation (ko00531);; Sphingolipid metabolism (ko00600);; Glycosphingolipid biosynthesis - ganglio series (ko00604)
TraesCS5A02G004900	0.781535	0	0	0.902614	13.2027	2.648	0.00964	0.032195	0	6.10629	2.35965	2.52223	0.208872	1.2264	normal	1.33742e-30	6.50574	up	Molecular Function: lanosterol synthase activity (GO:0000250);; Cellular Component: lipid droplet (GO:0005811);; Biological Process: triterpenoid biosynthetic process (GO:0016104);; Molecular Function: beta-amyrin synthase activity (GO:0042300);;	K01853|0.0e+00|ats:109751858|K01853 cycloartenol synthase [EC:5.4.99.8] | (RefSeq) LOC109751858; cycloartenol synthase-like	Steroid biosynthesis (ko00100)
TraesCS4D02G235400	0.411566	0.100967	0.174894	0.293385	0.507298	1.0296	0.531941	0.396106	0.301421	1.77726	1.66853	2.47744	--	--	--	1.43023e-10	2.20821	up	Molecular Function: protein serine/threonine kinase activity (GO:0004674);; Molecular Function: ATP binding (GO:0005524);; Cellular Component: integral component of membrane (GO:0016021);;	K01180|1.2e-75|cmax:111487562|K01180 endo-1,3(4)-beta-glucanase [EC:3.2.1.6] | (RefSeq) uncharacterized protein LOC111487562	--
TraesCS6B02G400700	0	0	0	0	0	0.038461	0.410727	0.128855	0.048365	2.09512	1.18412	1.59248	--	--	--	3.66525e-05	2.51995	up	--	--	--
TraesCS2B02G613300	0.416153	0.195976	0.734971	0	0.06953	0	1.59003	0.818025	0.694938	0.057033	0.349924	0.054937	--	--	--	0.00105786	-2.07214	down	Molecular Function: oxidoreductase activity (GO:0016491);; Molecular Function: metal ion binding (GO:0046872);;	K00475|9.8e-184|ats:109770765|K00475 naringenin 3-dioxygenase [EC:1.14.11.9] | (RefSeq) LOC109770765; naringenin,2-oxoglutarate 3-dioxygenase	Flavonoid biosynthesis (ko00941)
TraesCS2B02G415200	0.293635	0.233683	0.345069	0.57513	0.420228	0.819025	0.014346	0.093293	0	1.85878	0.631417	1.53639	--	--	--	3.35368e-07	3.53233	up	Biological Process: lipid metabolic process (GO:0006629);; Molecular Function: lipase activity (GO:0016298);;	K00679|6.4e-48|cic:CICLE_v10027727mg|K00679 phospholipid:diacylglycerol acyltransferase [EC:2.3.1.158] | (RefSeq) hypothetical protein	Glycerolipid metabolism (ko00561)
TraesCS3B02G551400	0.061907	0.238884	0.235592	0.567796	0.867711	1.25197	0.424874	0.261394	0.386184	4.00715	1.64428	3.39634	--	--	--	2.62256e-10	2.84388	up	Molecular Function: oxidoreductase activity (GO:0016491);;	K19784|1.4e-105|ats:109747960|K19784 chromate reductase, NAD(P)H dehydrogenase (quinone) | (RefSeq) LOC109747960; probable NADPH:quinone oxidoreductase 1	--
TraesCS5B02G435000	0.051091	0	0.088913	0.045501	0.094799	0	1.34183	0.613936	1.08597	5.73178	7.92077	8.71899	--	--	--	6.5223e-20	2.83579	up	Molecular Function: protein binding (GO:0005515);;	K00799|9.0e-95|bdi:100828479|K00799 glutathione S-transferase [EC:2.5.1.18] | (RefSeq) probable glutathione S-transferase GSTF1	Glutathione metabolism (ko00480)
TraesCS5A02G369300	1.24927	1.67982	1.21407	0	2.76202	0.570947	1.49015	1.0001	0.989524	0.178187	0.319684	0.126287	0.837519	-0.186865	normal	1.90825e-05	-2.10627	down	--	--	--
Triticum_aestivum_newGene_29215	0.126229	0.088668	0.246717	0.176396	0.414029	0.511294	0.119382	0.083704	0.22754	0.632087	0.519553	0.828584	0.0529835	1.13137	normal	1.57704e-08	2.26608	up	Molecular Function: nucleic acid binding (GO:0003676);; Molecular Function: zinc ion binding (GO:0008270);;	K01426|6.4e-17|vvi:100248659|K01426 amidase [EC:3.5.1.4] | (RefSeq) putative amidase C869.01	Arginine and proline metabolism (ko00330);; Phenylalanine metabolism (ko00360);; Tryptophan metabolism (ko00380)
TraesCS2B02G034900	0.785574	1.18992	0.924006	0.860507	0.957989	1.23306	20.8819	15.7662	16.5753	2.92728	2.33219	1.26738	0.603406	0.20636	normal	2.05087e-19	-2.82325	down	Molecular Function: methyltransferase activity (GO:0008168);;	K21485|1.2e-126|bdi:100841010|K21485 anthranilate O-methyltransferase [EC:2.1.1.277] | (RefSeq) anthranilate O-methyltransferase 2	--
TraesCS6D02G284900	1.2468	0.40402	0.713616	0	0.028667	0.133038	1.45454	0.936071	1.24646	0.181549	0.032893	0.076864	--	--	--	2.69297e-07	-2.89067	down	Cellular Component: integral component of membrane (GO:0016021);;	--	--
TraesCS2A02G027500	1.24661	0.316424	0.146861	0.215762	2.0121	1.26198	0.127695	0.382798	0.092291	1.6874	1.15806	0.638454	0.198183	0.971988	normal	0.000220628	2.10637	up	Molecular Function: monooxygenase activity (GO:0004497);; Molecular Function: iron ion binding (GO:0005506);; Molecular Function: oxidoreductase activity, acting on paired donors, with incorporation or reduction of molecular oxygen (GO:0016705);; Molecular Function: heme binding (GO:0020037);;	K16085|1.7e-173|bdi:100834069|K16085 9beta-pimara-7,15-diene oxidase [EC:1.14.14.111] | (RefSeq) uncharacterized protein LOC100834069	Diterpenoid biosynthesis (ko00904)
TraesCS4B02G361900	31.7917	35.4017	31.5103	2.59223	3.90473	6.65694	0.700992	0.612078	0.46409	7.31563	0.261893	0.39725	2.64851e-16	-2.69028	down	0.0265852	1.57238	up	Cellular Component: integral component of membrane (GO:0016021);; Biological Process: transmembrane transport (GO:0055085);;	--	--
TraesCS3A02G148700	1.28753	1.64329	1.97835	0.316842	1.11957	0.027356	1.43078	2.15832	2.7947	0.25035	0.525939	0.166013	0.0911715	-1.33342	normal	4.16789e-06	-2.35166	down	Biological Process: response to heat (GO:0009408);; Biological Process: regulation of abscisic acid biosynthetic process (GO:0010115);;	--	--
TraesCS7B02G344500	0.142931	0.037894	0.194418	0	0	0	1.40487	0.964724	1.25064	0	0.233305	0.047436	--	--	--	0.000403314	-2.5015	down	--	--	--
TraesCS2A02G118600	0.122471	0.448538	0.109154	0	0.249571	0	0.806135	0.890293	0.66758	0	0	0.105867	--	--	--	0.000890659	-2.5023	down	Molecular Function: hydrolase activity, acting on ester bonds (GO:0016788);;	K00679|3.9e-45|cic:CICLE_v10027727mg|K00679 phospholipid:diacylglycerol acyltransferase [EC:2.3.1.158] | (RefSeq) hypothetical protein	Glycerolipid metabolism (ko00561)
TraesCS1B02G361400	0.137378	0.213883	0.147952	0.019133	1.00883	0.382755	0.093874	0.034709	0.241197	0.421527	0.827875	0.972663	--	--	--	0.00041465	2.12387	up	Molecular Function: UDP-glycosyltransferase activity (GO:0008194);;	K22845|4.6e-256|ats:109772358|K22845 phlorizin synthase [EC:2.4.1.357] | (RefSeq) LOC109772358; anthocyanidin 5,3-O-glucosyltransferase-like	Flavonoid biosynthesis (ko00941)
TraesCS1B02G456300	0.069368	0.116923	0.035593	0.217912	0.792623	0.710481	0.142519	0.297117	0.086503	1.58427	0.961717	2.85722	--	--	--	4.52459e-08	2.90138	up	Cellular Component: integral component of membrane (GO:0016021);; Biological Process: transmembrane transport (GO:0055085);;	--	--
TraesCS7A02G032600	0.058141	0.05169	0.06298	0.070031	0.063097	0.07354	0	0	0	1.75297	1.05959	0.894757	--	--	--	9.80483e-25	6.54074	up	Molecular Function: protein serine/threonine kinase activity (GO:0004674);; Molecular Function: ATP binding (GO:0005524);; Cellular Component: integral component of membrane (GO:0016021);;	K24104|1.3e-67|thj:104799061|K24104 GPN-loop GTPase | (RefSeq) LOW QUALITY PROTEIN: uncharacterized protein LOC104799061	--
TraesCS2B02G097400	18.7113	3.231	16.8073	5.59014	2.42152	2.04451	38.2354	36.1253	24.9379	0.39519	0.096451	0.031502	0.00317748	-1.64653	down	3.07044e-14	-5.17065	down	Cellular Component: integral component of membrane (GO:0016021);; Biological Process: transmembrane transport (GO:0055085);;	K15363|3.4e-52|bna:111210893|K15363 fanconi-associated nuclease 1 [EC:3.1.21.- 3.1.4.1] | (RefSeq) fanconi-associated nuclease 1 homolog	--
TraesCS5B02G070300	0.492699	0.267786	0.264376	1.5186	1.78438	2.28868	0.53551	1.08622	0.905138	12.9547	8.22142	16.6386	--	--	--	3.67956e-16	3.56396	up	--	--	--
TraesCS7D02G440000	2.34441	2.13929	1.48884	0.239976	1.40792	0	0.673932	1.31197	1.47978	0.154376	0.108893	0.157723	0.127786	-1.3498	normal	5.14114e-08	-2.62421	down	Molecular Function: catalytic activity (GO:0003824);;	K13082|2.1e-64|gra:105769058|K13082 bifunctional dihydroflavonol 4-reductase/flavanone 4-reductase [EC:1.1.1.219 1.1.1.234] | (RefSeq) dihydroflavonol-4-reductase-like	Flavonoid biosynthesis (ko00941)
TraesCS2B02G169000	0.346946	0.145331	0.278378	0	0.185616	0.074591	0.655965	0.518723	0.822011	0.042755	0.068129	0.192931	--	--	--	6.66124e-05	-2.19756	down	Molecular Function: monooxygenase activity (GO:0004497);; Molecular Function: iron ion binding (GO:0005506);; Molecular Function: oxidoreductase activity, acting on paired donors, with incorporation or reduction of molecular oxygen (GO:0016705);; Molecular Function: heme binding (GO:0020037);;	K13223|9.4e-138|ats:109757929|K13223 indole-2-monooxygenase [EC:1.14.14.153] | (RefSeq) LOC109757929; indole-2-monooxygenase-like	Benzoxazinoid biosynthesis (ko00402)
TraesCS5D02G446900	0.15497	0	0	0.080807	6.08298	4.48025	0	0	0	4.86282	2.17652	1.59335	--	--	--	9.95692e-23	6.42346	up	Cellular Component: extracellular space (GO:0005615);;	K13449|6.3e-96|ats:109772543|K13449 pathogenesis-related protein 1 | (RefSeq) LOC109772543; pathogenesis-related protein 1-like	MAPK signaling pathway - plant (ko04016);; Plant hormone signal transduction (ko04075);; Plant-pathogen interaction (ko04626)
Triticum_aestivum_newGene_59721	0.008569	0.013837	0	4.33513	5.83666	3.09096	0.579495	0.580444	0.678258	0.030615	0.026909	0.012113	1.82323e-54	8.33057	up	1.44117e-18	-4.07629	down	--	--	--
Triticum_aestivum_newGene_85723	2.09869	2.85031	3.37793	0.399572	4.5914	0.704505	1.79676	1.49894	2.20843	0.105255	0.092777	0.090603	0.564082	-0.405397	normal	2.01275e-12	-3.40406	down	--	--	--
TraesCS7B02G116900	0	0.026141	0.014018	0.463736	0.891187	0.44528	0.026943	0.058787	0.118837	0.75889	0.542004	0.704918	--	--	--	3.53242e-07	2.77678	up	Molecular Function: UDP-glycosyltransferase activity (GO:0008194);;	K23260|2.4e-68|fve:101301997|K23260 scopoletin glucosyltransferase [EC:2.4.1.128] | (RefSeq) UDP-glucose flavonoid 3-O-glucosyltransferase 7-like	Phenylpropanoid biosynthesis (ko00940)
TraesCS1B02G199600	0.609926	0.610169	0.64796	1.53244	5.96199	2.19503	0.599519	1.38695	0.798686	0.313144	0.221977	0.09889	9.53983e-07	2.32076	up	0.000886328	-1.77939	down	Molecular Function: catalytic activity (GO:0003824);; Biological Process: transsulfuration (GO:0019346);; Molecular Function: pyridoxal phosphate binding (GO:0030170);;	K01761|9.1e-238|ats:109778033|K01761 methionine-gamma-lyase [EC:4.4.1.11] | (RefSeq) LOC109778033; methionine gamma-lyase	Cysteine and methionine metabolism (ko00270);; Selenocompound metabolism (ko00450)
TraesCS3D02G479800	0.447379	0.342729	0.650999	0.338902	0.757206	0.507715	0.418277	0.307288	0.20655	1.77495	1.96607	1.5375	0.618322	0.263481	normal	1.41973e-11	2.40814	up	Cellular Component: integral component of membrane (GO:0016021);; Molecular Function: transmembrane transporter activity (GO:0022857);;	K19564|6.5e-59|qsu:111984493|K19564 choline transport protein | (RefSeq) choline transport protein-like	--
Triticum_aestivum_newGene_57945	0.405791	0.324452	0.279014	0.818439	0.491697	0.432766	0.01899	0.175747	0	0.791652	0.358145	0.834597	0.085761	0.744345	normal	0.000609502	2.49025	up	Cellular Component: integral component of membrane (GO:0016021);;	--	--
TraesCS2D02G582800	0.069873	0.079383	0.056869	0.008382	0.158143	0.072772	0.10537	0.069276	0.084629	0.920447	0.709911	0.475492	--	--	--	1.19371e-09	2.76212	up	Molecular Function: protein serine/threonine kinase activity (GO:0004674);; Molecular Function: ATP binding (GO:0005524);; Cellular Component: integral component of membrane (GO:0016021);; Molecular Function: carbohydrate binding (GO:0030246);;	K01176|9.3e-88|sbi:8065370|K01176 alpha-amylase [EC:3.2.1.1] | (RefSeq) alpha-amylase isozyme 2A	Starch and sucrose metabolism (ko00500)
TraesCS5A02G407900	0.066738	0.040942	0.032706	0.148446	0.187149	0.509562	0.09154	0.089881	0.147156	0.814252	0.694297	1.47971	--	--	--	6.64897e-09	2.85596	up	--	--	--
TraesCS1D02G330300	0.048122	0	0	0.251924	0.527166	0.38548	0	0	0	1.06559	0.340574	0.306857	--	--	--	3.46842e-15	5.46272	up	Molecular Function: protein serine/threonine kinase activity (GO:0004674);; Molecular Function: ATP binding (GO:0005524);; Biological Process: recognition of pollen (GO:0048544);;	K24104|3.2e-68|thj:104799061|K24104 GPN-loop GTPase | (RefSeq) LOW QUALITY PROTEIN: uncharacterized protein LOC104799061	--
TraesCS6D02G361500	0	0	0.043448	0.039022	0.901906	0.116556	0	0	0	4.14302	3.74415	3.16475	--	--	--	2.50344e-46	8.15939	up	Molecular Function: copper ion binding (GO:0005507);; Biological Process: lignin catabolic process (GO:0046274);; Cellular Component: apoplast (GO:0048046);; Molecular Function: hydroquinone:oxygen oxidoreductase activity (GO:0052716);;	K05909|0.0e+00|ats:109742867|K05909 laccase [EC:1.10.3.2] | (RefSeq) LOC109742867; laccase-20-like	--
TraesCS4D02G238600	120.585	120.923	122.898	254.451	144.52	262.041	235.035	192.398	178.012	94.2555	56.058	71.3322	0.000315202	1.00302	up	8.34208e-08	-1.33434	down	Molecular Function: oxygen transporter activity (GO:0005344);; Molecular Function: oxygen binding (GO:0019825);; Molecular Function: heme binding (GO:0020037);; Molecular Function: metal ion binding (GO:0046872);;	K11968|3.5e-59|dzi:111298175|K11968 ariadne-1 [EC:2.3.2.31] | (RefSeq) probable E3 ubiquitin-protein ligase ARI2 isoform X1	--
Triticum_aestivum_newGene_72884	0	0.238711	0.128771	0.496862	0	0.431754	0	0	0	0.374306	0.35762	0.328683	--	--	--	4.54313e-18	5.71757	up	--	--	--
TraesCS5B02G449800	0.06596	0.009217	0.020768	0.062437	0.400104	0.080372	0.069825	0.034482	0.039796	0.28317	0.220212	0.157056	--	--	--	2.51802e-05	2.0048	up	Molecular Function: protein kinase activity (GO:0004672);; Molecular Function: ATP binding (GO:0005524);; Cellular Component: integral component of membrane (GO:0016021);; Molecular Function: carbohydrate binding (GO:0030246);;	K22133|5.3e-72|egr:104443802|K22133 oxalate---CoA ligase [EC:6.2.1.8] | (RefSeq) oxalate--CoA ligase	Glyoxylate and dicarboxylate metabolism (ko00630)
TraesCS1B02G411100	0.702482	0	0.008648	5.18365	7.17766	6.4325	0.008923	0	0	14.3102	8.60281	7.88082	0.0309544	2.21806	up	1.15639e-72	9.30272	up	Molecular Function: 1-deoxy-D-xylulose-5-phosphate synthase activity (GO:0008661);; Biological Process: terpenoid biosynthetic process (GO:0016114);;	K01662|0.0e+00|ats:109749471|K01662 1-deoxy-D-xylulose-5-phosphate synthase [EC:2.2.1.7] | (RefSeq) LOC109749471; probable 1-deoxy-D-xylulose-5-phosphate synthase 2, chloroplastic	Thiamine metabolism (ko00730);; Terpenoid backbone biosynthesis (ko00900)
TraesCS6A02G164400	0.197672	0.186772	0.075912	0.357677	0.492978	0.620023	0.145355	0.177157	0.159074	1.13054	0.593951	1.10964	--	--	--	1.71078e-07	2.34414	up	--	K23877|2.1e-75|atr:110006708|K23877 xyloglucan O-acetyltransferase | (RefSeq) protein ALTERED XYLOGLUCAN 4-like	--
TraesCS7D02G404200	0	0	0.014769	0.409823	1.02327	0.924218	0	0	0.016317	2.20546	0.653675	1.85117	--	--	--	2.59717e-17	5.46796	up	Molecular Function: protein binding (GO:0005515);;	--	--
TraesCS5D02G462500	0.104297	0	0	0.186674	1.12774	0.202928	0.028731	0	0.070368	0.697746	0.412416	0.538905	--	--	--	3.62781e-05	2.84667	up	Molecular Function: monooxygenase activity (GO:0004497);; Molecular Function: iron ion binding (GO:0005506);; Cellular Component: integral component of membrane (GO:0016021);; Molecular Function: oxidoreductase activity, acting on paired donors, with incorporation or reduction of molecular oxygen (GO:0016705);; Molecular Function: heme binding (GO:0020037);;	K24179|4.2e-138|adu:107457921|K24179 cytochrome P450 family 72 subfamily A polypeptide 61 [EC:1.14.14.-] | (RefSeq) cytochrome P450 72A15	--
TraesCS1D02G130200	8.16852	3.99167	6.60889	7.53349	12.8684	12.4195	8.79625	5.86304	7.78223	31.8157	42.2755	38.6191	0.00378499	0.922169	normal	4.72552e-38	2.36409	up	Molecular Function: peroxidase activity (GO:0004601);; Cellular Component: extracellular region (GO:0005576);; Biological Process: response to oxidative stress (GO:0006979);; Molecular Function: heme binding (GO:0020037);; Biological Process: hydrogen peroxide catabolic process (GO:0042744);; Molecular Function: metal ion binding (GO:0046872);;	K00430|1.9e-195|ats:109751238|K00430 peroxidase [EC:1.11.1.7] | (RefSeq) LOC109751238; peroxidase 42-like	Phenylpropanoid biosynthesis (ko00940)
TraesCS6D02G008300	67.91	95.7683	82.2446	29.5982	29.7549	29.5654	107.297	61.5321	68.8538	1.95374	1.39928	0.857232	7.70862e-11	-1.31487	down	4.52007e-64	-5.46251	down	--	K22547|6.5e-35|sbi:8076082|K22547 arsenate reductase [EC:1.20.4.1] | (RefSeq) thiosulfate sulfurtransferase 16, chloroplastic	--
TraesCS7D02G169100	0.202362	0.219088	0.463688	0.671868	1.0053	0.575004	0.204143	0.50461	0.160986	1.22468	1.2052	3.26319	--	--	--	0.000299702	2.18701	up	--	--	--
Triticum_aestivum_newGene_57256	0.11122	0.168577	0.158463	0.38975	0.482309	0.290291	0.129051	0.068698	0.030928	0.607684	0.454606	0.820064	--	--	--	3.78501e-07	2.65936	up	--	--	--
TraesCS7B02G084400	0.286993	0.379187	0.709388	0.736114	1.37837	0.998508	0.278457	0.28114	0.312626	1.38434	1.55779	1.24302	--	--	--	1.09364e-08	2.16066	up	Molecular Function: molecular_function (GO:0003674);; Molecular Function: catalytic activity (GO:0003824);; Molecular Function: glutathione transferase activity (GO:0004364);; Molecular Function: binding (GO:0005488);; Molecular Function: protein binding (GO:0005515);; Cellular Component: cellular_component (GO:0005575);; Biological Process: response to stress (GO:0006950);; Biological Process: b…	K00799|2.8e-107|ats:109772489|K00799 glutathione S-transferase [EC:2.5.1.18] | (RefSeq) LOC109772489; glutathione S-transferase 4-like	Glutathione metabolism (ko00480)
TraesCS5D02G011800	0.659221	0	0	0.761013	10.9314	2.80779	0	0	0	5.46708	2.21026	2.08165	0.184761	1.30821	normal	1.90544e-36	7.73496	up	Molecular Function: lanosterol synthase activity (GO:0000250);; Cellular Component: lipid droplet (GO:0005811);; Biological Process: triterpenoid biosynthetic process (GO:0016104);; Molecular Function: beta-amyrin synthase activity (GO:0042300);;	K01853|0.0e+00|ats:109751858|K01853 cycloartenol synthase [EC:5.4.99.8] | (RefSeq) LOC109751858; cycloartenol synthase-like	Steroid biosynthesis (ko00100)
TraesCS2B02G613200	0.957222	1.06407	0.576221	0.041315	0.460693	0.427002	1.11733	0.894344	1.48658	0.247857	0.217323	0.097123	0.086969	-1.16981	normal	1.83524e-07	-2.31421	down	Molecular Function: monooxygenase activity (GO:0004497);; Molecular Function: iron ion binding (GO:0005506);; Molecular Function: oxidoreductase activity, acting on paired donors, with incorporation or reduction of molecular oxygen (GO:0016705);; Molecular Function: heme binding (GO:0020037);;	K05280|5.2e-250|ats:109767455|K05280 flavonoid 3'-monooxygenase [EC:1.14.14.82] | (RefSeq) LOC109767455; flavonoid 3'-monooxygenase-like	Flavonoid biosynthesis (ko00941);; Flavone and flavonol biosynthesis (ko00944)
TraesCS3A02G357100	0.039649	0.107251	0.15064	0.042835	0.390751	0.137077	0.139657	0.098869	0.162853	0.682809	0.535284	0.867142	--	--	--	7.7824e-08	2.24405	up	Molecular Function: ATP binding (GO:0005524);; Cellular Component: integral component of membrane (GO:0016021);;	K08900|1.2e-108|nta:107805115|K08900 mitochondrial chaperone BCS1 | (RefSeq) AAA-ATPase At3g28510-like	--
TraesCS2A02G350800	0.532652	0.296811	0.707579	0.225628	13.109	2.44026	0.1121	0.363839	0.629139	2.30972	3.71767	3.17127	--	--	--	5.62057e-07	2.65023	up	Molecular Function: chitinase activity (GO:0004568);; Biological Process: carbohydrate metabolic process (GO:0005975);; Biological Process: chitin catabolic process (GO:0006032);; Molecular Function: chitin binding (GO:0008061);; Biological Process: cell wall macromolecule catabolic process (GO:0016998);;	K01183|4.2e-158|ats:109771991|K01183 chitinase [EC:3.2.1.14] | (RefSeq) LOC109771991; chitinase 5-like	Amino sugar and nucleotide sugar metabolism (ko00520)
TraesCS7D02G053400	1.68679	1.1833	0	0	1.47123	1.93876	0.857356	0.857209	1.06854	2.98338	4.24933	6.17898	0.892835	0.132059	normal	9.72601e-12	2.21423	up	Molecular Function: protein kinase activity (GO:0004672);; Molecular Function: ATP binding (GO:0005524);; Cellular Component: integral component of membrane (GO:0016021);;	K13415|1.0e-123|bdi:100827955|K13415 protein brassinosteroid insensitive 1 [EC:2.7.10.1 2.7.11.1] | (RefSeq) brassinosteroid LRR receptor kinase BRI1	Plant hormone signal transduction (ko04075)
TraesCS2B02G116500	0.24908	0.538922	0.389795	0.070185	0.090172	0.380255	0.188259	0.191658	0.207677	0.605322	0.819967	1.4926	--	--	--	1.94558e-05	2.07798	up	--	--	--
TraesCS1B02G048500	7.79366	16.2635	7.86583	1.57136	2.52694	2.57993	0.644458	1.51097	1.1203	1.25248	0.547733	8.0959	7.48941e-09	-2.06342	down	0.048741	1.26988	up	Cellular Component: cytoplasm (GO:0005737);; Biological Process: L-phenylalanine catabolic process (GO:0006559);; Biological Process: cinnamic acid biosynthetic process (GO:0009800);; Molecular Function: phenylalanine ammonia-lyase activity (GO:0045548);;	K10775|0.0e+00|ats:109758784|K10775 phenylalanine ammonia-lyase [EC:4.3.1.24] | (RefSeq) LOC109758784; phenylalanine ammonia-lyase-like	Phenylalanine metabolism (ko00360);; Phenylpropanoid biosynthesis (ko00940)
TraesCS3B02G485600	4.34554	4.34927	4.26088	1.28314	4.40193	1.82277	7.00347	7.12872	8.88385	1.41611	1.18964	0.819087	0.145325	-0.599246	normal	1.88934e-21	-2.59308	down	Cellular Component: integral component of membrane (GO:0016021);;	K10532|2.4e-257|ats:109783785|K10532 heparan-alpha-glucosaminide N-acetyltransferase [EC:2.3.1.78] | (RefSeq) LOC109783785; heparan-alpha-glucosaminide N-acetyltransferase-like	Glycosaminoglycan degradation (ko00531)
TraesCS1A02G281000	119.431	121.428	123.837	34.8559	68.217	30.8014	34.807	58.4833	62.4909	2.62777	3.40659	1.11623	2.09537e-06	-1.31952	down	7.81321e-25	-4.11786	down	--	--	--
TraesCS2D02G186800	1.02997	1.24511	0.984677	0	1.01874	0.045186	2.82959	3.91881	3.53983	0.126677	0.128252	1.13994	--	--	--	0.000765673	-2.15548	down	--	--	--
TraesCS5D02G209900	12.4478	3.72806	10.5048	0	3.39526	0.566561	24.3337	13.6711	14.408	0.529456	2.66947	1.59771	0.153053	-1.4593	normal	8.34071e-12	-3.07131	down	Molecular Function: manganese ion transmembrane transporter activity (GO:0005384);; Cellular Component: integral component of membrane (GO:0016021);; Biological Process: cellular manganese ion homeostasis (GO:0030026);;	K22736|4.1e-128|ats:109778568|K22736 vacuolar iron transporter family protein | (RefSeq) LOC109778568; vacuolar iron transporter 1.2	--
TraesCS3D02G095300	0.35044	0.068217	0.394665	0	0.54004	0.208811	0.265929	0.230984	0.289787	1.54462	1.04971	0.931771	--	--	--	2.78771e-07	2.0521	up	Molecular Function: molecular_function (GO:0003674);; Molecular Function: catalytic activity (GO:0003824);; Cellular Component: cellular_component (GO:0005575);; Cellular Component: cell wall (GO:0005618);; Cellular Component: cell (GO:0005623);; Cellular Component: plasma membrane (GO:0005886);; Biological Process: biological_process (GO:0008150);; Cellular Component: membrane (GO:0016020);; Mol…	K02894|1.8e-06|aof:109846856|K02894 large subunit ribosomal protein L23e | (RefSeq) 60S ribosomal protein L23-like	Ribosome (ko03010)
TraesCS5B02G553100	0.648296	0.290947	0.813917	0.104556	0.290552	0.237737	2.23347	1.94126	1.57364	0.354034	0.350974	0.489666	--	--	--	2.35727e-08	-2.06109	down	Molecular Function: electron carrier activity (GO:0009055);;	--	--
TraesCS7A02G196900	0.150986	0.017027	0	0.355374	0.553655	0.873434	0.020128	0.080577	0	1.10599	0.643556	0.674816	--	--	--	2.6071e-06	3.21733	up	Molecular Function: methyltransferase activity (GO:0008168);;	K21485|3.1e-204|ats:109782679|K21485 anthranilate O-methyltransferase [EC:2.1.1.277] | (RefSeq) LOC109782679; anthranilate O-methyltransferase 2-like	--
TraesCS1B02G260700	1.85671	0.791011	0.728124	0.588348	4.25924	3.09389	0.840931	0.355202	0.440935	1.13162	11.8075	1.4571	0.0507455	1.21189	normal	0.00010137	2.47035	up	Molecular Function: chitinase activity (GO:0004568);; Biological Process: carbohydrate metabolic process (GO:0005975);; Biological Process: chitin catabolic process (GO:0006032);; Molecular Function: chitin binding (GO:0008061);; Biological Process: cell wall macromolecule catabolic process (GO:0016998);;	K20547|5.0e-185|ats:109778323|K20547 basic endochitinase B [EC:3.2.1.14] | (RefSeq) LOC109778323; chitinase 2-like	Amino sugar and nucleotide sugar metabolism (ko00520);; MAPK signaling pathway - plant (ko04016)
TraesCS3A02G219200	0.072107	0.286199	0	0.528693	0.448865	0.056454	1.05013	0.596229	0.297882	3.18555	4.37558	4.09262	--	--	--	8.32636e-09	2.43521	up	Molecular Function: hydrolase activity (GO:0016787);;	K06130|3.5e-143|ats:109746464|K06130 lysophospholipase II [EC:3.1.1.5] | (RefSeq) LOC109746464; acyl-protein thioesterase 1-like	Glycerophospholipid metabolism (ko00564)
TraesCS6B02G273400	7.77073	10.6271	13.3232	7.06179	3.69291	4.32406	15.1315	22.148	16.8235	3.18075	4.23261	3.89423	0.0133155	-0.888185	normal	1.51584e-17	-2.1524	down	Biological Process: response to water (GO:0009415);;	--	--
TraesCS1A02G400500	0.344927	0.10438	0.136799	0.35235	0.563366	0.781518	0.185674	0.166342	0.088145	0.622831	0.736866	1.07111	--	--	--	1.2057e-05	2.1648	up	Molecular Function: catalytic activity (GO:0003824);;	--	--
TraesCS3B02G042900	0.035033	0.106024	0	0.597745	0.318947	0.340202	0.145464	0.032806	0.103393	0.822309	0.808647	1.24876	--	--	--	4.76419e-09	2.98771	up	--	--	--
TraesCSU02G076600	54.342	67.0941	50.3368	9.33486	6.91211	27.1099	41.293	49.5971	35.1496	89.9768	136.192	234.776	0.000191638	-1.72549	down	1.23579e-07	1.82127	up	Cellular Component: extracellular region (GO:0005576);;	K13449|1.1e-95|ats:109772545|K13449 pathogenesis-related protein 1 | (RefSeq) LOC109772545; pathogenesis-related protein 1-like	MAPK signaling pathway - plant (ko04016);; Plant hormone signal transduction (ko04075);; Plant-pathogen interaction (ko04626)
TraesCS3A02G135700	1.51631	2.09767	2.33439	0.632399	1.42825	0.646505	1.04812	0.637637	0.859873	0.218326	0.063405	0.117778	0.015594	-0.979952	normal	6.69025e-06	-2.22573	down	Molecular Function: protein serine/threonine kinase activity (GO:0004674);; Molecular Function: ATP binding (GO:0005524);; Biological Process: signal transduction (GO:0007165);;	K07198|1.8e-128|aof:109823901|K07198 5'-AMP-activated protein kinase, catalytic alpha subunit [EC:2.7.11.11] | (RefSeq) CBL-interacting protein kinase 5-like	--
TraesCS6B02G011400	6.15395	7.08256	5.79215	2.88774	4.03998	3.7337	174.081	94.1724	118.39	5.07058	6.53165	2.51999	0.00980177	-0.685627	normal	4.51688e-40	-4.46287	down	--	K22547|1.3e-32|sbi:8076082|K22547 arsenate reductase [EC:1.20.4.1] | (RefSeq) thiosulfate sulfurtransferase 16, chloroplastic	--
TraesCS2B02G279200	0.077328	0.035099	0.054054	0.322562	0.434002	0.226258	0.064261	0.113109	0.068657	0.456412	0.506614	0.715453	--	--	--	7.03434e-07	2.4618	up	Molecular Function: monooxygenase activity (GO:0004497);; Molecular Function: iron ion binding (GO:0005506);; Cellular Component: integral component of membrane (GO:0016021);; Molecular Function: oxidoreductase activity, acting on paired donors, with incorporation or reduction of molecular oxygen (GO:0016705);; Molecular Function: heme binding (GO:0020037);;	K13260|2.4e-106|jcu:105639783|K13260 isoflavone/4'-methoxyisoflavone 2'-hydroxylase [EC:1.14.14.90 1.14.14.89] | (RefSeq) cytochrome P450 81D1	Isoflavonoid biosynthesis (ko00943)
TraesCS1D02G158400	0.28679	0.323131	0.440865	0.158864	0.285169	0.205554	1.38225	0.862821	0.830825	0.103776	0.117463	0.345503	--	--	--	5.9542e-05	-2.04871	down	Molecular Function: monooxygenase activity (GO:0004497);; Molecular Function: iron ion binding (GO:0005506);; Molecular Function: oxidoreductase activity, acting on paired donors, with incorporation or reduction of molecular oxygen (GO:0016705);; Molecular Function: heme binding (GO:0020037);;	K15402|3.3e-311|ats:109751960|K15402 fatty acid omega-hydroxylase [EC:1.14.-.-] | (RefSeq) LOC109751960; cytochrome P450 86B1-like	Cutin, suberine and wax biosynthesis (ko00073)
TraesCS4B02G302200	0.425182	0.204024	0.102323	0.319077	1.49826	1.40501	0.016207	0.186223	0.058592	0.503501	1.01631	0.5107	--	--	--	0.000988622	2.18646	up	Molecular Function: transferase activity, transferring acyl groups other than amino-acyl groups (GO:0016747);;	K13065|5.3e-248|ats:109746960|K13065 shikimate O-hydroxycinnamoyltransferase [EC:2.3.1.133] | (RefSeq) LOC109746960; tryptamine benzoyltransferase 1-like	Phenylpropanoid biosynthesis (ko00940);; Flavonoid biosynthesis (ko00941);; Stilbenoid, diarylheptanoid and gingerol biosynthesis (ko00945)
TraesCS2B02G039400	0	0	0	0	0	0	1.35425	1.07594	0.749884	0	0.080682	0	--	--	--	5.69284e-06	-3.27115	down	Biological Process: defense response (GO:0006952);; Molecular Function: ADP binding (GO:0043531);;	K13457|1.3e-94|ats:109777892|K13457 disease resistance protein RPM1 | (RefSeq) LOC109777892; disease resistance protein RPP13-like	Plant-pathogen interaction (ko04626)
TraesCS3B02G520700	0.934096	0.322957	0.273164	0	0.747398	0.161982	3.25081	1.65524	2.07578	0.101191	0.442864	0.284399	--	--	--	3.31328e-08	-2.65686	down	Molecular Function: catalytic activity (GO:0003824);;	K08726|1.4e-06|sbi:8071538|K08726 soluble epoxide hydrolase / lipid-phosphate phosphatase [EC:3.3.2.10 3.1.3.76] | (RefSeq) uncharacterized protein LOC8071538	Arachidonic acid metabolism (ko00590);; Peroxisome (ko04146)
TraesCS3A02G475200	0	0.050285	0	0	0.12005	0.069805	0.105714	0.122891	0.078125	0.59202	0.709874	0.83295	--	--	--	4.98574e-08	2.50886	up	Cellular Component: integral component of membrane (GO:0016021);; Molecular Function: transmembrane transporter activity (GO:0022857);;	K24193|6.6e-282|ats:109775348|K24193 MFS transporter, SP family, sugar:H+ symporter | (RefSeq) LOC109775348; sugar transport protein 1-like	--
TraesCS4A02G385300	0.375017	0.086621	0.075274	0.464342	0.469134	0.2442	0.134649	0.200151	0.086589	0.769059	1.1691	0.842229	--	--	--	4.04676e-08	2.46457	up	Molecular Function: monooxygenase activity (GO:0004497);; Molecular Function: iron ion binding (GO:0005506);; Cellular Component: integral component of membrane (GO:0016021);; Molecular Function: oxidoreductase activity, acting on paired donors, with incorporation or reduction of molecular oxygen (GO:0016705);; Molecular Function: heme binding (GO:0020037);;	K13029|9.5e-236|obr:102707538|K13029 4-hydroxyphenylacetaldehyde oxime monooxygenase [EC:1.14.14.37] | (RefSeq) 4-hydroxyphenylacetaldehyde oxime monooxygenase-like	Cyanoamino acid metabolism (ko00460)
TraesCS4B02G264100	0.996579	0.760602	0.988495	0	6.71398	0.020266	2.65454	2.15599	2.40635	0.076922	0.263216	0.175812	0.585108	0.554942	normal	9.56861e-20	-3.48533	down	Molecular Function: secondary active sulfate transmembrane transporter activity (GO:0008271);; Cellular Component: integral component of membrane (GO:0016021);;	K17469|0.0e+00|ats:109772858|K17469 sulfate transporter 2, low-affinity | (RefSeq) LOC109772858; low affinity sulfate transporter 3-like	--
TraesCS1A02G165700	0.048506	0	0	0.843171	0.23749	0.293075	0	0.021553	0.045972	1.78493	1.4943	0.950874	--	--	--	7.44379e-17	4.73413	up	Cellular Component: chloroplast (GO:0009507);;	--	--
TraesCS1B02G090000	0.569233	1.13003	0.928921	0.073011	0.679979	0.422486	2.69752	1.73785	2.50448	0.202649	0.584802	0.059718	--	--	--	7.38271e-05	-2.37134	down	Cellular Component: mitochondrial inner membrane (GO:0005743);; Biological Process: mitochondrial pyruvate transport (GO:0006850);; Cellular Component: integral component of membrane (GO:0016021);;	K22138|7.5e-57|ats:109736595|K22138 mitochondrial pyruvate carrier 1 | (RefSeq) LOC109736595; mitochondrial pyruvate carrier 1-like	--
TraesCS5B02G354000	0.174267	0.343938	0.064117	0.114887	0.569342	0.28448	0.112269	0.026918	0.117699	1.86117	0.680827	0.531914	--	--	--	3.76206e-07	2.94056	up	Molecular Function: protein serine/threonine kinase activity (GO:0004674);; Molecular Function: ATP binding (GO:0005524);; Cellular Component: integral component of membrane (GO:0016021);; Biological Process: recognition of pollen (GO:0048544);;	K24104|1.9e-71|thj:104799061|K24104 GPN-loop GTPase | (RefSeq) LOW QUALITY PROTEIN: uncharacterized protein LOC104799061	--
Triticum_aestivum_newGene_9719	0	0	0	0.504921	0.269182	0.463744	23.1337	14.254	15.2984	1.43468	1.58166	5.49957	--	--	--	6.85978e-07	-2.29025	down	--	--	--
TraesCS5B02G193700	0.439327	0.825334	0.202316	0.2795	0.47726	0.525261	1.17549	1.02869	1.36048	0.306744	0.199275	0.1926	0.925284	-0.0576568	normal	8.61795e-09	-2.11631	down	Cellular Component: integral component of membrane (GO:0016021);; Molecular Function: transmembrane transporter activity (GO:0022857);;	K23677|3.4e-169|gra:105802280|K23677 MFS transporter, Spinster family, sphingosine-1-phosphate transporter | (RefSeq) uncharacterized LOC105802280	--
TraesCS6D02G352800	4.4833	4.42546	4.67477	0	1.78028	0.307189	4.17729	2.86226	4.62754	0	0.221526	0.121478	0.111631	-1.59332	normal	4.51919e-11	-3.99631	down	--	--	--
TraesCS6B02G002700	51.4352	43.9653	45.2602	7.60886	19.4688	29.3161	1.46528	1.49409	1.05716	12.7753	2.09892	17.0325	0.00362333	-1.13659	down	7.14756e-07	2.64226	up	Molecular Function: protein kinase activity (GO:0004672);; Molecular Function: calcium ion binding (GO:0005509);; Molecular Function: ATP binding (GO:0005524);; Cellular Component: integral component of membrane (GO:0016021);; Molecular Function: polysaccharide binding (GO:0030247);;	K23544|5.2e-67|brp:103842861|K23544 serine incorporator 1/3 | (RefSeq) serine incorporator 3	--
TraesCS5B02G208500	0.169646	0.1981	0.023844	0.227889	0.398529	0.460478	0.225276	0.0806	0.158256	1.2226	0.673648	0.72889	--	--	--	3.12882e-06	2.28487	up	Molecular Function: protein kinase activity (GO:0004672);; Molecular Function: ATP binding (GO:0005524);;	K00924|9.1e-89|csat:104712177|K00924 kinase [EC:2.7.1.-] | (RefSeq) probable receptor-like protein kinase At3g55450 isoform X1	--
TraesCS4B02G341200	0.376875	0	0.891585	0	0.699488	0.01608	1.53242	0.90953	1.87219	0.157532	0.117919	0.501132	0.795771	-0.247852	normal	3.51298e-05	-2.0862	down	Molecular Function: ADP binding (GO:0043531);;	K15078|1.1e-63|tcc:18614561|K15078 structure-specific endonuclease subunit SLX1 [EC:3.6.1.-] | (RefSeq) putative disease resistance protein RGA3	--
TraesCS2D02G186200	1.7608	2.86686	1.08618	0	2.01395	0.137197	6.92369	5.88199	3.53552	0	0.106718	0.388162	--	--	--	6.00745e-09	-3.72531	down	--	--	--
Triticum_aestivum_newGene_27045	0.237117	0.246155	0.111814	0.0518	0.132505	0.191953	0.037628	0.073165	0.078904	0.597181	0.445879	1.51465	0.464273	-0.454711	normal	7.4454e-08	2.60896	up	--	--	--
TraesCS6D02G372500	3.36917	6.95524	2.21085	0.079014	0.732055	2.33436	3.24904	5.40279	4.97265	8.00844	19.5959	25.833	0.0402028	-1.54507	down	5.99408e-06	1.85371	up	Cellular Component: integral component of membrane (GO:0016021);;	--	--
TraesCS4D02G016300	1.00684	1.41453	0.514585	0	0.28351	0.173502	1.67346	1.606	1.70029	0.129559	0.077059	0.320179	--	--	--	1.46868e-07	-2.72408	down	Cellular Component: integral component of membrane (GO:0016021);;	--	--
TraesCS5A02G544000	0.074563	0.068941	0.020262	0.512329	0.716839	2.1987	0.120764	0.493091	0.15077	3.6305	2.99399	2.39703	--	--	--	6.4945e-07	2.89913	up	Cellular Component: cell wall (GO:0005618);; Molecular Function: manganese ion binding (GO:0030145);; Molecular Function: nutrient reservoir activity (GO:0045735);; Cellular Component: apoplast (GO:0048046);;	--	--
TraesCS3D02G412000	0.216469	0.089142	0.104083	0.063042	2.95771	0.220887	0.929509	0.68576	1.06581	0.025867	0.105736	0.145643	--	--	--	9.53069e-07	-2.69718	down	--	--	--
TraesCS7A02G386800	9.05682	10.5419	12.872	58.4222	35.0943	35.2733	92.2941	67.5608	63.3098	20.8351	29.149	16.9207	1.32049e-12	2.09623	up	5.87855e-12	-1.63349	down	Cellular Component: cell wall (GO:0005618);; Molecular Function: manganese ion binding (GO:0030145);; Molecular Function: nutrient reservoir activity (GO:0045735);; Cellular Component: apoplast (GO:0048046);;	--	--
Triticum_aestivum_newGene_7804	3.93541	1.71904	2.86941	0	0.375204	1.12112	1.60034	1.09818	1.64616	0.056904	0.082625	0.110277	0.168557	-1.38841	normal	1.21461e-18	-3.51028	down	--	--	--
Triticum_aestivum_newGene_68540	0.012311	0.147706	0.107683	0	0.155487	0	1.25292	1.1523	1.11398	0.136546	0.050679	0.202381	--	--	--	1.01959e-06	-2.41178	down	--	--	--
TraesCS1D02G300700	1.16577	1.83088	1.51867	0.375948	1.67745	0.158512	1.14621	2.34529	2.00156	0.020827	0.597065	0.112589	0.235691	-0.821342	normal	0.00183937	-2.11773	down	Molecular Function: transcription factor activity, sequence-specific DNA binding (GO:0003700);; Cellular Component: nucleus (GO:0005634);; Molecular Function: sequence-specific DNA binding (GO:0043565);;	K16225|2.0e-15|csat:104760397|K16225 probable WRKY transcription factor 52 | (RefSeq) disease resistance protein RRS1-like	Plant-pathogen interaction (ko04626)
TraesCS5B02G394000	0	0	0	0.118628	0	0	4.29282	3.34243	3.36443	0.04825	0	0.149563	--	--	--	7.10677e-14	-4.52957	down	Molecular Function: hydrolase activity, hydrolyzing O-glycosyl compounds (GO:0004553);; Biological Process: carbohydrate metabolic process (GO:0005975);;	K05349|0.0e+00|ats:109755471|K05349 beta-glucosidase [EC:3.2.1.21] | (RefSeq) uncharacterized protein LOC109755471	Cyanoamino acid metabolism (ko00460);; Starch and sucrose metabolism (ko00500);; Phenylpropanoid biosynthesis (ko00940)
TraesCS2B02G454900	5.2389	0.041702	1.59966	0.492398	1.99404	0.057351	1.39706	2.0081	1.26171	0.074091	0.496915	0.084156	0.330184	-0.915861	normal	0.000959884	-2.12816	down	Molecular Function: manganese ion transmembrane transporter activity (GO:0005384);; Cellular Component: integral component of membrane (GO:0016021);; Biological Process: cellular manganese ion homeostasis (GO:0030026);;	K22736|7.4e-86|ats:109748504|K22736 vacuolar iron transporter family protein | (RefSeq) LOC109748504; vacuolar iron transporter homolog 5-like	--
TraesCS7B02G439400	0.218823	0	0	0.704804	1.65803	1.78735	0	0	0	1.49011	1.06384	0.5069	0.0791964	1.80117	normal	2.1604e-19	5.9894	up	Molecular Function: monooxygenase activity (GO:0004497);; Molecular Function: iron ion binding (GO:0005506);; Cellular Component: integral component of membrane (GO:0016021);; Molecular Function: oxidoreductase activity, acting on paired donors, with incorporation or reduction of molecular oxygen (GO:0016705);; Molecular Function: heme binding (GO:0020037);;	K23134|5.4e-117|zma:100273457|K23134 dolabradiene monooxygenase / zealexin A1 synthase [EC:1.14.14.159 1.14.14.160] | (RefSeq) uncharacterized protein LOC100273457	--
TraesCS5B02G019700	0.247701	0.131114	0.389394	0.4715	0.370422	0.268384	0.022091	0.04771	0.031203	1.20085	1.11275	2.59375	--	--	--	1.04963e-15	4.5291	up	Molecular Function: protein binding (GO:0005515);;	--	--
TraesCS3D02G378900	2.40361	1.6065	2.08231	0	1.17119	0.186824	1.68895	1.20656	1.04091	0.064597	0.275436	0.365819	0.0658172	-1.60095	normal	0.000208459	-2.04118	down	--	--	--
TraesCS1B02G088900	16.6094	36.921	17.9894	1.63579	11.064	8.20575	0.843939	0.94646	0.909289	2.74797	0.474511	16.3931	0.00307933	-1.55863	down	0.0176051	1.77718	up	Molecular Function: transcription factor activity, sequence-specific DNA binding (GO:0003700);; Cellular Component: nucleus (GO:0005634);; Molecular Function: sequence-specific DNA binding (GO:0043565);;	K13424|1.8e-222|ats:109736602|K13424 WRKY transcription factor 33 | (RefSeq) LOC109736602; probable WRKY transcription factor 26	MAPK signaling pathway - plant (ko04016);; Plant-pathogen interaction (ko04626)
TraesCS5B02G421300	0.431071	0.649515	1.0316	0	0.16938	0	1.12532	1.93836	1.92499	0.030928	0.352088	0.426158	--	--	--	0.00162117	-2.00526	down	--	--	--
TraesCS4D02G016200	0.533666	1.55936	0.373455	0	0.25423	0	2.06254	3.25494	2.38684	0.067514	0.10063	0.670957	--	--	--	0.000133825	-2.41476	down	--	--	--
TraesCS2B02G475100	0.029591	0	0	0.020091	0	0	0.60817	0.148312	0.533347	3.1187	2.52976	1.77676	--	--	--	5.57144e-06	2.28866	up	--	--	--
TraesCS6A02G404000	0.525697	0.161909	0.192774	0	0	0	0.814377	0.670197	0.794228	0.069346	0.188094	0.171824	--	--	--	1.89531e-06	-2.1247	down	Molecular Function: ADP binding (GO:0043531);;	K13457|6.9e-43|pop:7476227|K13457 disease resistance protein RPM1 | (RefSeq) disease resistance protein RPM1	Plant-pathogen interaction (ko04626)
TraesCS3B02G376200	1.46149	0.483658	1.52424	0	0.602603	0	1.49405	1.24745	1.46687	0	0.214184	0.265207	0.373997	-0.88732	normal	0.00254193	-2.1296	down	Molecular Function: protein kinase activity (GO:0004672);; Molecular Function: ATP binding (GO:0005524);; Cellular Component: integral component of membrane (GO:0016021);;	K13418|1.3e-49|sbi:8073419|K13418 somatic embryogenesis receptor kinase 1 [EC:2.7.10.1 2.7.11.1] | (RefSeq) LRR receptor kinase BAK1	--
TraesCS7D02G498100	0.348136	0.725229	0.505252	0.039693	0.50372	0	0.514114	1.03984	2.30356	0.239843	0.124585	0.108411	0.245162	-1.07075	normal	1.63876e-06	-2.53667	down	Molecular Function: iron ion binding (GO:0005506);; Molecular Function: electron carrier activity (GO:0009055);; Molecular Function: 2 iron, 2 sulfur cluster binding (GO:0051537);; Molecular Function: FAD binding (GO:0071949);;	K09842|0.0e+00|ats:109785191|K09842 abscisic-aldehyde oxidase [EC:1.2.3.14] | (RefSeq) LOC109785191; putative aldehyde oxidase-like protein isoform X1	Carotenoid biosynthesis (ko00906)
TraesCS5D02G299400	0.008265	0	0	0.15737	0.403883	0.075607	0	0	0.044718	0.409479	0.392262	0.395024	--	--	--	0.000115237	2.86386	up	Molecular Function: transferase activity, transferring acyl groups other than amino-acyl groups (GO:0016747);;	--	--
TraesCS3B02G550200	2.17251	3.98288	2.39421	3.02878	3.28878	1.18807	10.7118	7.77486	9.14246	1.41133	0.044893	0.32642	0.731949	-0.150052	normal	1.87499e-06	-3.02713	down	Molecular Function: DNA binding (GO:0003677);; Biological Process: regulation of transcription from RNA polymerase II promoter (GO:0006357);; Molecular Function: protein dimerization activity (GO:0046983);;	--	--
TraesCS3D02G361200	0.486366	0.761452	0.78096	0	0.390232	0.190819	2.01305	2.50453	1.45995	0.153338	0.280887	0.455174	--	--	--	5.64462e-08	-2.43753	down	Molecular Function: monooxygenase activity (GO:0004497);; Molecular Function: iron ion binding (GO:0005506);; Cellular Component: integral component of membrane (GO:0016021);; Molecular Function: oxidoreductase activity, acting on paired donors, with incorporation or reduction of molecular oxygen (GO:0016705);; Molecular Function: heme binding (GO:0020037);;	K15401|2.9e-304|ats:109760513|K15401 long-chain fatty acid omega-monooxygenase [EC:1.14.14.80] | (RefSeq) LOC109760513; cytochrome P450 86A1	Fatty acid degradation (ko00071);; Cutin, suberine and wax biosynthesis (ko00073)
TraesCS3A02G094600	0.229943	0.170687	0.056215	0.222386	1.48807	0.524722	0.320367	0.475539	0.612496	1.9753	2.50641	2.99476	--	--	--	3.05945e-12	2.32909	up	Cellular Component: integral component of membrane (GO:0016021);; Molecular Function: cellulose synthase (UDP-forming) activity (GO:0016760);; Biological Process: cellulose biosynthetic process (GO:0030244);; Biological Process: cell wall organization (GO:0071555);;	K10999|1.0e-97|ppp:112280291|K10999 cellulose synthase A [EC:2.4.1.12] | (RefSeq) probable cellulose synthase A catalytic subunit 3 [UDP-forming]	--
TraesCS2D02G139100	0	0	0	0	0.081516	0.024479	0.105673	0.12371	0.072825	1.62739	1.07695	1.19716	--	--	--	2.69947e-17	3.41148	up	Molecular Function: magnesium ion binding (GO:0000287);; Molecular Function: terpene synthase activity (GO:0010333);;	K15803|2.2e-183|ats:109753656|K15803 (-)-germacrene D synthase [EC:4.2.3.75] | (RefSeq) LOC109753656; (S)-beta-bisabolene synthase-like	Sesquiterpenoid and triterpenoid biosynthesis (ko00909)
Triticum_aestivum_newGene_59347	1.43986	0	0.439564	1.56981	1.51106	0.031499	0	0	0	0.809146	2.19389	1.26816	0.708358	0.383705	normal	1.74865e-39	7.86176	up	--	--	--
TraesCS1A02G435000	0.885896	0.592651	0.867514	0.451293	0.635777	0.262006	10.0927	6.09476	6.25916	0.589481	0.916052	0.879594	0.243189	-0.608699	normal	4.3103e-25	-3.03219	down	--	--	--
TraesCS4A02G459300	21.4679	19.2432	17.7523	28.4804	25.743	25.938	0.06199	0.142704	0.225793	12.3404	0.361378	14.618	0.000158756	0.600857	normal	2.32019e-05	3.20251	up	Cellular Component: 1,3-beta-D-glucan synthase complex (GO:0000148);; Molecular Function: 1,3-beta-D-glucan synthase activity (GO:0003843);; Biological Process: (1->3)-beta-D-glucan biosynthetic process (GO:0006075);; Cellular Component: integral component of membrane (GO:0016021);;	K11000|0.0e+00|ats:109764664|K11000 callose synthase [EC:2.4.1.-] | (RefSeq) LOC109764664; callose synthase 10	--
TraesCS2D02G595500	0	0.09098	0.049098	0	0.608437	0	0.198325	0	0.079344	2.77471	1.99253	1.51413	--	--	--	3.81369e-07	3.38603	up	Cellular Component: integral component of membrane (GO:0016021);;	K15015|5.0e-15|pda:103716398|K15015 solute carrier family 32 (vesicular inhibitory amino acid transporter) | (RefSeq) amino acid transporter AVT1I isoform X1	--
TraesCSU02G130300	0.082653	0.080854	0.137856	0.828764	0.440366	0.384746	0.230901	0.276454	0.203559	0.925696	1.98646	1.49802	--	--	--	1.82528e-07	2.37929	up	--	K12486|1.5e-25|aof:109844011|K12486 stromal membrane-associated protein | (RefSeq) probable ADP-ribosylation factor GTPase-activating protein AGD11	Endocytosis (ko04144)
Triticum_aestivum_newGene_104890	9.93659	7.31369	9.18403	0	1.74527	1.17803	11.1774	9.2346	8.79379	1.05743	3.03768	2.24399	0.0845242	-1.74769	normal	1.53577e-09	-2.04215	down	Molecular Function: DNA binding (GO:0003677);; Molecular Function: transcription factor activity, sequence-specific DNA binding (GO:0003700);; Cellular Component: nucleus (GO:0005634);;	K09286|1.3e-94|ats:109760959|K09286 EREBP-like factor | (RefSeq) LOC109760959; ethylene-responsive transcription factor 1-like	--
TraesCS4A02G295800	0.379952	0.857068	0.360647	0	0.285847	0.110746	2.25865	2.85834	2.17796	0.087173	0.109039	0.792193	--	--	--	0.000557367	-2.19025	down	--	--	--
TraesCS2B02G095900	0.952848	0.513809	0.696468	1.00825	0.67075	1.02624	0.71043	1.26846	1.13421	0.094814	0.231305	0.113484	0.329469	0.453728	normal	1.81943e-06	-2.40027	down	Molecular Function: protein dimerization activity (GO:0046983);;	--	--
Triticum_aestivum_newGene_58464	0.062268	0.070599	0.093219	0.233129	0.496918	0.404521	0.076671	0.104023	0.141457	0.534502	0.438607	0.753206	--	--	--	3.1881e-06	2.18691	up	--	--	--
TraesCS7A02G059500	0.119956	0	0	0.016068	0.457145	0.179437	0	0	0	2.06659	2.54729	0.914168	--	--	--	1.48557e-27	6.87645	up	Biological Process: cellular amino acid metabolic process (GO:0006520);; Molecular Function: carboxy-lyase activity (GO:0016831);; Molecular Function: pyridoxal phosphate binding (GO:0030170);;	K01593|1.5e-281|ats:109759289|K01593 aromatic-L-amino-acid/L-tryptophan decarboxylase [EC:4.1.1.28 4.1.1.105] | (RefSeq) LOC109759289; aromatic-L-amino-acid decarboxylase-like	Tyrosine metabolism (ko00350);; Phenylalanine metabolism (ko00360);; Tryptophan metabolism (ko00380);; Isoquinoline alkaloid biosynthesis (ko00950);; Betalain biosynthesis (ko00965)
TraesCS3A02G509800	2.03217	3.20256	2.42622	0	3.80531	0	2.03712	3.00321	5.94916	0	0	0	0.721367	-0.352339	normal	5.3068e-24	-6.52523	down	--	--	--
TraesCS5B02G169300	1.94289	2.64637	1.87953	0.237492	1.65046	0.124131	2.37182	2.76268	1.63278	0.224578	0.277488	0.75488	0.0604281	-1.36169	normal	4.46719e-05	-2.06222	down	Molecular Function: molecular_function (GO:0003674);; Molecular Function: binding (GO:0005488);; Cellular Component: cellular_component (GO:0005575);; Cellular Component: intracellular (GO:0005622);; Cellular Component: cell (GO:0005623);; Cellular Component: cytoplasm (GO:0005737);; Biological Process: transport (GO:0006810);; Biological Process: ion transport (GO:0006811);; Biological Process: …	--	--
Triticum_aestivum_newGene_96842	1.79411	1.91742	2.01341	3.60027	1.94202	2.20499	0	0	0	3.58514	3.24318	2.63493	0.05526	0.58222	normal	1.94621e-73	9.68338	up	Molecular Function: nucleic acid binding (GO:0003676);; Molecular Function: zinc ion binding (GO:0008270);; Biological Process: DNA integration (GO:0015074);;	K03006|7.1e-100|adu:107466525|K03006 DNA-directed RNA polymerase II subunit RPB1 [EC:2.7.7.6] | (RefSeq) LOW QUALITY PROTEIN: DNA-directed RNA polymerase II subunit 1-like	RNA polymerase (ko03020)
Triticum_aestivum_newGene_70959	0	0.305212	0.32591	0.166623	0.497196	0.512246	0.092061	0.086853	0	0.418142	0.391172	0.913741	0.43183	0.707892	normal	0.00218022	2.16866	up	Biological Process: reproduction (GO:0000003);; Biological Process: regionalization (GO:0003002);; Biological Process: developmental process involved in reproduction (GO:0003006);; Cellular Component: cellular_component (GO:0005575);; Cellular Component: cell wall (GO:0005618);; Cellular Component: intracellular (GO:0005622);; Cellular Component: cell (GO:0005623);; Cellular Component: nucleus (G…	--	--
TraesCS2B02G283700	3.34491	5.91409	5.45662	1.53616	2.5989	1.51923	4.59338	5.05228	4.77532	0.886327	0.980864	0.948692	--	--	--	7.99954e-07	-2.0683	down	--	--	--
TraesCS1B02G055200	82.3988	93.291	73.7774	40.4533	38.9291	63.538	2.68422	2.95163	5.15442	35.0939	4.03878	42.0757	0.0128559	-0.642737	normal	1.01615e-05	2.50764	up	Molecular Function: DNA binding (GO:0003677);;	K09422|2.4e-105|ats:109741518|K09422 transcription factor MYB, plant | (RefSeq) LOC109741518; myb-related protein MYBAS2-like	--
TraesCS7D02G519800	0.419771	0.474943	0.370629	0.052272	0.120193	0	1.86587	2.41545	2.50497	0.168334	0.396168	0.465333	--	--	--	4.51316e-09	-2.4534	down	Molecular Function: protein kinase activity (GO:0004672);; Molecular Function: ATP binding (GO:0005524);;	K00924|1.6e-88|ath:AT3G55450|K00924 kinase [EC:2.7.1.-] | (RefSeq) PBL1; PBS1-like 1	--
TraesCS2B02G585000	0	0.042133	0	0	0	0	6.28339	3.06741	5.03595	0.620987	0.477142	0.231235	--	--	--	5.90474e-12	-3.02671	down	--	--	--
TraesCS3B02G547600	6.5744	11.8324	5.35053	0.331087	13.2555	3.37593	0.041809	0.207372	0.13989	0.692933	0.458744	3.67488	0.719699	-0.319961	normal	4.90097e-05	2.70623	up	Molecular Function: protein kinase activity (GO:0004672);; Molecular Function: ATP binding (GO:0005524);; Biological Process: cell surface receptor signaling pathway (GO:0007166);;	K13430|3.4e-38|nta:107764193|K13430 serine/threonine-protein kinase PBS1 [EC:2.7.11.1] | (RefSeq) serine/threonine-protein kinase PBS1-like	Plant-pathogen interaction (ko04626)
TraesCS5B02G264800	0.589907	0.213741	0.340233	0	0.102634	0	1.0985	0.705948	0.935627	0.034581	0.11218	0	--	--	--	1.57825e-05	-2.89466	down	--	--	--
TraesCS1A02G322900	0	0.019779	0.028967	0.423038	0.939147	0.169737	0.057151	0.036828	0.166962	1.03672	0.91863	0.647269	--	--	--	3.91091e-07	2.81675	up	--	K15078|4.1e-10|tcc:18614561|K15078 structure-specific endonuclease subunit SLX1 [EC:3.6.1.-] | (RefSeq) putative disease resistance protein RGA3	--
TraesCS1B02G334000	0.371634	0.237047	0.198142	0	0.056281	0	2.06558	1.60999	1.46339	0	0.121124	0.198577	--	--	--	9.00048e-06	-2.92318	down	Molecular Function: transcription factor activity, sequence-specific DNA binding (GO:0003700);;	--	--
TraesCS3A02G222100	28.6138	20.5209	26.8422	32.4474	14.995	19.9286	29.0046	30.2634	29.8867	6.46746	6.42537	5.08845	0.991389	-0.00348223	normal	9.91974e-38	-2.2211	down	Molecular Function: CTP synthase activity (GO:0003883);; Molecular Function: ATP binding (GO:0005524);; Biological Process: glutamine metabolic process (GO:0006541);; Biological Process: 'de novo' CTP biosynthetic process (GO:0044210);;	K01937|0.0e+00|ats:109744911|K01937 CTP synthase [EC:6.3.4.2] | (RefSeq) LOC109744911; CTP synthase-like	Pyrimidine metabolism (ko00240)
TraesCS5D02G427400	0.464599	0.603123	1.01755	0	0.142169	0.034331	1.69931	1.2676	1.0244	0.36	0.101375	0.110079	--	--	--	0.000135457	-2.18073	down	--	--	--
Triticum_aestivum_newGene_43544	0	0.065668	0.151503	0.893448	1.01817	1.04278	2.34961	1.6583	2.58914	1.20376	0.395402	1.03824	6.94013e-05	3.12696	up	0.00894036	-1.12401	down	--	--	--
TraesCS3A02G183800	129.71	125.939	115.574	30.7287	33.457	64.9559	68.4242	60.3169	69.5436	3.14303	1.41908	1.14089	1.07131e-05	-1.34	down	1.46016e-39	-4.7418	down	Cellular Component: integral component of membrane (GO:0016021);; Molecular Function: transmembrane transporter activity (GO:0022857);;	K14445|1.1e-306|ats:109777584|K14445 solute carrier family 13 (sodium-dependent dicarboxylate transporter), member 2/3/5 | (RefSeq) LOC109777584; tonoplast dicarboxylate transporter-like	--
TraesCS3D02G029500	1.24225	0.200937	0.717621	0	0	0	3.50075	2.3924	1.93037	0.361369	0.092888	0.357941	--	--	--	7.61805e-09	-2.795	down	Cellular Component: integral component of membrane (GO:0016021);;	K10532|7.1e-248|ats:109739188|K10532 heparan-alpha-glucosaminide N-acetyltransferase [EC:2.3.1.78] | (RefSeq) LOC109739188; heparan-alpha-glucosaminide N-acetyltransferase-like	Glycosaminoglycan degradation (ko00531)
TraesCS4B02G200600	0.892378	1.1998	0.90731	0	1.08997	0.299024	2.94691	1.84667	2.03471	0.082056	0.417633	0.60789	0.367486	-0.79325	normal	2.33861e-05	-2.21149	down	Molecular Function: ATP binding (GO:0005524);; Cellular Component: integral component of membrane (GO:0016021);; Molecular Function: ATPase activity (GO:0016887);;	K05681|3.1e-92|var:108331191|K05681 ATP-binding cassette, subfamily G (WHITE), member 2 | (RefSeq) ABC transporter G family member 5-like	ABC transporters (ko02010)
Triticum_aestivum_newGene_86594	0.494119	0.33447	0.394783	0.835685	0.463477	1.00077	0.338066	0.188432	0.102439	1.29446	0.903008	1.00822	--	--	--	2.5314e-05	2.01415	up	Molecular Function: protein kinase activity (GO:0004672);; Molecular Function: ATP binding (GO:0005524);;	K08269|6.9e-23|smo:SELMODRAFT_268528|K08269 serine/threonine-protein kinase ULK2 [EC:2.7.11.1] | (RefSeq) hypothetical protein	Autophagy - other (ko04136)
TraesCS1B02G276900	202.297	131.413	144.125	276.277	409.136	296.239	173.043	179.957	228.944	79.4033	56.0504	95.2764	4.38773e-08	1.16298	up	2.29336e-06	-1.22837	down	Molecular Function: serine-type endopeptidase inhibitor activity (GO:0004867);; Cellular Component: extracellular region (GO:0005576);;	--	--
TraesCS2A02G276000	3.12386	5.99517	2.86171	1.51043	4.18445	2.66012	0.089966	0.230564	0.244395	2.35625	1.09937	1.00196	0.351675	-0.391912	normal	1.64223e-07	2.64635	up	Cellular Component: exocyst (GO:0000145);; Biological Process: exocytosis (GO:0006887);; Biological Process: protein transport (GO:0015031);;	K07195|2.0e-83|pda:103702815|K07195 exocyst complex component 7 | (RefSeq) exocyst complex component EXO70H1	--
TraesCS6A02G326200	0.421581	0.588114	0.77384	0	0	0.249503	1.10531	0.892818	1.34489	0.063683	0	0.032419	0.0897065	-1.67522	normal	4.27123e-11	-3.96932	down	Biological Process: nitric oxide biosynthetic process (GO:0006809);; Molecular Function: heme binding (GO:0020037);; Molecular Function: molybdenum ion binding (GO:0030151);; Biological Process: nitrate assimilation (GO:0042128);; Molecular Function: molybdopterin cofactor binding (GO:0043546);; Molecular Function: nitrate reductase (NADPH) activity (GO:0050464);;	K10534|0.0e+00|ats:109757553|K10534 nitrate reductase (NAD(P)H) [EC:1.7.1.1 1.7.1.2 1.7.1.3] | (RefSeq) LOC109757553; nitrate reductase [NAD(P)H]	Nitrogen metabolism (ko00910)
TraesCS5A02G389000	16.3659	16.2966	15.8968	14.4879	10.4157	14.7332	15.2425	20.8567	22.7739	2.44221	5.12315	3.75199	0.570335	-0.126704	normal	9.24579e-13	-2.10226	down	Molecular Function: hydrolase activity, hydrolyzing O-glycosyl compounds (GO:0004553);; Biological Process: carbohydrate metabolic process (GO:0005975);; Cellular Component: integral component of membrane (GO:0016021);;	K01188|0.0e+00|bdi:100845030|K01188 beta-glucosidase [EC:3.2.1.21] | (RefSeq) uncharacterized protein LOC100845030	Cyanoamino acid metabolism (ko00460);; Starch and sucrose metabolism (ko00500);; Phenylpropanoid biosynthesis (ko00940)
TraesCS3B02G383400	2.86774	1.67933	1.84502	0.711693	4.25656	2.30435	4.81076	3.89508	3.51708	0.88245	0.8827	0.739578	0.599859	0.275889	normal	3.15588e-20	-2.15746	down	Cellular Component: integral component of plasma membrane (GO:0005887);; Molecular Function: ammonium transmembrane transporter activity (GO:0008519);;	K03320|4.0e-276|ats:109780319|K03320 ammonium transporter, Amt family | (RefSeq) LOC109780319; ammonium transporter 2 member 3	--
TraesCS3A02G524700	0.48775	0.373683	0.941387	0	0	0	0.976862	0.630258	0.732415	0	0.022608	0	--	--	--	2.20398e-12	-4.59026	down	Molecular Function: oxidoreductase activity (GO:0016491);; Molecular Function: metal ion binding (GO:0046872);;	K05658|2.1e-69|cpep:111781709|K05658 ATP-binding cassette, subfamily B (MDR/TAP), member 1 [EC:7.6.2.2] | (RefSeq) uncharacterized protein LOC111781709	ABC transporters (ko02010)
TraesCS2B02G475000	0	0	0.364078	0	0	0	15.63	5.3193	5.05858	40.2019	33.2301	48.6039	--	--	--	4.77892e-08	2.16609	up	--	--	--
TraesCS1A02G257800	0.504692	0.286954	0.243402	0	0.012573	0	0.541393	0.456747	0.693214	0	0.095732	0.057395	--	--	--	0.000389615	-2.41732	down	Cellular Component: integral component of membrane (GO:0016021);; Molecular Function: transmembrane transporter activity (GO:0022857);;	K14638|1.0e-172|nnu:104602978|K14638 solute carrier family 15 (peptide/histidine transporter), member 3/4 | (RefSeq) protein NRT1/ PTR FAMILY 3.1	--
TraesCS3A02G373600	9.76573	7.69642	11.7729	0	0.69099	2.34055	15.1827	12.9394	14.2032	0.140089	2.08793	0.343314	0.0756791	-1.79491	normal	4.55234e-08	-3.26059	down	Molecular Function: hydrolase activity, hydrolyzing O-glycosyl compounds (GO:0004553);; Biological Process: carbohydrate metabolic process (GO:0005975);;	K01183|1.1e-170|ats:109751113|K01183 chitinase [EC:3.2.1.14] | (RefSeq) LOC109751113; acidic endochitinase-like	Amino sugar and nucleotide sugar metabolism (ko00520)
TraesCS4D02G078200	0.073221	0	0.189313	1.07742	0.461052	0.394598	0.103449	0.095152	0.260472	0.987894	0.903313	0.762573	--	--	--	2.17447e-06	2.29848	up	Molecular Function: oxidoreductase activity (GO:0016491);;	K14521|2.2e-62|vcn:VOLCADRAFT_98273|K14521 N-acetyltransferase 10 [EC:2.3.1.-] | (RefSeq) hypothetical protein	Ribosome biogenesis in eukaryotes (ko03008)
TraesCS2A02G158600	17.5565	16.9496	21.57	34.8583	20.5591	24.6291	42.2292	51.4627	45.5319	12.6129	7.60936	8.69928	0.0257746	0.657742	normal	1.43061e-14	-2.12613	down	Molecular Function: serine-type endopeptidase inhibitor activity (GO:0004867);; Biological Process: response to wounding (GO:0009611);;	--	--
TraesCS1A02G064500	0	0	0	0	0	0	0.838434	0.933216	1.44784	0	0.028472	0	--	--	--	1.09642e-13	-4.72003	down	--	--	--
TraesCS6D02G008600	102.784	116.223	116.34	142.164	78.4396	145.554	92.8404	59.124	70.7418	19.2129	10.8101	11.0693	0.331388	0.282747	normal	1.15786e-14	-2.26149	down	--	K22547|2.4e-29|sita:101783400|K22547 arsenate reductase [EC:1.20.4.1] | (RefSeq) thiosulfate sulfurtransferase 16, chloroplastic	--
TraesCS3B02G255700	0.079265	0	0.052352	0.05841	0.638301	0.442872	0.200155	0.127806	0.325544	1.80329	0.90138	2.06721	--	--	--	1.87383e-07	2.58996	up	Cellular Component: nucleus (GO:0005634);; Biological Process: negative regulation of transcription, DNA-templated (GO:0045892);;	K01870|1.1e-09|smo:SELMODRAFT_437676|K01870 isoleucyl-tRNA synthetase [EC:6.1.1.5] | (RefSeq) hypothetical protein	Aminoacyl-tRNA biosynthesis (ko00970)
TraesCS4A02G263200	1.01949	1.30223	1.11804	0.823603	5.67939	1.51153	0.669836	1.25869	1.63292	0.426913	0.20074	0.284977	0.0363318	1.18753	up	0.00030931	-1.69832	down	--	K01054|2.9e-205|ats:109739926|K01054 acylglycerol lipase [EC:3.1.1.23] | (RefSeq) uncharacterized protein LOC109739926	Glycerolipid metabolism (ko00561)
TraesCS5A02G039000	0.174903	0.150664	0.578483	0	0.018779	0	0.755344	0.812568	2.97787	0.062008	0.163182	0	--	--	--	5.13035e-05	-2.86524	down	Cellular Component: plasma membrane (GO:0005886);; Biological Process: carbohydrate transport (GO:0008643);; Cellular Component: integral component of membrane (GO:0016021);;	K15382|3.8e-129|ats:109753797|K15382 solute carrier family 50 (sugar transporter) | (RefSeq) LOC109753797; bidirectional sugar transporter SWEET17-like	--
TraesCS3D02G034200	27.0504	17.0862	22.4164	39.2127	148.222	70.4488	33.6117	27.1393	41.3528	2.44117	13.4171	7.91814	2.84956e-07	1.96115	up	3.8728e-05	-1.85909	down	Molecular Function: serine-type endopeptidase inhibitor activity (GO:0004867);; Cellular Component: extracellular region (GO:0005576);;	--	--
TraesCS7B02G134600	2.75192	1.68651	1.81385	23.4816	19.6679	21.5	2.23848	2.24967	2.94302	1.33756	0.685153	0.344538	1.61959e-47	3.47589	up	0.00150554	-1.42414	down	--	K06617|0.0e+00|ats:109735231|K06617 raffinose synthase [EC:2.4.1.82] | (RefSeq) LOC109735231; probable galactinol--sucrose galactosyltransferase 1	Galactose metabolism (ko00052)
TraesCS6B02G322900	1.41248	1.00189	1.22369	0.294422	0.264018	0.464824	3.32629	2.35378	2.9549	0.032113	0.091102	0.476433	--	--	--	3.1494e-06	-2.9004	down	Molecular Function: electron carrier activity (GO:0009055);;	--	--
TraesCS7B02G108500	0.775914	0.916683	0.858345	0	0.069231	0.03651	1.31295	2.67631	1.52527	0	0.149967	0.118524	--	--	--	1.44639e-06	-3.17238	down	--	K13464|4.7e-63|ats:109784190|K13464 jasmonate ZIM domain-containing protein | (RefSeq) LOC109784190; protein TIFY 11e-like	Plant hormone signal transduction (ko04075)
Triticum_aestivum_newGene_103957	0	0	0	0	0	0	0.080922	0	0.050508	0.610917	0.761881	0.743797	--	--	--	3.20315e-06	3.0713	up	--	--	--
TraesCS4D02G013500	0.81075	1.0695	0.787516	0.603976	0.529147	0.309326	3.0254	2.12519	2.6616	0.547509	0.543336	0.548744	0.100438	-0.710606	normal	1.31659e-18	-2.11961	down	Molecular Function: hydrolase activity, acting on ester bonds (GO:0016788);;	K01114|1.5e-302|ats:109759365|K01114 phospholipase C [EC:3.1.4.3] | (RefSeq) LOC109759365; non-specific phospholipase C4-like	Inositol phosphate metabolism (ko00562);; Glycerophospholipid metabolism (ko00564);; Ether lipid metabolism (ko00565)
TraesCS1A02G345600	0.214521	0.138542	0.202523	0	0	0	2.99878	1.5135	1.72753	0.090708	0.385866	0.111519	--	--	--	5.24393e-09	-2.93507	down	Molecular Function: protein kinase activity (GO:0004672);; Molecular Function: ATP binding (GO:0005524);;	K16224|6.9e-143|brp:103829497|K16224 senescence-induced receptor-like serine/threonine-protein kinase | (RefSeq) senescence-induced receptor-like serine/threonine-protein kinase isoform X2	MAPK signaling pathway - plant (ko04016);; Plant-pathogen interaction (ko04626)
TraesCS5D02G534000	11.6875	8.95435	10.6749	16.6477	15.4749	17.249	0.915544	0.557836	0.963204	6.9526	1.48446	6.53242	1.97181e-05	0.796341	normal	1.21152e-06	2.39415	up	Molecular Function: protein kinase activity (GO:0004672);; Molecular Function: ATP binding (GO:0005524);;	K08829|5.8e-258|ats:109760773|K08829 male germ cell-associated kinase [EC:2.7.11.22] | (RefSeq) LOC109760773; cyclin-dependent kinase F-3 isoform X1	--
TraesCS2A02G583000	0.875118	3.69705	1.08577	0.296746	4.29273	2.01481	13.4062	1.91536	1.72141	0.376563	0.834618	1.38575	0.73523	0.251253	normal	0.00124262	-2.03201	down	Molecular Function: nucleic acid binding (GO:0003676);; Molecular Function: poly(A)-specific ribonuclease activity (GO:0004535);; Cellular Component: CCR4-NOT complex (GO:0030014);;	K12581|2.8e-148|ats:109745294|K12581 CCR4-NOT transcription complex subunit 7/8 | (RefSeq) LOC109745294; probable CCR4-associated factor 1 homolog 11	RNA degradation (ko03018)
TraesCS1B02G146100	19.2921	11.7919	15.1803	4.48317	8.713	5.69337	0.697108	0.938406	0.972625	2.88506	1.14976	6.14802	0.000104952	-1.1373	down	0.00115216	1.73948	up	Molecular Function: structural constituent of ribosome (GO:0003735);; Cellular Component: ribosome (GO:0005840);; Biological Process: translation (GO:0006412);;	K02993|6.7e-102|ats:109767165|K02993 small subunit ribosomal protein S7e | (RefSeq) LOC109767165; 40S ribosomal protein S7	Ribosome (ko03010)
TraesCS2B02G555400	12.816	13.9439	10.6841	0.128502	0.211565	0.376433	3.62966	2.11007	2.55109	11.4655	11.5952	15.4715	3.4089e-54	-5.37131	down	1.15463e-21	2.23905	up	Molecular Function: oxidoreductase activity, acting on single donors with incorporation of molecular oxygen, incorporation of two atoms of oxygen (GO:0016702);; Biological Process: oxylipin biosynthetic process (GO:0031408);; Molecular Function: metal ion binding (GO:0046872);;	K15718|0.0e+00|ats:109751942|K15718 linoleate 9S-lipoxygenase [EC:1.13.11.58] | (RefSeq) LOC109751942; seed linoleate 9S-lipoxygenase-3-like isoform X1	Linoleic acid metabolism (ko00591)
TraesCS1A02G442400	14.3476	11.4416	11.3672	17.9702	17.4765	16.7417	0.022078	0.19334	0.110207	6.57981	0.125091	0.885248	5.7789e-05	0.634657	normal	0.0055428	2.13662	up	Molecular Function: ATP binding (GO:0005524);;	K15192|0.0e+00|ats:109767457|K15192 TATA-binding protein-associated factor [EC:3.6.4.-] | (RefSeq) LOC109767457; TATA-binding protein-associated factor BTAF1	--
TraesCS1A02G301100	6.70961	12.1262	6.83422	0.33827	8.47774	0.535229	5.75979	15.742	10.7681	0.311432	1.81081	1.11675	0.262399	-1.02627	normal	2.96871e-08	-2.87472	down	Molecular Function: transcription factor activity, sequence-specific DNA binding (GO:0003700);; Cellular Component: nucleus (GO:0005634);; Molecular Function: sequence-specific DNA binding (GO:0043565);;	K16225|4.4e-15|csat:104760397|K16225 probable WRKY transcription factor 52 | (RefSeq) disease resistance protein RRS1-like	Plant-pathogen interaction (ko04626)
TraesCS2B02G481500	2.00721	2.24119	0	3.12585	9.49052	12.8666	1.59443	3.57272	2.4968	110.05	148.939	230.682	0.14528	1.48633	normal	1.52611e-53	5.66315	up	Cellular Component: cell wall (GO:0005618);; Molecular Function: manganese ion binding (GO:0030145);; Molecular Function: nutrient reservoir activity (GO:0045735);; Cellular Component: apoplast (GO:0048046);;	--	--
TraesCS4B02G090600	0.437635	0.756836	0.695649	0.264126	1.2493	1.26144	0.185414	0.025223	0.127541	1.34076	0.583452	1.34847	0.315153	0.605593	normal	4.96772e-06	2.72235	up	Molecular Function: hydrolase activity (GO:0016787);;	K14493|8.6e-60|mus:103987951|K14493 gibberellin receptor GID1 [EC:3.-.-.-] | (RefSeq) gibberellin receptor GID1C-like	Plant hormone signal transduction (ko04075)
TraesCS1D02G409100	0.868609	0.264745	0.538104	0	0	0.017761	1.12893	0.86834	0.624829	0	0.138113	0.059676	--	--	--	0.000138347	-2.60177	down	Molecular Function: transferase activity, transferring acyl groups other than amino-acyl groups (GO:0016747);;	K15400|5.7e-22|tcc:18605151|K15400 omega-hydroxypalmitate O-feruloyl transferase [EC:2.3.1.188] | (RefSeq) omega-hydroxypalmitate O-feruloyl transferase	Cutin, suberine and wax biosynthesis (ko00073)
TraesCS1A02G438600	6.63142	5.94863	6.73853	6.61688	5.84942	6.15068	0.199591	0.135262	0.150237	3.44941	0.157395	0.801486	0.58233	0.0946417	normal	0.000130841	2.49884	up	Molecular Function: GTPase activity (GO:0003924);; Molecular Function: GTP binding (GO:0005525);;	K03243|0.0e+00|ats:109766446|K03243 translation initiation factor 5B | (RefSeq) LOC109766446; eukaryotic translation initiation factor 5B-like	RNA transport (ko03013)
TraesCS1A02G232200	0	0	0	1.01751	0.528993	1.15881	0	0.19516	0.142477	1.963	1.04844	2.02342	--	--	--	4.58299e-05	2.77659	up	Cellular Component: integral component of membrane (GO:0016021);;	--	--
TraesCS5D02G400800	0.708991	1.50806	0.488799	1.33903	0.509651	0.920042	3.02681	2.94406	2.85622	0.632938	0.172636	0.213903	0.737748	0.183361	normal	3.70325e-09	-2.71171	down	Cellular Component: integral component of membrane (GO:0016021);; Biological Process: transmembrane transport (GO:0055085);;	K04773|3.4e-16|mtr:MTR_5g082990|K04773 protease IV [EC:3.4.21.-] | (RefSeq) S49 protease IV family peptidase	--
TraesCS2D02G518700	1.66554	0.912642	0.752529	1.91863	3.4939	1.85442	0.678963	0.48153	0.588252	12.7888	10.1871	13.7023	0.000508508	1.2497	up	4.35113e-85	4.28421	up	--	K03255|0.0e+00|ats:109759298|K03255 protein TIF31 | (RefSeq) LOC109759298; protein TSS-like	--
TraesCS7A02G258800	0	0	0	0.375971	0.222994	1.41388	0.02437	0	0	2.67139	1.30602	1.45508	--	--	--	7.38077e-20	5.70063	up	Biological Process: auxin-activated signaling pathway (GO:0009734);; Cellular Component: integral component of membrane (GO:0016021);; Biological Process: transmembrane transport (GO:0055085);;	K13947|9.0e-188|ats:109758864|K13947 auxin efflux carrier family protein | (RefSeq) LOC109758864; probable auxin efflux carrier component 5c isoform X1	--
TraesCS4A02G087300	0.189805	0.097611	0.296258	0.564319	5.31343	0.878604	0.26822	0.436826	0.467425	1.59129	2.83081	2.60827	--	--	--	2.51548e-09	2.409	up	--	--	--
Triticum_aestivum_newGene_40226	2.33556	3.01206	2.94807	0	0.443232	0.510276	0.991774	0.672517	1.10365	0.184005	0.11082	0.063525	0.0664399	-1.82413	normal	1.29552e-08	-2.54012	down	--	--	--
Triticum_aestivum_newGene_93312	0	0	0	0.173333	0.075462	0.033542	0	0.108665	0	0.894814	0.568311	0.712628	--	--	--	0.00232321	2.31639	up	--	--	--
TraesCS4A02G245100	751.172	960.231	695.823	232.555	532.297	386.863	380.588	346.124	367.685	52.2424	60.4019	43.9011	0.000950973	-0.927688	normal	1.82388e-68	-2.71616	down	--	--	--
TraesCS2D02G351900	2.20639	3.28334	2.63955	0.412037	3.49759	0.598628	0.789279	1.46549	2.06083	0.195351	0.110343	0.200008	0.280404	-0.694301	normal	1.9396e-07	-2.61805	down	Cellular Component: nucleus (GO:0005634);; Molecular Function: zinc ion binding (GO:0008270);; Biological Process: regulation of flower development (GO:0009909);;	K12135|2.2e-17|bna:106424669|K12135 zinc finger protein CONSTANS | (RefSeq) zinc finger protein CONSTANS	Circadian rhythm - plant (ko04712)
TraesCS4D02G073600	1.29973	1.09591	1.7526	0.927337	4.42516	2.85336	2.2438	4.71107	3.87807	0.636195	1.97608	1.89879	0.0436288	1.01928	up	0.0145693	-1.11621	down	Molecular Function: O-methyltransferase activity (GO:0008171);; Biological Process: methylation (GO:0032259);; Molecular Function: protein dimerization activity (GO:0046983);;	K16040|1.3e-125|obr:102711544|K16040 trans-resveratrol di-O-methyltransferase [EC:2.1.1.240] | (RefSeq) probable O-methyltransferase 2	Stilbenoid, diarylheptanoid and gingerol biosynthesis (ko00945)
TraesCS2A02G266800	0.447437	0.407698	0.630232	0.848322	1.58114	1.86737	0.135162	0.466246	0.717627	1.73907	2.60641	3.69448	--	--	--	0.000215362	2.15419	up	--	--	--
TraesCS1B02G063800	7.55798	6.27005	7.55497	5.41864	12.5071	6.41622	1.93085	1.61351	1.35549	4.99201	3.74191	13.4646	0.357972	0.296084	normal	9.51876e-06	2.03261	up	Biological Process: lipid transport (GO:0006869);; Molecular Function: lipid binding (GO:0008289);;	--	--
TraesCS3A02G437000	1.78322	2.31174	1.43295	0.107391	0.489191	0.837853	0.825929	0.231528	0.568226	4.83612	1.10482	1.4096	0.0159075	-1.58679	down	0.0018587	1.86788	up	Biological Process: response to auxin (GO:0009733);;	K14488|4.0e-83|ats:109772129|K14488 SAUR family protein | (RefSeq) uncharacterized protein LOC109772129	Plant hormone signal transduction (ko04075)
TraesCS6A02G160500	0	0	0	0.012966	0.193393	0.053947	0	0.057528	0	0.572467	0.811967	0.656497	--	--	--	3.80777e-05	3.03689	up	Molecular Function: voltage-gated potassium channel activity (GO:0005249);; Cellular Component: integral component of membrane (GO:0016021);;	K21867|0.0e+00|ats:109741906|K21867 potassium channel | (RefSeq) LOC109741906; potassium channel KAT1-like	--
TraesCS7A02G084900	1.26513	2.42074	1.45767	0.11383	0.356643	0.20287	27.1689	28.9442	33.081	0.491081	0.260409	0.400003	--	--	--	8.40651e-91	-5.9169	down	Molecular Function: O-methyltransferase activity (GO:0008171);; Biological Process: methylation (GO:0032259);; Molecular Function: protein dimerization activity (GO:0046983);;	K16040|1.9e-34|ats:109737732|K16040 trans-resveratrol di-O-methyltransferase [EC:2.1.1.240] | (RefSeq) LOC109737732; flavonoid O-methyltransferase-like protein Os11g0303600	Stilbenoid, diarylheptanoid and gingerol biosynthesis (ko00945)
TraesCS5B02G417300	0.34343	0.451603	0.243992	0.102447	0.110173	0.293692	0.684712	0.845095	0.495596	0.090611	0.143432	0.144338	--	--	--	7.32608e-07	-2.13605	down	Molecular Function: calmodulin binding (GO:0005516);;	--	--
TraesCS2D02G205100	0	0	0	0	0	0	0.739082	0.748485	0.553471	0	0	0	--	--	--	6.47751e-15	-5.27522	down	Biological Process: multicellular organism development (GO:0007275);;	--	--
TraesCS5A02G543800	0.003069	0.004369	0.064162	1.02357	0.713461	1.37624	0.059634	0.110108	0.028044	4.47285	3.41141	1.92309	--	--	--	5.08875e-14	4.44943	up	Cellular Component: cell wall (GO:0005618);; Molecular Function: manganese ion binding (GO:0030145);; Molecular Function: nutrient reservoir activity (GO:0045735);; Cellular Component: apoplast (GO:0048046);;	--	--
TraesCS1B02G052800	0.295165	0.808705	0.111076	0	0.663038	0.038725	1.69753	1.41808	1.11184	0.053043	0.060167	0.172838	--	--	--	4.7916e-11	-3.30314	down	Biological Process: fatty acid biosynthetic process (GO:0006633);; Cellular Component: membrane (GO:0016020);; Molecular Function: transferase activity, transferring acyl groups other than amino-acyl groups (GO:0016747);;	K15397|4.8e-255|ats:109746362|K15397 3-ketoacyl-CoA synthase [EC:2.3.1.199] | (RefSeq) LOC109746362; 3-ketoacyl-CoA synthase 12-like	Fatty acid elongation (ko00062);; Plant-pathogen interaction (ko04626)
TraesCS1D02G304300	0.577726	0.222851	0.741626	0	0.021507	0	1.84678	0.931795	1.06972	0.118251	0.21798	0.111028	--	--	--	1.05701e-07	-2.6224	down	Molecular Function: peroxidase activity (GO:0004601);; Cellular Component: extracellular region (GO:0005576);; Biological Process: response to oxidative stress (GO:0006979);; Molecular Function: heme binding (GO:0020037);; Biological Process: hydrogen peroxide catabolic process (GO:0042744);; Molecular Function: metal ion binding (GO:0046872);;	K00430|7.0e-184|ats:109757225|K00430 peroxidase [EC:1.11.1.7] | (RefSeq) LOC109757225; peroxidase 2-like	Phenylpropanoid biosynthesis (ko00940)
TraesCS5A02G414500	3.12086	0.923505	4.40698	0	0.308337	0	3.54385	1.89555	1.97968	0.021075	0.220703	0.516669	0.059511	-1.93537	normal	4.64678e-05	-2.52349	down	Molecular Function: iron ion binding (GO:0005506);; Biological Process: lipid biosynthetic process (GO:0008610);; Cellular Component: integral component of membrane (GO:0016021);; Molecular Function: oxidoreductase activity (GO:0016491);;	K14423|7.4e-161|ats:109759404|K14423 plant 4,4-dimethylsterol C-4alpha-methyl-monooxygenase [EC:1.14.18.10] | (RefSeq) LOC109759404; methylsterol monooxygenase 1-1-like	Steroid biosynthesis (ko00100)
TraesCS2A02G378100	0.266153	0.311223	0.213511	0.376177	0.942767	1.01205	0.247033	0.338235	0.25861	1.4592	1.36422	1.21419	--	--	--	2.32306e-09	2.15558	up	Molecular Function: UDP-glycosyltransferase activity (GO:0008194);;	K22771|9.5e-270|ats:109759951|K22771 flavonol-3-O-L-rhamnoside-7-O-glucosyltransferase [EC:2.4.1.-] | (RefSeq) LOC109759951; UDP-glycosyltransferase 73C6-like	Flavone and flavonol biosynthesis (ko00944)
Triticum_aestivum_newGene_11968	0	0.250211	0	0.013322	0.383531	0.173465	0.32954	0.899979	0.706111	0.161458	0.121451	0.12533	0.684951	0.41667	normal	5.07717e-08	-2.44174	down	--	--	--
TraesCS7B02G052600	0.019007	0.178438	0.289784	1.28608	1.74325	0.441302	0.130247	0.121338	0.173573	2.4142	1.77221	0.693083	--	--	--	1.93755e-09	3.08557	up	Molecular Function: catalytic activity (GO:0003824);;	K09753|1.3e-189|ats:109760091|K09753 cinnamoyl-CoA reductase [EC:1.2.1.44] | (RefSeq) LOC109760091; cinnamoyl-CoA reductase 1-like	Phenylpropanoid biosynthesis (ko00940)
TraesCS4D02G195100	33.8224	32.8629	43.7448	21.5789	56.2472	29.0548	164.164	117.666	148.199	8.50159	39.8592	9.89062	0.843206	0.0619297	normal	2.42238e-08	-2.56487	down	Molecular Function: asparagine synthase (glutamine-hydrolyzing) activity (GO:0004066);; Molecular Function: ATP binding (GO:0005524);; Biological Process: asparagine biosynthetic process (GO:0006529);; Biological Process: glutamine metabolic process (GO:0006541);;	K01953|0.0e+00|ats:109778717|K01953 asparagine synthase (glutamine-hydrolysing) [EC:6.3.5.4] | (RefSeq) LOC109778717; asparagine synthetase [glutamine-hydrolyzing] 1	Alanine, aspartate and glutamate metabolism (ko00250);; Biosynthesis of amino acids (ko01230)
TraesCS4D02G358800	55.5339	41.5531	50.065	1.2704	152.075	4.27117	37.0722	37.8635	57.1686	3.41161	6.82707	10.3833	0.930028	0.0872774	normal	2.98111e-11	-2.4612	down	--	K22684|1.3e-191|ats:109782399|K22684 metacaspase-1 [EC:3.4.22.-] | (RefSeq) LOC109782399; metacaspase-1-like	--
TraesCS5B02G491200	0.355558	2.44419	1.15223	0.676688	1.04747	1.07101	2.21505	1.97977	2.10445	0.388148	0.486354	0.398066	--	--	--	4.42159e-07	-2.04692	down	--	--	--
TraesCS2B02G073100	2.47199	2.83627	1.96163	0.524666	2.80847	0.674961	0.918976	1.27503	1.21856	0.184049	0.275438	0.037347	0.215254	-0.705193	normal	6.62356e-05	-2.28411	down	Cellular Component: storage vacuole (GO:0000322);; Cellular Component: plant-type vacuole (GO:0000325);; Cellular Component: protein storage vacuole (GO:0000326);; Cellular Component: cellular_component (GO:0005575);; Cellular Component: intracellular (GO:0005622);; Cellular Component: cell (GO:0005623);; Cellular Component: cytoplasm (GO:0005737);; Cellular Component: vacuole (GO:0005773);; Cell…	K08730|1.3e-08|zma:103647622|K08730 phosphatidylserine synthase 2 [EC:2.7.8.29] | (RefSeq) CDP-diacylglycerol--serine O-phosphatidyltransferase 3	Glycerophospholipid metabolism (ko00564)
TraesCS2A02G129200	0.487036	0.96333	0.610916	0	0.683371	0.045045	2.528	2.76434	1.90441	0.107886	0.071484	0.471852	--	--	--	1.7363e-06	-2.77407	down	--	--	--
Triticum_aestivum_newGene_70251	0.003564	0.004962	0.012525	0.059674	0.020023	0.005398	0.002134	0.22902	0.376691	0.839657	1.3471	1.60672	--	--	--	0.00295386	2.04909	up	--	--	--
TraesCS2A02G179000	2.17781	2.38526	1.17173	0	1.89264	0.269235	2.7477	3.4567	3.12408	0.171655	0.285852	0.803376	0.279334	-0.981932	normal	3.37067e-06	-2.42909	down	Cellular Component: cellular_component (GO:0005575);; Cellular Component: cell wall (GO:0005618);; Cellular Component: cell (GO:0005623);; Biological Process: multicellular organism development (GO:0007275);; Biological Process: biological_process (GO:0008150);; Cellular Component: plant-type cell wall (GO:0009505);; Biological Process: post-embryonic development (GO:0009791);; Biological Process…	--	--
TraesCS2B02G190900	0	0	0	0.273111	0.513149	0.370741	0.037522	0.085156	0.036079	0.461984	0.898035	0.688789	--	--	--	3.91887e-10	3.18495	up	Molecular Function: protein kinase activity (GO:0004672);; Molecular Function: ATP binding (GO:0005524);; Molecular Function: polysaccharide binding (GO:0030247);;	K23544|3.7e-85|brp:103842861|K23544 serine incorporator 1/3 | (RefSeq) serine incorporator 3	--
TraesCS3D02G220900	0.105553	0.087633	0.126336	0.177962	0.147427	0.188994	0.058534	0.055036	0.039466	0.421386	0.224104	0.266917	--	--	--	1.10904e-06	2.34245	up	Molecular Function: GTPase activity (GO:0003924);; Molecular Function: GTP binding (GO:0005525);;	K03234|0.0e+00|ats:109740147|K03234 elongation factor 2 | (RefSeq) LOC109740147; elongation factor 2	--
TraesCS2A02G158700	15.3337	19.881	20.2788	59.5329	44.6696	43.7174	17.6168	26.5571	25.5418	13.8128	9.51081	5.29545	9.48522e-10	1.53778	up	0.00242897	-1.14854	down	Molecular Function: serine-type endopeptidase inhibitor activity (GO:0004867);; Biological Process: response to wounding (GO:0009611);;	K20769|5.4e-06|mesc:110611169|K20769 fatty acid omega-hydroxylase [EC:1.14.-.-] | (RefSeq) cytochrome P450 94A2-like	Cutin, suberine and wax biosynthesis (ko00073)
TraesCS2A02G166200	51.03	65.0111	39.7542	3.28346	16.1265	1.74338	13.1905	16.1568	25.7402	0	0	0	9.49117e-06	-2.5612	down	3.45282e-45	-8.20873	down	Molecular Function: calcium ion binding (GO:0005509);;	K02183|3.3e-24|ats:109751263|K02183 calmodulin | (RefSeq) LOC109751263; calmodulin-1-like	MAPK signaling pathway - plant (ko04016);; Phosphatidylinositol signaling system (ko04070);; Plant-pathogen interaction (ko04626)
TraesCS2D02G331800	1.33403	1.43906	1.23564	0.305499	1.09126	0.179508	4.25071	2.44019	3.97943	0.167366	1.06808	0.152597	0.0676323	-1.11026	normal	4.62253e-05	-2.37908	down	Biological Process: amino acid transmembrane transport (GO:0003333);; Cellular Component: plasma membrane (GO:0005886);; Molecular Function: amino acid transmembrane transporter activity (GO:0015171);; Cellular Component: integral component of membrane (GO:0016021);;	K14209|6.1e-08|egu:105042696|K14209 solute carrier family 36 (proton-coupled amino acid transporter) | (RefSeq) amino acid transporter ANTL1	--
TraesCS2D02G284700	4.29979	2.77132	3.62413	8.23365	11.5375	17.6981	5.74064	8.50077	7.79211	1.3406	1.39689	0.792522	5.05192e-09	1.90619	up	5.87926e-15	-2.47432	down	Molecular Function: phosphoric diester hydrolase activity (GO:0008081);; Biological Process: glycerophospholipid catabolic process (GO:0046475);;	K18696|1.2e-214|ats:109764746|K18696 glycerophosphodiester phosphodiesterase [EC:3.1.4.46] | (RefSeq) LOC109764746; glycerophosphodiester phosphodiesterase GDPD2-like	Glycerophospholipid metabolism (ko00564)
TraesCS1D02G007100	0.73981	0.272459	0.186678	0.524388	0.976814	0.97005	0.173933	0.086429	0.203342	2.93717	2.04335	2.95583	0.102408	1.04722	normal	2.63701e-20	3.81843	up	Molecular Function: iron ion binding (GO:0005506);; Biological Process: lipid biosynthetic process (GO:0008610);; Cellular Component: integral component of membrane (GO:0016021);; Molecular Function: oxidoreductase activity (GO:0016491);;	K14423|1.1e-159|ats:109742913|K14423 plant 4,4-dimethylsterol C-4alpha-methyl-monooxygenase [EC:1.14.18.10] | (RefSeq) LOC109742913; methylsterol monooxygenase 1-1-like	Steroid biosynthesis (ko00100)
TraesCS2B02G445100	7.4682	0.019607	0.162729	66.0642	79.2382	70.3376	0.204485	0.475748	0.159008	144.52	114.464	82.0982	0.0085956	2.66713	up	2.73591e-88	8.0283	up	Molecular Function: magnesium ion binding (GO:0000287);; Molecular Function: terpene synthase activity (GO:0010333);;	K04121|0.0e+00|ats:109764882|K04121 ent-kaurene synthase [EC:4.2.3.19] | (RefSeq) LOC109764882; ent-kaur-16-ene synthase, chloroplastic-like	Diterpenoid biosynthesis (ko00904)
TraesCS4A02G498000	14.0522	0	0	71.6763	286.878	152.704	0	0	0	157.702	49.0578	70.5383	0.205416	1.2159	normal	4.28508e-69	9.99585	up	--	--	--
TraesCS5B02G175800	0.302232	0.153707	0.155794	0.560915	0.711977	0.127247	0.09416	0.052512	0.047007	0.652899	0.569056	0.579938	--	--	--	8.63054e-10	2.88935	up	Molecular Function: ATP binding (GO:0005524);; Biological Process: glycogen biosynthetic process (GO:0005978);; Molecular Function: glucose-1-phosphate adenylyltransferase activity (GO:0008878);; Cellular Component: chloroplast (GO:0009507);; Biological Process: starch biosynthetic process (GO:0019252);;	K00975|3.5e-283|ats:109742857|K00975 glucose-1-phosphate adenylyltransferase [EC:2.7.7.27] | (RefSeq) LOC109742857; glucose-1-phosphate adenylyltransferase small subunit, chloroplastic/amyloplastic-like	Starch and sucrose metabolism (ko00500);; Amino sugar and nucleotide sugar metabolism (ko00520)
TraesCS6B02G447200	0.186946	0.204506	0.210191	0.167875	0.217647	0	4.87116	4.68651	4.00524	0.408842	1.54863	0.82372	--	--	--	1.77834e-07	-2.08243	down	Molecular Function: ADP binding (GO:0043531);;	K13457|8.6e-97|ats:109777892|K13457 disease resistance protein RPM1 | (RefSeq) LOC109777892; disease resistance protein RPP13-like	Plant-pathogen interaction (ko04626)
TraesCS7D02G096600	10.3439	8.31354	10.4921	25.7415	21.9032	21.755	8.72094	12.4054	13.1835	6.1435	5.902	3.64318	6.63007e-13	1.38941	up	0.000425374	-1.03612	down	Molecular Function: ligase activity (GO:0016874);;	K01969|0.0e+00|ats:109761749|K01969 3-methylcrotonyl-CoA carboxylase beta subunit [EC:6.4.1.4] | (RefSeq) LOC109761749; methylcrotonoyl-CoA carboxylase beta chain, mitochondrial	Valine, leucine and isoleucine degradation (ko00280)
TraesCS5A02G247500	0.158202	0.116722	0	0	0.176188	0.160079	4.53414	2.09407	2.26277	0.333646	0.707433	0.06437	--	--	--	8.25522e-05	-2.36599	down	Molecular Function: protein binding (GO:0005515);;	K00799|2.0e-47|ats:109778457|K00799 glutathione S-transferase [EC:2.5.1.18] | (RefSeq) LOC109778457; glutathione transferase GST 23	Glutathione metabolism (ko00480)
Triticum_aestivum_newGene_22778	0	0.014057	0	0	2.02726	0.493049	0	0.005841	0	1.06376	0.885376	1.1479	--	--	--	6.02732e-42	7.13699	up	--	--	--
Triticum_aestivum_newGene_95453	0	0	0	0	0	0	0.106621	0.119562	0.118837	0.423651	0.643835	0.498175	--	--	--	5.42845e-11	2.12081	up	--	--	--
TraesCS6B02G152800	0.08383	0.100917	0.043778	0.33968	0.15135	0.2426	0.024098	0	0	0.53978	0.512474	0.488383	--	--	--	1.1556e-11	4.43551	up	Molecular Function: protein serine/threonine kinase activity (GO:0004674);; Molecular Function: ATP binding (GO:0005524);; Cellular Component: integral component of membrane (GO:0016021);;	K13415|7.5e-70|lja:Lj1g3v1222370.1|K13415 protein brassinosteroid insensitive 1 [EC:2.7.10.1 2.7.11.1] | (RefSeq) Lj1g3v1222370.1; -	Plant hormone signal transduction (ko04075)
TraesCS4B02G329800	6.35679	4.68279	7.64645	3.77144	2.52958	6.88798	3.00629	4.18965	3.39595	0.666829	0.313494	0.527229	0.416064	-0.323407	normal	6.67339e-13	-2.57682	down	Molecular Function: catalytic activity (GO:0003824);;	K23618|3.0e-162|pda:103717609|K23618 acyl-activating enzyme 11/12 [EC:6.2.1.2 6.2.1.-] | (RefSeq) benzoate--CoA ligase, peroxisomal-like	--
Triticum_aestivum_newGene_67804	0.348588	0	0.036852	0.626772	1.69866	1.77237	0.063259	0	0	3.66135	3.18171	1.45245	--	--	--	6.79581e-15	5.01852	up	--	--	--
TraesCS3D02G114700	0	0.065309	0	1.50059	0.572213	2.48942	0.032993	0.075759	0.055933	7.57657	3.5514	1.86472	--	--	--	1.18713e-18	5.08797	up	Cellular Component: cellular_component (GO:0005575);; Cellular Component: intracellular (GO:0005622);; Cellular Component: cell (GO:0005623);; Cellular Component: cytoplasm (GO:0005737);; Biological Process: response to stress (GO:0006950);; Biological Process: biological_process (GO:0008150);; Biological Process: response to temperature stimulus (GO:0009266);; Biological Process: response to hea…	K13993|7.7e-83|ats:109740043|K13993 HSP20 family protein | (RefSeq) LOC109740043; 17.5 kDa class II heat shock protein-like	Protein processing in endoplasmic reticulum (ko04141)
TraesCS1A02G129600	1.61399	0.492386	0.776705	0	2.76775	0	2.13746	1.63847	2.01111	0	0	0.088982	--	--	--	1.23443e-11	-4.37198	down	Cellular Component: plasma membrane (GO:0005886);; Biological Process: carbohydrate transport (GO:0008643);; Cellular Component: integral component of membrane (GO:0016021);;	K15382|1.3e-134|ats:109744793|K15382 solute carrier family 50 (sugar transporter) | (RefSeq) LOC109744793; bidirectional sugar transporter SWEET3a	--
TraesCS2D02G028900	0.125833	0.043985	0.197967	0.633493	1.525	0.320618	0	0.074851	0.246762	1.32879	0.643283	0.707667	--	--	--	0.00546243	2.01696	up	Molecular Function: oxidoreductase activity (GO:0016491);; Molecular Function: metal ion binding (GO:0046872);;	K13229|2.8e-85|ats:109766943|K13229 2,4-dihydroxy-1,4-benzoxazin-3-one-glucoside dioxygenase [EC:1.14.11.59] | (RefSeq) LOC109766943; DIBOA-glucoside dioxygenase BX6-like	Benzoxazinoid biosynthesis (ko00402)
TraesCS5A02G197200	88.5548	86.5812	75.6446	1.63541	1.20918	2.08784	0.707261	0.894503	0.758435	6.43684	0.297978	7.1726	5.19075e-103	-5.42622	down	0.00118523	2.06033	up	Molecular Function: protein kinase activity (GO:0004672);; Molecular Function: ATP binding (GO:0005524);; Cellular Component: integral component of membrane (GO:0016021);;	K16224|3.1e-138|brp:103829497|K16224 senescence-induced receptor-like serine/threonine-protein kinase | (RefSeq) senescence-induced receptor-like serine/threonine-protein kinase isoform X2	MAPK signaling pathway - plant (ko04016);; Plant-pathogen interaction (ko04626)
TraesCS6B02G277900	0.123957	0.066093	0.009083	0	0.134835	0	1.55845	0.579002	0.592943	0.034472	0.103206	0	--	--	--	1.15597e-05	-3.01254	down	Cellular Component: integral component of membrane (GO:0016021);;	--	--
Triticum_aestivum_newGene_17800	0.320219	0.229999	0.4802	0	0.158308	0.037665	4.31719	1.66237	2.70381	0.281963	0.375033	0.261014	0.0684047	-1.58046	normal	1.60439e-12	-2.61118	down	Molecular Function: ligand-gated ion channel activity (GO:0015276);; Cellular Component: integral component of membrane (GO:0016021);;	K05387|1.2e-152|ats:109753989|K05387 glutamate receptor, ionotropic, plant | (RefSeq) LOC109753989; glutamate receptor 2.8-like	--
TraesCS4B02G341800	0.454191	0.649194	0.426861	0	0.227101	0	0.335473	0.679197	0.757636	0	0	0	0.0764268	-1.73952	normal	1.89917e-16	-5.55483	down	Molecular Function: monooxygenase activity (GO:0004497);; Molecular Function: iron ion binding (GO:0005506);; Molecular Function: oxidoreductase activity, acting on paired donors, with incorporation or reduction of molecular oxygen (GO:0016705);; Molecular Function: heme binding (GO:0020037);;	K15402|6.1e-118|atr:105421698|K15402 fatty acid omega-hydroxylase [EC:1.14.-.-] | (RefSeq) cytochrome P450 86B1-like	Cutin, suberine and wax biosynthesis (ko00073)
Triticum_aestivum_newGene_8835	0	0	0	0	0	0	0.103583	0.023829	0.056261	0.282701	0.387794	0.305011	--	--	--	0.000792765	2.02852	up	--	--	--
TraesCS5B02G040700	0.259456	0.691825	0.611895	0	0.085331	0.139167	0.808516	1.19527	1.1898	0.088629	0.202909	0	--	--	--	0.000558068	-2.39462	down	Biological Process: carbohydrate transport (GO:0008643);; Cellular Component: integral component of membrane (GO:0016021);;	K15382|2.9e-126|ats:109753822|K15382 solute carrier family 50 (sugar transporter) | (RefSeq) LOC109753822; bidirectional sugar transporter SWEET16-like	--
TraesCS1B02G146500	4.82762	5.44877	5.25222	1.75316	2.42747	2.36681	0.517865	0.447708	0.454967	2.15083	0.242819	2.82694	9.89385e-07	-1.09427	down	0.00940551	1.57892	up	Molecular Function: protein dimerization activity (GO:0046983);;	K14638|6.0e-10|egr:104449894|K14638 solute carrier family 15 (peptide/histidine transporter), member 3/4 | (RefSeq) protein NRT1/ PTR FAMILY 1.2	--
TraesCS2D02G397700	43.81	37.2581	38.7818	28.6494	32.2129	23.3375	12.1609	12.8854	12.8024	2.39902	1.76833	0.985385	0.0256665	-0.366922	normal	1.99828e-16	-2.67745	down	--	--	--
TraesCS4A02G327400	6.52024	2.1444	2.46159	0.068595	2.27771	1.45929	1.39811	1.02722	1.35818	8.78633	5.49091	7.74646	0.100639	-1.21304	normal	6.88727e-20	2.53085	up	--	--	--
TraesCS5B02G217100	0.040268	0	0.082335	0.151782	0.381969	0.084698	0.103441	0.087231	0.09795	0.576431	0.570402	0.837427	--	--	--	8.14594e-12	2.62833	up	Molecular Function: ligand-gated ion channel activity (GO:0015276);; Cellular Component: integral component of membrane (GO:0016021);;	K05387|0.0e+00|ats:109772452|K05387 glutamate receptor, ionotropic, plant | (RefSeq) LOC109772452; glutamate receptor 2.7-like	--
Triticum_aestivum_newGene_35291	0.328116	0.571624	0.077941	0	0	0	0.956961	0.369245	0.669787	0.003107	0	0	--	--	--	3.98981e-39	-7.09297	down	Molecular Function: nucleic acid binding (GO:0003676);; Biological Process: DNA integration (GO:0015074);;	K03006|3.7e-160|adu:107466525|K03006 DNA-directed RNA polymerase II subunit RPB1 [EC:2.7.7.6] | (RefSeq) LOW QUALITY PROTEIN: DNA-directed RNA polymerase II subunit 1-like	RNA polymerase (ko03020)
TraesCS2D02G479400	17.2735	16.7861	16.4888	4.51967	7.30372	6.36798	0.471418	0.43763	0.616226	5.22857	0.173394	5.81821	4.83846e-12	-1.32916	down	0.0118499	1.86392	up	Biological Process: defense response (GO:0006952);; Molecular Function: ADP binding (GO:0043531);;	K13457|0.0e+00|ats:109736813|K13457 disease resistance protein RPM1 | (RefSeq) LOC109736813; disease resistance protein RPM1-like	Plant-pathogen interaction (ko04626)
TraesCS1A02G022800	0	0	0	0	0	0	10.181	7.34504	9.0296	0.325858	0.639074	0.599843	--	--	--	1.72377e-43	-3.8761	down	Cellular Component: integral component of membrane (GO:0016021);;	--	--
TraesCS7B02G442300	0	0	0	0	0	0	3.14249	2.22997	2.24448	0.090423	0.51678	0.172958	--	--	--	5.62378e-09	-2.86695	down	Cellular Component: integral component of membrane (GO:0016021);;	--	--
TraesCS7A02G113100	1.22011	0.488503	1.31844	0.138771	0.296517	2.05434	6.13893	4.33514	4.42509	1.15722	0.553941	1.06599	--	--	--	7.99495e-06	-2.06746	down	--	--	--
TraesCS4A02G410200	30.6107	41.2713	30.6506	0.84577	0.942329	1.12514	14.1847	8.61249	8.91538	20.6386	23.6092	32.1386	6.48378e-103	-4.9275	down	2.42702e-07	1.30849	up	Molecular Function: potassium ion transmembrane transporter activity (GO:0015079);; Cellular Component: integral component of membrane (GO:0016021);;	K03549|0.0e+00|ats:109734545|K03549 KUP system potassium uptake protein | (RefSeq) LOC109734545; potassium transporter 1-like	--
TraesCS6A02G005800	87.8514	91.5312	90.1151	45.3254	35.2841	52.0505	28.479	14.0383	14.1503	6.38859	1.45261	0.734809	0.000129933	-0.858395	normal	0.00021565	-2.15346	down	--	K22547|2.4e-34|sbi:8076082|K22547 arsenate reductase [EC:1.20.4.1] | (RefSeq) thiosulfate sulfurtransferase 16, chloroplastic	--
TraesCS7B02G354400	0	0	0	0.071173	3.54703	0.118955	0	0	0	0.99681	0.594404	0.487003	--	--	--	1.0607e-16	5.59268	up	Molecular Function: monooxygenase activity (GO:0004497);; Molecular Function: iron ion binding (GO:0005506);; Cellular Component: integral component of membrane (GO:0016021);; Molecular Function: oxidoreductase activity, acting on paired donors, with incorporation or reduction of molecular oxygen (GO:0016705);; Molecular Function: heme binding (GO:0020037);;	K07437|1.2e-131|dzi:111304682|K07437 cytochrome P450 family 26 subfamily A | (RefSeq) cytochrome P450 87A3-like	--
Triticum_aestivum_newGene_34006	4.9089	4.4925	4.40734	4.32377	3.87501	3.06254	0.060108	0.197173	0.195302	1.86051	0.193988	2.33041	0.468241	-0.158007	normal	0.000147943	2.38288	up	--	--	--
TraesCS2B02G158700	0.027752	0.006586	0.126805	0.286409	0.722149	0.186777	0.15698	0.089631	0.075766	0.697228	0.475958	0.396859	--	--	--	1.50153e-05	2.08393	up	Molecular Function: protein kinase activity (GO:0004672);; Molecular Function: ATP binding (GO:0005524);; Cellular Component: integral component of membrane (GO:0016021);; Molecular Function: carbohydrate binding (GO:0030246);;	K01176|2.2e-70|sbi:8065370|K01176 alpha-amylase [EC:3.2.1.1] | (RefSeq) alpha-amylase isozyme 2A	Starch and sucrose metabolism (ko00500)
TraesCS2A02G419000	0.489043	0.120103	0.222756	0	1.41232	0	3.27064	1.059	1.32038	0.140369	0.046367	0.336989	--	--	--	3.44136e-05	-2.57718	down	--	--	--
TraesCS3D02G407100	1.04588	1.55181	0.488653	0.017805	0.27887	0.346413	2.04714	3.45635	3.12841	0.098937	0.383271	0.484725	--	--	--	6.15454e-08	-2.71735	down	Molecular Function: peroxidase activity (GO:0004601);; Cellular Component: extracellular region (GO:0005576);; Biological Process: response to oxidative stress (GO:0006979);; Molecular Function: heme binding (GO:0020037);; Biological Process: hydrogen peroxide catabolic process (GO:0042744);; Molecular Function: metal ion binding (GO:0046872);;	K00430|2.6e-183|ats:109750248|K00430 peroxidase [EC:1.11.1.7] | (RefSeq) LOC109750248; peroxidase 2-like	Phenylpropanoid biosynthesis (ko00940)
TraesCS1B02G112700	14.9577	15.4648	15.8348	5.89104	6.96548	5.97294	3.03948	1.95017	2.33782	5.62735	1.69223	7.59149	4.89482e-15	-1.15226	down	0.0289004	1.00815	up	Biological Process: regulation of pH (GO:0006885);; Molecular Function: sodium:proton antiporter activity (GO:0015385);; Cellular Component: integral component of membrane (GO:0016021);;	K14724|1.7e-198|gra:105800692|K14724 solute carrier family 9 (sodium/hydrogen exchanger), member 8 | (RefSeq) sodium/hydrogen exchanger 2-like	--
TraesCS5A02G307200	0.01176	0.02818	0	0.384166	2.37382	0.299875	0.055775	0.018113	0.255109	0.641281	0.747728	0.706905	--	--	--	0.00100211	2.10206	up	Molecular Function: serine-type carboxypeptidase activity (GO:0004185);;	K16296|2.3e-268|ats:109751775|K16296 serine carboxypeptidase-like clade I [EC:3.4.16.-] | (RefSeq) LOC109751775; serine carboxypeptidase-like 2	--
TraesCS4A02G340400	0	0	0.018634	1.17683	0.874168	1.78306	0.503419	0.535462	0.084725	3.12034	1.56863	3.41896	--	--	--	4.30372e-05	2.38868	up	--	--	--
TraesCS5B02G443900	1.13865	0.847737	0.633037	1.42165	0.532575	1.26537	0.52617	0.339894	0.736787	0.084054	0.054166	0.012126	0.361494	0.443853	normal	9.253e-06	-2.66493	down	Cellular Component: integral component of membrane (GO:0016021);; Molecular Function: transmembrane transporter activity (GO:0022857);;	K08150|1.2e-65|dzi:111279701|K08150 MFS transporter, SP family, solute carrier family 2 (myo-inositol transporter), member 13 | (RefSeq) inositol transporter 1-like	--
TraesCS1B02G426100	0	0	0	0	0	0	7.22547	4.20854	4.66851	0.030865	0.487452	0.366265	--	--	--	2.58577e-09	-3.41041	down	Biological Process: defense response (GO:0006952);;	--	--
TraesCS1A02G187000	0	0	0	0	0	0	0.688922	0.643058	0.728108	2.33899	3.44945	4.00354	--	--	--	1.93311e-12	2.20196	up	Molecular Function: protein binding (GO:0005515);;	K00799|3.5e-124|ats:109743518|K00799 glutathione S-transferase [EC:2.5.1.18] | (RefSeq) LOC109743518; glutathione S-transferase U17-like	Glutathione metabolism (ko00480)
TraesCS3B02G399900	0.334167	0.528396	0.388026	0	0.131915	0.499662	1.8573	1.66669	1.06187	0.056995	0.082604	0.419501	--	--	--	5.76295e-05	-2.38848	down	Molecular Function: monooxygenase activity (GO:0004497);; Molecular Function: iron ion binding (GO:0005506);; Cellular Component: integral component of membrane (GO:0016021);; Molecular Function: oxidoreductase activity, acting on paired donors, with incorporation or reduction of molecular oxygen (GO:0016705);; Molecular Function: heme binding (GO:0020037);;	K15401|5.6e-303|ats:109760513|K15401 long-chain fatty acid omega-monooxygenase [EC:1.14.14.80] | (RefSeq) LOC109760513; cytochrome P450 86A1	Fatty acid degradation (ko00071);; Cutin, suberine and wax biosynthesis (ko00073)
TraesCS2A02G333900	0.006503	0.046881	0	0.225466	0.297703	0.212972	0.012864	0.004051	0.103942	0.331307	0.321645	0.22909	--	--	--	0.00358521	2.02814	up	Molecular Function: RNA binding (GO:0003723);; Molecular Function: RNA-directed 5'-3' RNA polymerase activity (GO:0003968);; Biological Process: gene silencing by RNA (GO:0031047);;	K11699|0.0e+00|ats:109781451|K11699 RNA-dependent RNA polymerase [EC:2.7.7.48] | (RefSeq) LOC109781451; probable RNA-dependent RNA polymerase 2 isoform X1	--
TraesCS2B02G609500	0.230273	0.097919	0.08957	3.84267	8.66288	0.33626	0.61698	0.594608	0.795411	2.53579	2.81092	4.06313	--	--	--	5.58831e-10	2.16548	up	Biological Process: response to acid chemical (GO:0001101);; Molecular Function: molecular_function (GO:0003674);; Molecular Function: catalytic activity (GO:0003824);; Molecular Function: glutathione transferase activity (GO:0004364);; Molecular Function: binding (GO:0005488);; Molecular Function: protein binding (GO:0005515);; Cellular Component: cellular_component (GO:0005575);; Cellular Compo…	K00799|3.1e-116|ats:109765923|K00799 glutathione S-transferase [EC:2.5.1.18] | (RefSeq) LOC109765923; probable glutathione S-transferase	Glutathione metabolism (ko00480)
TraesCS6D02G005500	0.080977	0	0	0.128496	1.27862	0.483022	0	0.044704	0	1.72066	0.64478	0.561865	--	--	--	1.77104e-07	3.76602	up	Cellular Component: integral component of membrane (GO:0016021);;	K01728|1.4e-13|zju:107419134|K01728 pectate lyase [EC:4.2.2.2] | (RefSeq) pectate lyase 1-like	Pentose and glucuronate interconversions (ko00040)
TraesCSU02G031600	0.011543	0	0	0.078179	3.45648	0.247101	0	0.038648	0	1.39656	1.26111	4.19297	--	--	--	7.12712e-14	5.03132	up	Molecular Function: monooxygenase activity (GO:0004497);; Molecular Function: iron ion binding (GO:0005506);; Cellular Component: integral component of membrane (GO:0016021);; Molecular Function: oxidoreductase activity, acting on paired donors, with incorporation or reduction of molecular oxygen (GO:0016705);; Molecular Function: heme binding (GO:0020037);;	K07437|2.7e-131|dzi:111304682|K07437 cytochrome P450 family 26 subfamily A | (RefSeq) cytochrome P450 87A3-like	--
TraesCS2A02G516700	0.017325	0	0	0.116968	0.078533	0.172123	0	0.000578	0	1.71152	0.659033	1.18101	--	--	--	2.37115e-21	6.04651	up	Biological Process: cellular amino acid metabolic process (GO:0006520);; Molecular Function: carboxy-lyase activity (GO:0016831);; Molecular Function: pyridoxal phosphate binding (GO:0030170);;	K01593|2.0e-286|ats:109759289|K01593 aromatic-L-amino-acid/L-tryptophan decarboxylase [EC:4.1.1.28 4.1.1.105] | (RefSeq) LOC109759289; aromatic-L-amino-acid decarboxylase-like	Tyrosine metabolism (ko00350);; Phenylalanine metabolism (ko00360);; Tryptophan metabolism (ko00380);; Isoquinoline alkaloid biosynthesis (ko00950);; Betalain biosynthesis (ko00965)
TraesCS2A02G191600	0.600201	0.3724	0.671169	0.071961	0.352832	0.083494	4.41066	2.01328	1.54522	0.037735	0.444264	0.638425	--	--	--	0.000473107	-2.17284	down	Molecular Function: transferase activity, transferring acyl groups other than amino-acyl groups (GO:0016747);;	K15400|7.5e-195|ats:109754454|K15400 omega-hydroxypalmitate O-feruloyl transferase [EC:2.3.1.188] | (RefSeq) LOC109754454; omega-hydroxypalmitate O-feruloyl transferase-like	Cutin, suberine and wax biosynthesis (ko00073)
TraesCSU02G202800	0.549379	0.816822	0.632032	0	0.040211	0.02272	2.86849	3.34259	1.95923	0.014939	0.107836	0.541129	--	--	--	0.000135361	-2.58413	down	--	--	--
TraesCS5D02G488700	0.848296	0	0	2.28149	43.7983	11.355	0	0	0	38.3948	24.2604	10.4672	0.127702	1.50419	normal	5.73304e-63	9.63338	up	Biological Process: biosynthetic process (GO:0009058);; Molecular Function: transferase activity, transferring acyl groups other than amino-acyl groups (GO:0016747);;	K00660|6.6e-229|ats:109768286|K00660 chalcone synthase [EC:2.3.1.74] | (RefSeq) LOC109768286; chalcone synthase 2-like	Flavonoid biosynthesis (ko00941);; Circadian rhythm - plant (ko04712)
TraesCS7A02G204900	0.372512	0.229256	0.310788	0	0.08664	0.501861	1.01848	1.02025	0.68071	0.054409	0.044301	0.264597	--	--	--	0.000240344	-2.24162	down	Cellular Component: integral component of membrane (GO:0016021);; Molecular Function: hydrolase activity, acting on ester bonds (GO:0016788);;	K14209|1.6e-42|ats:109773794|K14209 solute carrier family 36 (proton-coupled amino acid transporter) | (RefSeq) uncharacterized protein LOC109773794	--
TraesCS2A02G027400	0.166433	0	0	0.029778	1.2511	1.87489	0	0	0	3.36686	2.07486	0.59019	--	--	--	1.19031e-21	6.38847	up	Molecular Function: monooxygenase activity (GO:0004497);; Molecular Function: iron ion binding (GO:0005506);; Cellular Component: integral component of membrane (GO:0016021);; Molecular Function: oxidoreductase activity, acting on paired donors, with incorporation or reduction of molecular oxygen (GO:0016705);; Molecular Function: heme binding (GO:0020037);;	K16085|4.6e-227|ats:109773970|K16085 9beta-pimara-7,15-diene oxidase [EC:1.14.14.111] | (RefSeq) LOC109773970; cytochrome P450 99A2-like	Diterpenoid biosynthesis (ko00904)
TraesCS7B02G425200	2.5053	1.8898	2.82876	0.044294	0.049098	0.131342	4.5956	3.9693	4.43919	7.12551	7.62656	10.5466	6.25284e-19	-4.43327	down	5.8105e-06	1.00495	up	--	--	--
Triticum_aestivum_newGene_42054	0	0	0	0	0	0.014005	0.045718	0.026078	0.006434	1.17324	0.502696	0.465014	--	--	--	2.11873e-13	4.0558	up	--	--	--
TraesCS1A02G179400	0.73695	0.043217	0.225534	0.512979	2.25605	0.623446	0.256229	0.418687	0.594027	3.80712	3.12284	2.17178	--	--	--	1.01564e-08	2.58804	up	Biological Process: cellular oxidant detoxification (GO:0098869);;	--	--
Triticum_aestivum_newGene_30820	1.15896	3.13952	1.47267	0.097461	1.47404	0.212509	0.930243	1.68755	0.965945	0.112821	0.294949	0.238986	0.0637116	-1.37784	normal	8.31356e-06	-2.15697	down	--	--	--
TraesCS1D02G304500	0.695582	0.36925	1.06407	0	0.013224	0	2.25706	1.27161	1.31399	0.141191	0.242619	0.144207	--	--	--	1.24282e-09	-2.7644	down	Molecular Function: peroxidase activity (GO:0004601);; Cellular Component: extracellular region (GO:0005576);; Biological Process: response to oxidative stress (GO:0006979);; Molecular Function: heme binding (GO:0020037);; Biological Process: hydrogen peroxide catabolic process (GO:0042744);; Molecular Function: metal ion binding (GO:0046872);;	K00430|2.6e-183|ats:109757225|K00430 peroxidase [EC:1.11.1.7] | (RefSeq) LOC109757225; peroxidase 2-like	Phenylpropanoid biosynthesis (ko00940)
TraesCS7A02G030400	4.17943	2.55357	3.25215	3.8548	4.77757	4.95884	0.213301	0.258193	0.318811	2.1014	1.13533	0.635323	0.0265958	0.580735	normal	3.5316e-05	2.06537	up	--	--	--
TraesCS2A02G490700	54.8476	75.3168	51.739	17.0152	29.9033	34.664	8.39963	8.30535	8.37127	17.4459	16.9304	16.6131	0.000551916	-1.00414	down	3.77103e-14	1.07655	up	Molecular Function: transferase activity, transferring acyl groups other than amino-acyl groups (GO:0016747);;	K13065|3.0e-210|ats:109777355|K13065 shikimate O-hydroxycinnamoyltransferase [EC:2.3.1.133] | (RefSeq) LOC109777355; agmatine coumaroyltransferase-2-like	Phenylpropanoid biosynthesis (ko00940);; Flavonoid biosynthesis (ko00941);; Stilbenoid, diarylheptanoid and gingerol biosynthesis (ko00945)
TraesCS4D02G262900	0.134869	0	0.007637	0	1.58547	0.259779	0.098878	0.038853	0.170358	0.515528	1.63636	1.53136	--	--	--	1.49684e-07	3.013	up	Cellular Component: integral component of membrane (GO:0016021);; Molecular Function: transmembrane transporter activity (GO:0022857);;	K08150|5.3e-61|dzi:111279701|K08150 MFS transporter, SP family, solute carrier family 2 (myo-inositol transporter), member 13 | (RefSeq) inositol transporter 1-like	--
TraesCS2A02G516800	0.07325	0	0	0.286469	2.47536	1.19548	0	0.004858	0.04101	5.57484	3.66691	1.75537	--	--	--	3.73399e-27	6.30466	up	Biological Process: cellular amino acid metabolic process (GO:0006520);; Molecular Function: carboxy-lyase activity (GO:0016831);; Molecular Function: pyridoxal phosphate binding (GO:0030170);;	K01593|6.2e-288|ats:109759289|K01593 aromatic-L-amino-acid/L-tryptophan decarboxylase [EC:4.1.1.28 4.1.1.105] | (RefSeq) LOC109759289; aromatic-L-amino-acid decarboxylase-like	Tyrosine metabolism (ko00350);; Phenylalanine metabolism (ko00360);; Tryptophan metabolism (ko00380);; Isoquinoline alkaloid biosynthesis (ko00950);; Betalain biosynthesis (ko00965)
TraesCS6A02G001500	0.008458	0	0	0	0.008374	0	1.25213	1.24297	1.33015	0.090006	0.487987	0.068426	--	--	--	0.000508856	-2.05767	down	Molecular Function: oxidoreductase activity (GO:0016491);; Molecular Function: metal ion binding (GO:0046872);;	K05277|2.0e-210|ats:109756683|K05277 anthocyanidin synthase [EC:1.14.20.4] | (RefSeq) LOC109756683; leucoanthocyanidin dioxygenase-like	Flavonoid biosynthesis (ko00941)
Triticum_aestivum_newGene_21366	0.732052	0.870043	0.622156	0.513073	0.304055	0.225681	0.444206	0.251264	0.254336	0.605032	0.745378	0.679284	0.020272	-1.04851	down	0.00214451	1.05358	up	--	--	--
Triticum_aestivum_newGene_51318	0.051037	0.007805	0.05646	0.581903	0.333102	0.579829	0.021943	0.032158	0.090228	1.15253	0.649455	0.800187	--	--	--	1.10272e-13	3.70584	up	--	--	--
Triticum_aestivum_newGene_41274	0	0	0	0.325896	0.273103	0.524494	0	0	0	0.88466	0.698759	0.420766	--	--	--	1.57073e-17	5.72383	up	Molecular Function: protein serine/threonine kinase activity (GO:0004674);; Molecular Function: ATP binding (GO:0005524);; Cellular Component: plasma membrane (GO:0005886);; Biological Process: protein phosphorylation (GO:0006468);; Cellular Component: integral component of membrane (GO:0016021);;	K24104|5.3e-63|thj:104799061|K24104 GPN-loop GTPase | (RefSeq) LOW QUALITY PROTEIN: uncharacterized protein LOC104799061	--
Triticum_aestivum_newGene_107111	0	0	0	0	0	0	0.263909	0.671893	0.68846	2.32804	2.3671	3.48346	--	--	--	1.26962e-06	2.02282	up	--	--	--
Triticum_aestivum_newGene_108112	0.140507	0.08022	0.267767	0.200647	0.337132	0.335664	0.128609	0.045256	0.100809	1.01542	0.529256	0.492851	--	--	--	3.80779e-06	2.50671	up	--	--	--
TraesCS3A02G455700	1.28027	0.43168	0.922761	0	0	0	2.39603	1.09339	1.71751	0.030049	0	0.106209	--	--	--	2.89294e-10	-3.96099	down	Molecular Function: aspartic-type endopeptidase activity (GO:0004190);;	K22683|5.9e-24|hbr:110649037|K22683 aspartyl protease family protein [EC:3.4.23.-] | (RefSeq) protein ASPARTIC PROTEASE IN GUARD CELL 1-like	--
TraesCS6B02G422700	0.369621	0.248828	0.090502	0.781639	0.396437	0.918419	0.131553	0.344809	0.123825	1.52621	0.892143	1.3915	--	--	--	1.27272e-05	2.31396	up	Biological Process: reproduction (GO:0000003);; Biological Process: response to acid chemical (GO:0001101);; Biological Process: regulation of cell growth (GO:0001558);; Biological Process: response to hypoxia (GO:0001666);; Biological Process: regionalization (GO:0003002);; Biological Process: developmental process involved in reproduction (GO:0003006);; Molecular Function: protein binding (GO:0…	K14963|6.6e-79|pxb:108868606|K14963 COMPASS component SWD3 | (RefSeq) transcriptional corepressor LEUNIG-like	--
TraesCS5B02G141400	18.9368	22.5536	17.6619	13.745	44.5532	22.8034	7.30356	5.09646	9.05665	42.0445	36.6018	31.6575	0.137541	0.542275	normal	3.22892e-21	2.37026	up	--	K15777|4.9e-13|mesc:110630336|K15777 4,5-DOPA dioxygenase extradiol [EC:1.13.11.-] | (RefSeq) uncharacterized protein LOC110630336	Betalain biosynthesis (ko00965)
TraesCS5B02G121400	0.557841	0.66319	0.643723	2.99128	4.60464	3.0503	1.51924	2.04787	1.85486	0.663393	0.264102	0.454986	3.10914e-22	2.60004	up	5.66017e-06	-1.84302	down	Molecular Function: oxidoreductase activity, acting on the aldehyde or oxo group of donors, disulfide as acceptor (GO:0016624);;	K00166|4.4e-231|ats:109734458|K00166 2-oxoisovalerate dehydrogenase E1 component alpha subunit [EC:1.2.4.4] | (RefSeq) LOC109734458; 2-oxoisovalerate dehydrogenase subunit alpha 2, mitochondrial-like	Valine, leucine and isoleucine degradation (ko00280);; Propanoate metabolism (ko00640)
Triticum_aestivum_newGene_49151	0.054124	0.079904	0.052569	0.376908	0.201972	0.146224	0.040633	0.021819	0.030905	0.494471	0.257148	0.518548	--	--	--	1.8009e-12	3.37653	up	--	--	--
TraesCS2A02G450100	0.318954	0.194586	0.419554	0	0	0.02107	0.412604	0.378412	0.278455	0.006202	0.082368	0.03758	--	--	--	9.02724e-05	-2.39578	down	--	--	--
TraesCS4B02G130000	0	0	0	0	0	0	0	0	0	0.945932	1.00946	1.71928	--	--	--	4.29983e-18	5.76385	up	Molecular Function: carbohydrate binding (GO:0030246);; Cellular Component: apoplast (GO:0048046);;	--	--
TraesCS1B02G069300	12.2917	11.9242	10.9319	19.0774	16.0724	16.0692	0.112804	0.248461	0.126683	7.3399	0.295394	8.40603	0.000148283	0.674619	normal	4.51328e-05	3.02756	up	Cellular Component: cellular_component (GO:0005575);; Cellular Component: intracellular (GO:0005622);; Cellular Component: cell (GO:0005623);; Cellular Component: cytoplasm (GO:0005737);; Cellular Component: plasma membrane (GO:0005886);; Cellular Component: cell-cell junction (GO:0005911);; Biological Process: biological_process (GO:0008150);; Cellular Component: plasmodesma (GO:0009506);; Biolo…	--	--
TraesCS2B02G406700	0	0.210501	0	7.31678	3.54929	4.82205	0.01081	0	0	3.65772	3.22103	6.43948	0.0268123	2.27328	up	1.36566e-41	7.54268	up	Biological Process: cellulose microfibril organization (GO:0010215);; Cellular Component: anchored component of membrane (GO:0031225);;	--	--
TraesCS5B02G054600	26.7658	26.2068	23.8743	7.71935	16.7636	12.2678	5.90529	5.65187	7.07215	0.699666	1.53693	0.901681	0.000562857	-0.923278	normal	1.91921e-13	-2.39513	down	Cellular Component: integral component of membrane (GO:0016021);; Molecular Function: metal ion binding (GO:0046872);;	K10666|1.1e-104|ats:109775122|K10666 E3 ubiquitin-protein ligase RNF5 [EC:2.3.2.27] | (RefSeq) LOC109775122; E3 ubiquitin-protein ligase RMA2-like	Protein processing in endoplasmic reticulum (ko04141)
TraesCS6B02G024900	2.34921	1.95329	2.0598	3.25868	3.1338	5.01065	1.73091	1.5254	1.63483	8.94224	5.03101	8.87628	0.000376851	0.976901	normal	3.00831e-15	2.22055	up	Biological Process: nitric oxide biosynthetic process (GO:0006809);; Molecular Function: heme binding (GO:0020037);; Molecular Function: molybdenum ion binding (GO:0030151);; Biological Process: nitrate assimilation (GO:0042128);; Molecular Function: molybdopterin cofactor binding (GO:0043546);; Molecular Function: nitrate reductase (NADPH) activity (GO:0050464);;	K10534|0.0e+00|ats:109768384|K10534 nitrate reductase (NAD(P)H) [EC:1.7.1.1 1.7.1.2 1.7.1.3] | (RefSeq) LOC109768384; nitrate reductase [NADH]	Nitrogen metabolism (ko00910)
TraesCS3D02G215800	0	0	0	1.53981	1.39302	1.92751	0	0	0.120533	7.43708	5.72381	9.75751	--	--	--	1.87638e-24	5.9095	up	Molecular Function: zinc ion binding (GO:0008270);;	--	--
TraesCS2B02G312600	9.76786	12.7959	11.5512	11.2767	60.6934	10.6058	5.67852	6.47693	6.01901	0.624631	1.22122	1.30542	0.0237023	1.24468	up	5.14801e-10	-2.31448	down	Cellular Component: integral component of membrane (GO:0016021);;	K14332|1.2e-76|ats:109753178|K14332 photosystem I subunit PsaO | (RefSeq) LOC109753178; photosystem I subunit O	Photosynthesis (ko00195)
Triticum_aestivum_newGene_111084	0.990907	0.77368	1.01927	1.04906	1.04746	0.69385	0.172602	0.155889	0.120801	0.686818	0.34588	0.976068	0.57391	0.159559	normal	1.43932e-07	2.40666	up	--	--	--
TraesCS2B02G206000	0.75882	0.470419	0.68297	0.191212	0.734217	0.054952	1.25795	2.00984	1.31355	0	0.274867	0.251699	--	--	--	0.00240017	-2.12249	down	Cellular Component: cellular_component (GO:0005575);; Cellular Component: cell wall (GO:0005618);; Cellular Component: cell (GO:0005623);; Biological Process: multicellular organism development (GO:0007275);; Biological Process: biological_process (GO:0008150);; Cellular Component: plant-type cell wall (GO:0009505);; Biological Process: post-embryonic development (GO:0009791);; Biological Process…	--	--
TraesCS2D02G415900	1.19663	0.315491	0.216416	0	1.0839	0.097108	3.71227	1.13256	1.55099	0.179643	0.501549	0.432166	--	--	--	0.000119912	-2.06274	down	--	--	--
TraesCS1A02G192700	0.061384	0	0.057667	0.992904	0.198345	0.271142	0	0.173607	0.045236	0.766659	0.663648	0.868654	--	--	--	0.00175061	2.24495	up	Molecular Function: DNA binding (GO:0003677);; Biological Process: DNA replication (GO:0006260);;	K10756|0.0e+00|ats:109750805|K10756 replication factor C subunit 3/5 | (RefSeq) LOC109750805; replication factor C subunit 5-like	DNA replication (ko03030);; Nucleotide excision repair (ko03420);; Mismatch repair (ko03430)
TraesCS3A02G483000	0.44852	0.102523	0.07168	0.105399	51.6802	11.0251	0.324554	0.076924	0.2233	4.54906	0.807007	3.04679	--	--	--	9.46309e-08	3.15897	up	Molecular Function: hydrolase activity, hydrolyzing O-glycosyl compounds (GO:0004553);; Biological Process: carbohydrate metabolic process (GO:0005975);; Cellular Component: anchored component of plasma membrane (GO:0046658);;	K19891|3.7e-55|crb:17886892|K19891 glucan endo-1,3-beta-glucosidase 1/2/3 [EC:3.2.1.39] | (RefSeq) glucan endo-1,3-beta-glucosidase 3	Starch and sucrose metabolism (ko00500)
TraesCS6B02G095800	0.598603	0.217746	0.556469	0.032023	0.011832	0.080937	0.810672	0.505703	0.532117	0.060373	0.027876	0.071898	--	--	--	2.3942e-09	-2.93299	down	Molecular Function: protein kinase activity (GO:0004672);; Molecular Function: calcium ion binding (GO:0005509);; Molecular Function: ATP binding (GO:0005524);; Molecular Function: polysaccharide binding (GO:0030247);;	K23544|2.2e-63|brp:103842861|K23544 serine incorporator 1/3 | (RefSeq) serine incorporator 3	--
Triticum_aestivum_newGene_63580	0	0	0	0	0	0	0.364567	0.266579	0.665867	2.91258	3.92218	2.41774	--	--	--	3.68706e-11	2.68131	up	--	--	--
TraesCS2A02G513500	0	0	8.61625	0	0	0	6.3625	3.55016	4.69881	0	0	0	--	--	--	4.13026e-16	-5.45023	down	--	--	--
Triticum_aestivum_newGene_87011	1.48608	1.50839	2.10462	0.274976	1.41823	0.584488	1.14823	1.42074	1.14821	0.150207	0.471537	0.07207	0.0653807	-0.980225	normal	0.000317486	-2.01513	down	--	--	--
Triticum_aestivum_newGene_61423	2.96696	1.59148	1.17717	0.76435	0.884806	0	0.404231	0.924328	0.760876	15.3269	0.492275	5.06146	0.156593	-1.2364	normal	0.000169771	2.491	up	--	--	--
Triticum_aestivum_newGene_36894	0.766636	0.150085	0.437672	0	0	0	9.13211	4.48717	5.18985	0.175808	0.521922	0.026009	--	--	--	3.27741e-10	-3.74953	down	Molecular Function: protein kinase activity (GO:0004672);; Molecular Function: ATP binding (GO:0005524);; Cellular Component: integral component of membrane (GO:0016021);;	K16224|2.2e-56|bna:106356473|K16224 senescence-induced receptor-like serine/threonine-protein kinase | (RefSeq) senescence-induced receptor-like serine/threonine-protein kinase	MAPK signaling pathway - plant (ko04016);; Plant-pathogen interaction (ko04626)
TraesCS7A02G564600	0	0.190913	0.195439	0.737224	0.83882	0.642183	2.94632	1.94726	3.87642	0.62638	1.78074	0.679847	0.0156989	2.04687	up	0.00268363	-1.32383	down	Molecular Function: monooxygenase activity (GO:0004497);; Molecular Function: iron ion binding (GO:0005506);; Molecular Function: oxidoreductase activity, acting on paired donors, with incorporation or reduction of molecular oxygen (GO:0016705);; Molecular Function: heme binding (GO:0020037);;	K16085|1.1e-183|bdi:100834069|K16085 9beta-pimara-7,15-diene oxidase [EC:1.14.14.111] | (RefSeq) uncharacterized protein LOC100834069	Diterpenoid biosynthesis (ko00904)
TraesCS6A02G039800	0	0	0	0	0	0	1.92212	1.35859	1.66875	0	0.441037	0.087947	--	--	--	0.00313873	-2.12921	down	Cellular Component: integral component of membrane (GO:0016021);; Molecular Function: transmembrane transporter activity (GO:0022857);;	--	--
TraesCS2B02G574100	2.0528	0.437117	1.71024	4.82982	11.338	3.61871	0.631817	0.736441	0.450074	0.09181	0.222023	0.233684	4.07018e-05	2.18374	up	0.00289785	-1.47346	down	Biological Process: methionine biosynthetic process (GO:0009086);; Molecular Function: S-methyl-5-thioribose kinase activity (GO:0046522);;	K00899|1.1e-240|ats:109735534|K00899 5-methylthioribose kinase [EC:2.7.1.100] | (RefSeq) LOC109735534; methylthioribose kinase 1	Cysteine and methionine metabolism (ko00270)
TraesCS5B02G100600	2.09938	1.89558	1.8719	0	4.47856	0.241707	5.67235	2.606	4.48279	0	0.045736	0	--	--	--	1.11083e-15	-5.23084	down	Molecular Function: electron carrier activity (GO:0009055);; Molecular Function: protein disulfide oxidoreductase activity (GO:0015035);;	K03676|5.2e-48|ats:109759196|K03676 glutaredoxin 3 | (RefSeq) LOC109759196; glutaredoxin-C15-like	--
TraesCS1B02G459700	0.572959	0.021363	0.113769	0.558231	0.223954	0.207502	0.133291	0	0	1.18936	1.93984	0.779509	--	--	--	0.000154878	2.84077	up	Cellular Component: integral component of membrane (GO:0016021);;	K15015|2.7e-08|soe:110784216|K15015 solute carrier family 32 (vesicular inhibitory amino acid transporter) | (RefSeq) amino acid transporter AVT1I-like	--
TraesCS7D02G236700	3.5539	4.58035	4.32063	47.6275	16.1355	37.0041	12.0258	9.32799	11.0402	7.34018	4.01145	3.18735	1.06419e-15	3.07183	up	0.00176745	-1.02277	down	Molecular Function: catalytic activity (GO:0003824);;	K06617|0.0e+00|ats:109735231|K06617 raffinose synthase [EC:2.4.1.82] | (RefSeq) LOC109735231; probable galactinol--sucrose galactosyltransferase 1	Galactose metabolism (ko00052)
Triticum_aestivum_newGene_75390	0.253671	0.313118	0.305998	0	0	0.062218	0.138789	0.048093	0.161094	0.259735	0.459512	0.347219	0.0200187	-2.24826	down	0.00166471	1.82379	up	--	--	--
TraesCS1B02G386300	0.818157	0.338128	0.690606	0	0.49687	0.171527	1.69487	1.18853	1.61732	0.240897	0.243387	0.111318	--	--	--	5.8531e-07	-2.45825	down	--	--	--
TraesCS4D02G298700	4.20154	10.5599	4.71218	4.73939	1.75716	3.71176	4.39561	10.6637	9.54643	0.593055	0.742912	0.27203	0.150093	-0.722307	normal	1.63439e-14	-3.49781	down	--	--	--
TraesCS5D02G159100	70.9552	50.9641	84.0379	53.7995	118.041	42.6561	58.6978	67.479	93.3704	1.53874	7.01314	0.986506	0.630492	0.165709	normal	3.01437e-07	-3.37694	down	Molecular Function: asparagine synthase (glutamine-hydrolyzing) activity (GO:0004066);; Molecular Function: ATP binding (GO:0005524);; Biological Process: asparagine biosynthetic process (GO:0006529);; Biological Process: glutamine metabolic process (GO:0006541);;	K01953|0.0e+00|ats:109747609|K01953 asparagine synthase (glutamine-hydrolysing) [EC:6.3.5.4] | (RefSeq) LOC109747609; asparagine synthetase [glutamine-hydrolyzing]	Alanine, aspartate and glutamate metabolism (ko00250);; Biosynthesis of amino acids (ko01230)
TraesCS4B02G220200	49.3253	41.9794	49.1539	32.2931	13.1127	24.4964	20.2724	19.8996	18.0831	2.06254	5.57138	3.23398	0.0158874	-0.811703	normal	1.48184e-12	-2.27025	down	Molecular Function: phosphoenolpyruvate carboxykinase (ATP) activity (GO:0004612);; Molecular Function: ATP binding (GO:0005524);; Biological Process: gluconeogenesis (GO:0006094);;	K01610|0.0e+00|ats:109761682|K01610 phosphoenolpyruvate carboxykinase (ATP) [EC:4.1.1.49] | (RefSeq) LOC109761682; phosphoenolpyruvate carboxykinase (ATP)-like	Glycolysis / Gluconeogenesis (ko00010);; Citrate cycle (TCA cycle) (ko00020);; Pyruvate metabolism (ko00620);; Carbon fixation in photosynthetic organisms (ko00710);; Carbon metabolism (ko01200)
TraesCS3B02G191300	0.11179	0.055545	0.010738	0.643916	0.311151	0.976353	0	0	0.077251	0.74679	0.645959	0.920086	--	--	--	0.000175874	2.81485	up	Cellular Component: integral component of membrane (GO:0016021);; Biological Process: transmembrane transport (GO:0055085);;	K15363|6.1e-44|bna:111210893|K15363 fanconi-associated nuclease 1 [EC:3.1.21.- 3.1.4.1] | (RefSeq) fanconi-associated nuclease 1 homolog	--
TraesCS1B02G115700	79.2618	75.7905	64.8863	19.1689	22.6459	45.8625	0.800997	0.466008	1.6627	30.6034	5.66423	41.6851	0.000608456	-1.14243	down	4.12589e-13	4.05863	up	Molecular Function: peroxidase activity (GO:0004601);; Cellular Component: extracellular region (GO:0005576);; Biological Process: response to oxidative stress (GO:0006979);; Molecular Function: heme binding (GO:0020037);; Biological Process: hydrogen peroxide catabolic process (GO:0042744);; Molecular Function: metal ion binding (GO:0046872);;	K00430|3.6e-180|ats:109752811|K00430 peroxidase [EC:1.11.1.7] | (RefSeq) LOC109752811; peroxidase N-like	Phenylpropanoid biosynthesis (ko00940)
TraesCS7D02G079800	0	0	0.036506	0	0.135419	0	1.57558	0.934412	1.17915	0	0	0	--	--	--	8.09315e-21	-6.03309	down	Molecular Function: O-methyltransferase activity (GO:0008171);; Biological Process: methylation (GO:0032259);; Molecular Function: protein dimerization activity (GO:0046983);;	K16040|2.4e-124|obr:102711544|K16040 trans-resveratrol di-O-methyltransferase [EC:2.1.1.240] | (RefSeq) probable O-methyltransferase 2	Stilbenoid, diarylheptanoid and gingerol biosynthesis (ko00945)
TraesCS7B02G129700	0.229849	0.200071	0.320535	0	0.261952	0.138708	0.568755	0.614509	0.852992	0.09435	0.122784	0.044255	0.470546	-0.630956	normal	7.00144e-11	-2.64007	down	Cellular Component: integral component of membrane (GO:0016021);;	K24195|0.0e+00|ats:109744049|K24195 xenotropic and polytropic retrovirus receptor 1 | (RefSeq) LOC109744049; phosphate transporter PHO1-3	--
TraesCS5B02G380600	10.2564	10.9116	11.3704	3.82778	11.5896	3.9918	24.6612	18.775	20.7895	4.24836	6.99942	3.0398	0.113136	-0.62461	normal	7.34277e-13	-2.06414	down	Cellular Component: integral component of membrane (GO:0016021);; Molecular Function: transmembrane transporter activity (GO:0022857);;	K08150|4.6e-15|lang:109335709|K08150 MFS transporter, SP family, solute carrier family 2 (myo-inositol transporter), member 13 | (RefSeq) inositol transporter 1-like	--
TraesCS3D02G476600	8.75179	5.188	5.08515	2.21807	8.19583	9.98062	1.53252	1.93965	1.17652	17.031	10.7163	21.6747	0.641884	0.222004	normal	9.71435e-22	3.28379	up	Molecular Function: hydrolase activity, hydrolyzing O-glycosyl compounds (GO:0004553);; Biological Process: carbohydrate metabolic process (GO:0005975);;	K19891|4.5e-53|crb:17886892|K19891 glucan endo-1,3-beta-glucosidase 1/2/3 [EC:3.2.1.39] | (RefSeq) glucan endo-1,3-beta-glucosidase 3	Starch and sucrose metabolism (ko00500)
TraesCS5B02G462200	5.61107	7.04254	2.97809	5.01016	9.61236	11.2838	3.63898	6.38444	6.48981	30.0564	23.0814	28.2238	0.0512474	0.822883	normal	2.20059e-13	2.25338	up	Cellular Component: cell wall (GO:0005618);; Molecular Function: manganese ion binding (GO:0030145);; Molecular Function: nutrient reservoir activity (GO:0045735);; Cellular Component: apoplast (GO:0048046);;	--	--
TraesCS2B02G377000	69.3744	63.0964	56.4415	81.436	88.573	78.3171	0.470566	1.27634	1.43691	19.9343	0.969248	17.7939	9.0207e-05	0.535004	normal	0.001666	2.31639	up	Molecular Function: protein binding (GO:0005515);;	--	--
TraesCS6A02G314300	0.037739	0.038242	0.025717	0.388451	0.277775	0.276828	0.063061	0.07646	0.051332	0.255535	0.363764	0.398391	--	--	--	1.21332e-05	2.0804	up	Molecular Function: protein kinase activity (GO:0004672);; Molecular Function: ATP binding (GO:0005524);; Cellular Component: integral component of membrane (GO:0016021);;	K13415|1.6e-78|han:110929858|K13415 protein brassinosteroid insensitive 1 [EC:2.7.10.1 2.7.11.1] | (RefSeq) systemin receptor SR160-like	Plant hormone signal transduction (ko04075)
TraesCS5D02G150100	0.134673	0	0.022644	0.086013	0.204074	0.225427	0.026326	0.034089	0.025626	0.89619	0.637936	2.05563	--	--	--	9.11688e-15	4.38234	up	Molecular Function: antiporter activity (GO:0015297);; Cellular Component: integral component of membrane (GO:0016021);; Molecular Function: xenobiotic transporter activity (GO:0042910);;	K03327|1.9e-260|ats:109733350|K03327 multidrug resistance protein, MATE family | (RefSeq) LOC109733350; protein DETOXIFICATION 21-like	--
Triticum_aestivum_newGene_13976	0.271179	0.061724	0.159803	0.417618	0.681251	0.27646	0.025511	0.111199	0.077702	0.847714	0.351376	0.369995	--	--	--	0.000244415	2.20854	up	Cellular Component: integral component of membrane (GO:0016021);;	--	--
TraesCS2D02G187800	0.223997	1.0461	0.698649	0	1.32953	0.513443	1.09302	1.99731	1.32479	0.140186	0.086782	0.373068	0.972754	-0.0317866	normal	2.19937e-05	-2.3539	down	--	--	--
TraesCS7D02G161100	0.323657	0.012616	0.059235	0.036922	1.84349	0.293175	0	0	0	0.434522	0.609629	0.522447	--	--	--	2.20684e-18	5.75649	up	Molecular Function: protein kinase activity (GO:0004672);; Molecular Function: ATP binding (GO:0005524);; Cellular Component: integral component of membrane (GO:0016021);; Molecular Function: carbohydrate binding (GO:0030246);;	K01176|7.8e-92|sbi:8065370|K01176 alpha-amylase [EC:3.2.1.1] | (RefSeq) alpha-amylase isozyme 2A	Starch and sucrose metabolism (ko00500)
TraesCS6A02G124800	0.083894	0	0	0.183157	0.347305	0.295557	0.008053	0	0	0.725744	0.438748	0.799595	--	--	--	1.74533e-22	5.92872	up	Molecular Function: protein serine/threonine kinase activity (GO:0004674);; Molecular Function: ATP binding (GO:0005524);; Cellular Component: integral component of membrane (GO:0016021);;	K13415|1.8e-71|atr:18432040|K13415 protein brassinosteroid insensitive 1 [EC:2.7.10.1 2.7.11.1] | (RefSeq) systemin receptor SR160	Plant hormone signal transduction (ko04075)
TraesCS2A02G434500	0.075075	0.159724	0.16867	0.441587	0.431904	0.782387	0.038898	0.034588	0.154628	0.576257	0.631707	1.26365	--	--	--	5.51233e-06	2.78969	up	--	--	--
TraesCS5B02G520400	0	0	0	0.063075	1.21281	0.111989	0.051263	0.063672	0	2.46344	1.72473	2.0855	--	--	--	5.48301e-20	4.8724	up	Biological Process: recognition of pollen (GO:0048544);;	--	--
TraesCS5B02G020000	0.00374	0.030012	0.029793	0.077597	0.043466	0.072038	0.075056	0.044934	0.04757	0.409037	0.208656	0.494556	--	--	--	3.97984e-07	2.48745	up	Cellular Component: integral component of membrane (GO:0016021);;	K13466|1.4e-47|gra:105790401|K13466 EIX receptor 1/2 | (RefSeq) probable LRR receptor-like serine/threonine-protein kinase At4g36180	Plant-pathogen interaction (ko04626)
TraesCS4A02G388700	0.037332	0	0	0	0.368871	0	0.116223	0.190709	0	1.84042	0.821019	0.80028	--	--	--	0.000637973	2.41179	up	Molecular Function: carbonate dehydratase activity (GO:0004089);; Molecular Function: zinc ion binding (GO:0008270);;	K01674|1.1e-145|ats:109755857|K01674 carbonic anhydrase [EC:4.2.1.1] | (RefSeq) LOC109755857; alpha carbonic anhydrase 7-like	Nitrogen metabolism (ko00910)
TraesCS5B02G243100	1.3962	0.99319	1.8069	6.97727	3.64169	7.07603	2.69931	3.04492	2.55405	1.44604	1.18419	0.549066	1.69862e-08	2.16613	up	0.00155776	-1.21507	down	Molecular Function: carbonate dehydratase activity (GO:0004089);; Molecular Function: zinc ion binding (GO:0008270);; Biological Process: carbon utilization (GO:0015976);;	K01673|1.8e-152|ats:109756275|K01673 carbonic anhydrase [EC:4.2.1.1] | (RefSeq) LOC109756275; beta carbonic anhydrase 5, chloroplastic-like isoform X1	Nitrogen metabolism (ko00910)
TraesCS1D02G454100	0.031076	0	0.00657	0	0	0	7.75709	4.46538	5.0095	0.402019	1.62168	0.162496	--	--	--	8.43469e-06	-2.47966	down	Biological Process: defense response (GO:0006952);; Molecular Function: ADP binding (GO:0043531);;	K13457|0.0e+00|ats:109766826|K13457 disease resistance protein RPM1 | (RefSeq) LOC109766826; disease resistance protein RPM1-like isoform X1	Plant-pathogen interaction (ko04626)
TraesCS3B02G362800	0	0	0	0	0	0	0.032651	0.142336	0.023479	0.583634	1.21993	1.69182	--	--	--	1.63353e-07	3.22183	up	Molecular Function: UDP-glycosyltransferase activity (GO:0008194);; Cellular Component: intracellular membrane-bounded organelle (GO:0043231);;	K13691|1.8e-55|pmum:103334664|K13691 pathogen-inducible salicylic acid glucosyltransferase [EC:2.4.1.-] | (RefSeq) UDP-glycosyltransferase 74E2-like	--
TraesCS2D02G300100	0.654805	0.367159	0.57809	0	0.172602	0.094095	1.34168	1.12848	1.54449	0.200595	0.260276	0.131093	--	--	--	1.63446e-09	-2.45654	down	--	--	--
TraesCS6D02G119200	2.31079	1.56475	1.87909	2.54726	2.32853	4.13043	1.5966	0.353644	0.867964	4.66491	2.66036	5.32389	0.0204717	0.780307	normal	1.07031e-05	2.04746	up	Molecular Function: protein binding (GO:0005515);;	--	--
TraesCS2D02G545400	0	0.093383	0.133043	0.325473	2.02344	0.506634	0.032598	0.008815	0.083366	3.73195	3.88373	1.83044	--	--	--	1.61116e-25	5.32558	up	Molecular Function: glutathione transferase activity (GO:0004364);; Cellular Component: cytoplasm (GO:0005737);; Biological Process: glutathione metabolic process (GO:0006749);; Cellular Component: integral component of membrane (GO:0016021);;	K00799|6.3e-210|ats:109735539|K00799 glutathione S-transferase [EC:2.5.1.18] | (RefSeq) LOC109735539; probable glutathione S-transferase GSTU6	Glutathione metabolism (ko00480)
TraesCS1A02G362900	0.097547	0	0	0.606411	4.10705	0.486026	0	0	0	2.09157	1.4906	0.702838	0.0385523	2.12124	up	1.56717e-27	6.89847	up	Molecular Function: protein serine/threonine kinase activity (GO:0004674);; Molecular Function: ATP binding (GO:0005524);; Cellular Component: integral component of membrane (GO:0016021);; Biological Process: recognition of pollen (GO:0048544);;	K13418|2.9e-58|ppp:112285799|K13418 somatic embryogenesis receptor kinase 1 [EC:2.7.10.1 2.7.11.1] | (RefSeq) LRR receptor kinase BAK1-like	--
TraesCS2A02G029000	0.647939	0.240501	0.939467	0.013983	0.2832	0.239598	3.01969	3.14417	2.49605	0.230601	0.677695	0.565783	--	--	--	2.88625e-09	-2.32697	down	Molecular Function: UDP-glycosyltransferase activity (GO:0008194);;	K23452|4.9e-157|bna:106358180|K23452 UDP-glucosyltransferase 85A [EC:2.4.1.-] | (RefSeq) UDP-glycosyltransferase 85A3-like	Zeatin biosynthesis (ko00908)
TraesCS7B02G075600	0.497585	0.468889	0.811597	0	0.522332	0	0.897718	1.43809	1.00391	0.108077	0.366273	0.123008	--	--	--	8.03749e-05	-2.09456	down	Molecular Function: transcription factor activity, sequence-specific DNA binding (GO:0003700);; Biological Process: positive regulation of transcription, DNA-templated (GO:0045893);;	K14432|4.9e-164|ats:109782928|K14432 ABA responsive element binding factor | (RefSeq) LOC109782928; ABSCISIC ACID-INSENSITIVE 5-like protein 5 isoform X1	Plant hormone signal transduction (ko04075)
TraesCS1D02G280200	177.984	174.322	184.355	53.3751	102.237	62.2085	80.0446	113.334	109.275	8.88258	8.87696	6.55038	3.3505e-07	-1.1645	down	7.22498e-47	-3.49522	down	--	--	--
TraesCS2D02G165100	0.25621	0.505416	0.04338	0.399431	1.1617	0.291696	0.144279	0.09704	0.14715	1.31671	0.553664	0.663773	--	--	--	9.80754e-07	2.44476	up	Molecular Function: UDP-glycosyltransferase activity (GO:0008194);;	K22845|3.5e-208|ats:109776950|K22845 phlorizin synthase [EC:2.4.1.357] | (RefSeq) LOC109776950; UDP-glycosyltransferase 88A1-like	Flavonoid biosynthesis (ko00941)
TraesCS5B02G549300	0.083196	0	0.293054	0.135945	1.39439	0.475646	0.471113	0.263371	0.415251	1.66112	2.222	3.01774	--	--	--	7.07006e-13	2.50871	up	Cellular Component: Golgi membrane (GO:0000139);; Molecular Function: transferase activity, transferring glycosyl groups (GO:0016757);; Biological Process: cell wall organization (GO:0071555);;	K11714|4.9e-09|lsv:111894555|K11714 rhamnogalacturonan II specific xylosyltransferase [EC:2.4.2.-] | (RefSeq) UDP-D-xylose:L-fucose alpha-1,3-D-xylosyltransferase MGP4-like	--
TraesCS7D02G159500	1.82683	3.24067	3.87457	0.232384	5.93169	0.574995	4.27692	3.64476	5.55977	0.102889	0	0.013881	0.71342	-0.270657	normal	2.70194e-17	-5.11503	down	--	--	--
Triticum_aestivum_newGene_30802	0.946287	1.5425	1.00818	0.312992	0.897692	0.80587	0.460337	0.377656	0.618474	0.744146	2.05877	5.72782	0.227558	-0.619445	normal	0.000185765	2.15649	up	--	--	--
TraesCS1B02G096600	7.87349	14.4452	5.66424	4.47615	4.35997	8.81517	0.69105	0.649827	0.643842	6.89969	1.2614	10.4166	0.248796	-0.494076	normal	3.32117e-07	2.80402	up	Molecular Function: peroxidase activity (GO:0004601);; Cellular Component: extracellular region (GO:0005576);; Biological Process: response to oxidative stress (GO:0006979);; Molecular Function: heme binding (GO:0020037);; Biological Process: hydrogen peroxide catabolic process (GO:0042744);; Molecular Function: metal ion binding (GO:0046872);;	K00430|2.3e-182|ats:109764641|K00430 peroxidase [EC:1.11.1.7] | (RefSeq) LOC109764641; peroxidase 5-like	Phenylpropanoid biosynthesis (ko00940)
TraesCS3B02G022100	0	0	0	0.034535	0.679438	0.053755	0	0	0	4.47402	2.88617	0.640038	--	--	--	3.23692e-28	7.17841	up	Cellular Component: integral component of membrane (GO:0016021);;	K13466|5.1e-78|cic:CICLE_v10017769mg|K13466 EIX receptor 1/2 | (RefSeq) hypothetical protein	Plant-pathogen interaction (ko04626)
TraesCS1D02G266100	224.062	190.639	184.726	142.582	238.315	162.42	282.327	253.768	337.849	50.2976	44.2968	47.8917	0.950729	-0.012262	normal	2.79202e-47	-2.51495	down	Molecular Function: serine-type endopeptidase inhibitor activity (GO:0004867);; Cellular Component: extracellular region (GO:0005576);;	--	--
TraesCS7B02G317500	0.147808	0.076641	0.236193	0.472689	0.485856	1.66476	0.241135	0.25131	0.23483	5.76544	2.65426	6.06604	--	--	--	7.72236e-22	4.01195	up	Molecular Function: L-lactate dehydrogenase activity (GO:0004459);; Cellular Component: cytoplasm (GO:0005737);; Biological Process: carbohydrate metabolic process (GO:0005975);; Biological Process: carboxylic acid metabolic process (GO:0019752);;	K00016|2.9e-191|ats:109774746|K00016 L-lactate dehydrogenase [EC:1.1.1.27] | (RefSeq) LOC109774746; L-lactate dehydrogenase B-like	Glycolysis / Gluconeogenesis (ko00010);; Cysteine and methionine metabolism (ko00270);; Pyruvate metabolism (ko00620);; Propanoate metabolism (ko00640)
TraesCS2A02G126000	0	0	0	0.110197	0.45547	0.026659	0	0	0	1.25685	1.32444	0.985277	--	--	--	5.09375e-25	6.48779	up	Molecular Function: oxidoreductase activity (GO:0016491);; Molecular Function: FAD binding (GO:0071949);;	K00103|9.7e-250|bdi:100831264|K00103 L-gulonolactone oxidase [EC:1.1.3.8] | (RefSeq) L-gulonolactone oxidase 2	Ascorbate and aldarate metabolism (ko00053)
TraesCS7A02G158600	0.403067	0.182285	0.402884	0.081443	0.873871	0	1.81211	1.14436	1.00042	0	0	0	--	--	--	7.50707e-21	-6.05696	down	--	--	--
TraesCS1A02G229800	0.208919	0.156709	0.196616	0.288781	0.391476	0.266698	0.104784	0.029486	0.088541	0.794393	0.774475	0.743531	--	--	--	1.85469e-09	2.99509	up	Biological Process: reproduction (GO:0000003);; Biological Process: developmental process involved in reproduction (GO:0003006);; Molecular Function: molecular_function (GO:0003674);; Molecular Function: catalytic activity (GO:0003824);; Molecular Function: ubiquitin-protein transferase activity (GO:0004842);; Cellular Component: cellular_component (GO:0005575);; Cellular Component: intracellular…	--	--
TraesCS6D02G035900	2.34949	2.08885	2.7824	0.398183	0.198633	0.406401	1.23283	0.644274	0.877834	2.02632	0.828938	4.30566	2.20149e-09	-2.5543	down	0.0145557	1.27953	up	Cellular Component: integral component of membrane (GO:0016021);; Molecular Function: transmembrane transporter activity (GO:0022857);;	K02575|4.4e-294|ats:109765007|K02575 MFS transporter, NNP family, nitrate/nitrite transporter | (RefSeq) LOC109765007; high-affinity nitrate transporter 2.1-like	Nitrogen metabolism (ko00910)
TraesCS7D02G475300	0.016241	0.013211	0.07768	0	7.37786	1.05495	0.144705	0.162901	0.148953	0.76726	2.27529	2.36219	--	--	--	2.00392e-11	3.18539	up	Molecular Function: aspartic-type endopeptidase activity (GO:0004190);;	K22683|1.5e-59|smo:SELMODRAFT_83230|K22683 aspartyl protease family protein [EC:3.4.23.-] | (RefSeq) hypothetical protein	--
TraesCS2D02G211000	7.61518	10.0704	6.91823	17.2713	10.3169	19.0188	8.94737	17.9925	13.7474	6.84272	4.31614	6.69552	0.00118571	1.0525	up	0.00218716	-1.07557	down	Biological Process: response to acid chemical (GO:0001101);; Biological Process: response to stress (GO:0006950);; Biological Process: response to osmotic stress (GO:0006970);; Biological Process: biological_process (GO:0008150);; Biological Process: response to external stimulus (GO:0009605);; Biological Process: response to biotic stimulus (GO:0009607);; Biological Process: response to wounding…	--	--
TraesCS1B02G267700	0.056041	0.067315	0.084583	0.277746	0.627397	0.581451	0.058025	0.075226	0.071578	1.26918	0.741248	1.26843	--	--	--	4.81769e-15	3.59635	up	Molecular Function: ATP binding (GO:0005524);; Cellular Component: integral component of membrane (GO:0016021);;	K08900|7.6e-140|vvi:100252443|K08900 mitochondrial chaperone BCS1 | (RefSeq) AAA-ATPase ASD, mitochondrial	--
TraesCS3D02G411900	0.176495	0.100784	0.087873	0.11391	3.27638	0.147847	0.749805	0.718003	0.408467	0.050501	0.082559	0.046286	--	--	--	2.39452e-08	-2.82623	down	--	--	--
TraesCS3B02G094000	1.00395	0.936098	0.760919	1.12721	1.58231	1.56056	0.698615	0.503847	0.936811	2.95296	3.06718	2.94105	0.00242249	0.788563	normal	4.34718e-16	2.07823	up	Cellular Component: integrator complex (GO:0032039);; Biological Process: snRNA 3'-end processing (GO:0034472);;	K13144|0.0e+00|ats:109738997|K13144 integrator complex subunit 7 | (RefSeq) uncharacterized protein LOC109738997	--
TraesCS2A02G032100	0.143328	0.097995	0.082252	0.277449	0.479045	0.215153	0	0.03338	0.049856	3.4996	1.33954	0.610865	--	--	--	4.1776e-11	4.37098	up	Molecular Function: protein serine/threonine kinase activity (GO:0004674);; Molecular Function: ATP binding (GO:0005524);; Cellular Component: integral component of membrane (GO:0016021);; Biological Process: recognition of pollen (GO:0048544);;	K24104|1.3e-69|thj:104799061|K24104 GPN-loop GTPase | (RefSeq) LOW QUALITY PROTEIN: uncharacterized protein LOC104799061	--
TraesCS5D02G488300	2.0518	0	0	0.925795	17.4187	7.44064	0.049156	0	0	25.1377	12.2204	9.06567	0.272876	1.06344	normal	1.48015e-07	3.986	up	Molecular Function: O-methyltransferase activity (GO:0008171);; Biological Process: methylation (GO:0032259);; Molecular Function: protein dimerization activity (GO:0046983);;	K22588|2.5e-102|dosa:Os09t0344500-01|K22588 acetylserotonin O-methyltransferase, plant [EC:2.1.1.4] | (RefSeq) Os09g0344500; Similar to O-methyltransferase ZRP4 (EC 2.1.1.-) (OMT).	Tryptophan metabolism (ko00380)
TraesCS1A02G339700	0.961368	1.6561	1.78852	4.29511	1.73117	4.13097	1.25994	1.19563	1.29282	0.483885	0.288372	0.102742	0.00472626	1.29547	up	0.000557897	-1.7603	down	--	--	--
TraesCS5B02G152600	15.5272	13.0079	17.2689	9.33397	19.8555	5.92266	8.58086	9.73848	14.4474	0.391288	0.555189	0.216803	0.473033	-0.264868	normal	3.6711e-37	-4.49284	down	Molecular Function: asparagine synthase (glutamine-hydrolyzing) activity (GO:0004066);; Molecular Function: ATP binding (GO:0005524);; Biological Process: asparagine biosynthetic process (GO:0006529);; Biological Process: glutamine metabolic process (GO:0006541);;	K01953|0.0e+00|ats:109747609|K01953 asparagine synthase (glutamine-hydrolysing) [EC:6.3.5.4] | (RefSeq) LOC109747609; asparagine synthetase [glutamine-hydrolyzing]	Alanine, aspartate and glutamate metabolism (ko00250);; Biosynthesis of amino acids (ko01230)
TraesCS5A02G248900	0.210227	0	0.150146	0.221757	0.660471	0.723925	0.218292	0.231569	0.241927	2.95219	2.34898	3.56624	--	--	--	1.60127e-31	3.57775	up	Cellular Component: integral component of membrane (GO:0016021);; Molecular Function: transmembrane transporter activity (GO:0022857);;	K03319|3.1e-200|cmos:111446901|K03319 divalent anion:Na+ symporter, DASS family | (RefSeq) LOW QUALITY PROTEIN: dicarboxylate transporter 2.1, chloroplastic-like	--
TraesCS1D02G392000	0.690845	0.315967	0.618255	0.960975	9.97002	1.97819	0.190587	0.702906	0.949667	2.61165	4.27495	3.87059	--	--	--	2.61067e-05	2.21332	up	Cellular Component: plasma membrane (GO:0005886);; Cellular Component: integral component of membrane (GO:0016021);;	--	--
TraesCS1D02G148900	0	0	0	0.384631	0.289638	0.346124	0	0	0	0.825595	0.792268	0.498324	--	--	--	8.77948e-20	5.95437	up	Biological Process: fatty acid biosynthetic process (GO:0006633);; Cellular Component: membrane (GO:0016020);; Molecular Function: transferase activity, transferring acyl groups other than amino-acyl groups (GO:0016747);;	K15397|5.3e-270|ats:109758728|K15397 3-ketoacyl-CoA synthase [EC:2.3.1.199] | (RefSeq) LOC109758728; 3-ketoacyl-CoA synthase 12-like	Fatty acid elongation (ko00062);; Plant-pathogen interaction (ko04626)
TraesCS5D02G488600	0.806563	0	0	2.20858	39.9591	9.93123	0	0	0	34.4594	20.9078	9.09512	0.12414	1.52172	normal	2.46761e-59	9.42925	up	Biological Process: biosynthetic process (GO:0009058);; Molecular Function: transferase activity, transferring acyl groups other than amino-acyl groups (GO:0016747);;	K00660|6.6e-229|ats:109768286|K00660 chalcone synthase [EC:2.3.1.74] | (RefSeq) LOC109768286; chalcone synthase 2-like	Flavonoid biosynthesis (ko00941);; Circadian rhythm - plant (ko04712)
TraesCS5D02G169600	10.4725	9.09354	12.3934	0.09543	11.9806	0.931423	2.7205	4.77247	2.32345	0.198906	0.109542	0.402687	0.389466	-0.833363	normal	8.37694e-10	-3.19545	down	Molecular Function: monooxygenase activity (GO:0004497);; Cellular Component: chloroplast (GO:0009507);; Biological Process: photorespiration (GO:0009853);; Biological Process: carbon fixation (GO:0015977);; Biological Process: photosynthesis (GO:0015979);; Molecular Function: ribulose-bisphosphate carboxylase activity (GO:0016984);;	K01602|4.4e-77|ats:109756851|K01602 ribulose-bisphosphate carboxylase small chain [EC:4.1.1.39] | (RefSeq) LOC109756851; ribulose bisphosphate carboxylase small chain clone 512	Glyoxylate and dicarboxylate metabolism (ko00630);; Carbon fixation in photosynthetic organisms (ko00710);; Carbon metabolism (ko01200)
Triticum_aestivum_newGene_85845	0.216735	0.034162	0.691039	0.031093	0.047944	0	3.40503	3.48746	1.81042	0.38327	0	0.0522	--	--	--	0.00110198	-2.36909	down	Cellular Component: integral component of membrane (GO:0016021);; Biological Process: transmembrane transport (GO:0055085);;	K15363|2.2e-25|bna:111210893|K15363 fanconi-associated nuclease 1 [EC:3.1.21.- 3.1.4.1] | (RefSeq) fanconi-associated nuclease 1 homolog	--
TraesCS4B02G257200	0.0765	0.015346	0.012497	0.400023	0.069535	0.132508	0.137911	0.098774	0.091145	0.613332	0.781454	0.734642	--	--	--	4.17886e-08	2.46073	up	Molecular Function: protein dimerization activity (GO:0046983);;	K12126|1.8e-09|mdm:103450807|K12126 phytochrome-interacting factor 3 | (RefSeq) transcription factor PIF3-like	Plant hormone signal transduction (ko04075);; Circadian rhythm - plant (ko04712)
TraesCS6B02G396900	1.21714	2.08851	1.13953	0.142124	13.9978	0.308711	1.38503	4.72826	3.24452	0.164929	0.806788	0.761335	0.282683	1.07065	normal	0.000127229	-2.07232	down	Cellular Component: integral component of membrane (GO:0016021);;	K11267|2.3e-30|zma:100284656|K11267 sister chromatid cohesion protein PDS5 | (RefSeq) embryogenesis transmembrane protein	--
TraesCS5A02G450100	1.01914	0.578624	0.807496	0.225793	0.280541	0.317474	5.60461	2.70714	3.30669	0.491824	0.398769	0.321805	--	--	--	3.11401e-16	-2.97011	down	Molecular Function: hydrolase activity (GO:0016787);;	K20506|2.7e-87|egu:105060863|K20506 tuliposide A-converting enzyme [EC:4.2.99.22] | (RefSeq) tuliposide A-converting enzyme 2, chloroplastic-like	--
TraesCS6B02G473800	0.503192	0	0	5.51157	18.9008	13.8248	0	0	0	63.5407	49.5193	15.3696	0.0133015	2.54567	up	2.82022e-51	8.94395	up	--	--	--
TraesCS1B02G145500	7.0613	5.3815	5.4417	4.49911	5.2148	4.53694	0.71862	0.592113	0.371919	3.53877	0.8105	3.45127	0.326892	-0.181309	normal	6.90032e-05	2.01379	up	Molecular Function: mannosyl-oligosaccharide 1,2-alpha-mannosidase activity (GO:0004571);; Molecular Function: calcium ion binding (GO:0005509);; Biological Process: metabolic process (GO:0008152);; Cellular Component: membrane (GO:0016020);;	K23741|0.0e+00|ats:109759492|K23741 endoplasmic reticulum Man9GlcNAc2 1,2-alpha-mannosidase [EC:3.2.1.209] | (RefSeq) LOC109759492; mannosyl-oligosaccharide 1,2-alpha-mannosidase MNS3	N-Glycan biosynthesis (ko00510);; Various types of N-glycan biosynthesis (ko00513);; Protein processing in endoplasmic reticulum (ko04141)
TraesCS6B02G077900	0.168349	0.603107	0.518373	0	2.55893	0.104662	0.985052	0.70603	0.82623	0.042438	0.112911	0	--	--	--	2.70836e-05	-2.81028	down	--	--	--
TraesCS7B02G378700	2.27199	0.881605	2.15144	0	0.722719	1.06908	2.28113	2.29822	1.63174	0	0.369424	0.112394	0.206114	-1.09793	normal	0.000196349	-2.57953	down	Molecular Function: peroxidase activity (GO:0004601);; Cellular Component: extracellular region (GO:0005576);; Biological Process: response to oxidative stress (GO:0006979);; Molecular Function: heme binding (GO:0020037);; Biological Process: hydrogen peroxide catabolic process (GO:0042744);; Molecular Function: metal ion binding (GO:0046872);;	K00430|7.5e-175|ats:109753663|K00430 peroxidase [EC:1.11.1.7] | (RefSeq) LOC109753663; peroxidase 70-like	Phenylpropanoid biosynthesis (ko00940)
TraesCS2A02G388200	0.704027	0.261279	0.679569	0	0.068827	0.047458	1.55183	1.11	1.31874	0.051119	0.459581	0.162758	--	--	--	0.000279027	-2.0835	down	Molecular Function: monooxygenase activity (GO:0004497);; Molecular Function: iron ion binding (GO:0005506);; Molecular Function: oxidoreductase activity, acting on paired donors, with incorporation or reduction of molecular oxygen (GO:0016705);; Molecular Function: heme binding (GO:0020037);;	K09755|2.3e-168|obr:102700372|K09755 ferulate-5-hydroxylase [EC:1.14.-.-] | (RefSeq) cytochrome P450 84A1	Phenylpropanoid biosynthesis (ko00940)
TraesCS3A02G252600	0.13372	0	0	4.54962	1.31669	3.96896	0.045883	0.461094	0.103562	4.11379	4.77206	3.52521	--	--	--	2.4663e-07	3.28375	up	--	--	--
TraesCS7B02G469000	0.472039	0	0	0.923118	7.46688	2.45094	0.103656	0.012664	0.143574	3.10075	1.76607	1.88663	0.126411	1.54182	normal	1.30703e-12	3.98755	up	Molecular Function: monooxygenase activity (GO:0004497);; Molecular Function: iron ion binding (GO:0005506);; Cellular Component: integral component of membrane (GO:0016021);; Molecular Function: oxidoreductase activity, acting on paired donors, with incorporation or reduction of molecular oxygen (GO:0016705);; Molecular Function: heme binding (GO:0020037);;	K23134|8.8e-117|zma:100273457|K23134 dolabradiene monooxygenase / zealexin A1 synthase [EC:1.14.14.159 1.14.14.160] | (RefSeq) uncharacterized protein LOC100273457	--
TraesCS6B02G405600	1.15582	0.90785	1.24148	0	0.540369	0	1.87744	1.55092	3.5453	0.215059	0.029596	0	--	--	--	2.19936e-06	-3.25962	down	--	--	--
TraesCS3B02G521400	0.66633	0.343753	0.539493	0.152709	0.866925	0.080724	0.960599	0.996204	0.626461	0.147772	0.229173	0.037923	0.658538	-0.328076	normal	8.03703e-05	-2.16394	down	Molecular Function: glycerol-3-phosphate dehydrogenase [NAD+] activity (GO:0004367);; Cellular Component: cytosol (GO:0005829);; Biological Process: carbohydrate metabolic process (GO:0005975);; Biological Process: glycerol-3-phosphate metabolic process (GO:0006072);; Biological Process: NADH oxidation (GO:0006116);; Cellular Component: glycerol-3-phosphate dehydrogenase complex (GO:0009331);; Bi…	K00006|3.4e-261|ats:109732365|K00006 glycerol-3-phosphate dehydrogenase (NAD+) [EC:1.1.1.8] | (RefSeq) LOC109732365; probable glycerol-3-phosphate dehydrogenase [NAD(+)] 1, cytosolic	Glycerophospholipid metabolism (ko00564)
TraesCS6D02G372300	4.24383	3.09191	1.22078	0.244854	0.590059	1.07575	1.53241	1.18659	0.907182	5.56322	7.5739	8.47802	0.00337377	-1.7952	down	1.11364e-17	2.53498	up	Cellular Component: integral component of membrane (GO:0016021);;	--	--
TraesCS2B02G151500	0.380964	0.738889	0.478734	0	0.039654	0	1.32473	2.78208	1.24994	0.038092	0.09168	0.212878	--	--	--	1.33875e-07	-3.12018	down	--	--	--
TraesCS2D02G193500	1.33203	0.506139	1.18464	0	0.314609	0.108106	0.961372	0.812836	0.768435	0.069437	0.199631	0.130215	--	--	--	2.90772e-06	-2.28764	down	Biological Process: tRNA modification (GO:0006400);; Biological Process: tRNA-guanine transglycosylation (GO:0101030);;	--	--
TraesCS4D02G007200	27.6825	1.10732	15.4147	0.740774	7.31985	0.293166	19.1567	18.2029	9.57017	1.03694	0.638525	0.27729	0.121661	-1.51188	normal	6.86595e-21	-4.104	down	Cellular Component: mitochondrion (GO:0005739);; Molecular Function: formate dehydrogenase (NAD+) activity (GO:0008863);; Cellular Component: formate dehydrogenase complex (GO:0009326);; Cellular Component: chloroplast (GO:0009507);; Molecular Function: oxidoreductase activity, acting on the CH-OH group of donors, NAD or NADP as acceptor (GO:0016616);; Biological Process: formate catabolic proces…	K00122|2.9e-207|ats:109774317|K00122 formate dehydrogenase [EC:1.17.1.9] | (RefSeq) LOC109774317; formate dehydrogenase, mitochondrial-like	Glyoxylate and dicarboxylate metabolism (ko00630);; Carbon metabolism (ko01200)
TraesCS7D02G006600	0	0	0	0	0	0	2.26633	1.67632	1.6835	0.018721	0.565389	0.133801	--	--	--	0.00079926	-2.18027	down	Molecular Function: protein serine/threonine kinase activity (GO:0004674);; Molecular Function: ATP binding (GO:0005524);;	K17302|1.7e-110|ats:109782482|K17302 coatomer subunit beta' | (RefSeq) uncharacterized protein LOC109782482 isoform X1	--
Triticum_aestivum_newGene_110146	0.563703	0.976095	0.994745	0.361847	0.552652	1.02426	1.14594	1.05253	1.07423	0.256448	0.203102	0.099244	0.667457	-0.222641	normal	4.24927e-08	-2.26631	down	--	--	--
TraesCS5D02G169900	7.87629	6.04642	7.38675	0.328937	22.1991	0.826521	3.99492	4.69723	4.01762	0	0.508882	0.260707	0.905736	0.115133	normal	8.29651e-06	-2.97609	down	Molecular Function: monooxygenase activity (GO:0004497);; Cellular Component: chloroplast (GO:0009507);; Biological Process: photorespiration (GO:0009853);; Biological Process: carbon fixation (GO:0015977);; Biological Process: photosynthesis (GO:0015979);; Molecular Function: ribulose-bisphosphate carboxylase activity (GO:0016984);;	K01602|5.4e-98|ats:109756851|K01602 ribulose-bisphosphate carboxylase small chain [EC:4.1.1.39] | (RefSeq) LOC109756851; ribulose bisphosphate carboxylase small chain clone 512	Glyoxylate and dicarboxylate metabolism (ko00630);; Carbon fixation in photosynthetic organisms (ko00710);; Carbon metabolism (ko01200)
TraesCS3D02G049000	0.128972	0.019985	0.120322	0.345913	1.37588	0.550407	0.066262	0.075552	0.141706	0.669328	0.713532	0.556557	--	--	--	7.19625e-08	2.49856	up	Molecular Function: protein kinase activity (GO:0004672);; Molecular Function: ATP binding (GO:0005524);; Cellular Component: integral component of membrane (GO:0016021);; Molecular Function: polysaccharide binding (GO:0030247);;	K13416|4.7e-48|ccaj:109804867|K13416 brassinosteroid insensitive 1-associated receptor kinase 1 [EC:2.7.10.1 2.7.11.1] | (RefSeq) BRASSINOSTEROID INSENSITIVE 1-associated receptor kinase 1-like	MAPK signaling pathway - plant (ko04016);; Plant hormone signal transduction (ko04075);; Plant-pathogen interaction (ko04626)
TraesCS2B02G498300	0.217642	0.284491	0.100011	0.203709	2.21662	0.815616	0.112718	0.073569	0.051989	1.29397	0.609372	0.968623	--	--	--	7.43345e-11	3.2285	up	Molecular Function: UDP-glycosyltransferase activity (GO:0008194);;	K13495|4.1e-239|ats:109763542|K13495 cis-zeatin O-glucosyltransferase [EC:2.4.1.215] | (RefSeq) LOC109763542; putative cis-zeatin O-glucosyltransferase	Zeatin biosynthesis (ko00908)
TraesCS3B02G041900	0.596559	0.412489	0.294164	0	0.101754	0.072053	0.792373	0.806126	1.32013	0.059035	0.117587	0.131158	--	--	--	1.0974e-07	-2.70272	down	Biological Process: tryptophan biosynthetic process (GO:0000162);; Molecular Function: tryptophan synthase activity (GO:0004834);; Cellular Component: cytosol (GO:0005829);; Cellular Component: chloroplast (GO:0009507);;	K13222|2.6e-145|ats:109757378|K13222 indole-3-glycerol-phosphate lyase [EC:4.1.2.8] | (RefSeq) LOC109757378; indole-3-glycerol phosphate lyase, chloroplastic-like	Benzoxazinoid biosynthesis (ko00402)
TraesCS6A02G005700	24.9709	32.811	34.7769	9.73897	14.1927	11.4357	58.122	52.2625	48.9931	1.35983	0.644559	0.964937	1.84866e-08	-1.24379	down	1.63352e-82	-5.45872	down	--	K22547|7.6e-36|sbi:8076082|K22547 arsenate reductase [EC:1.20.4.1] | (RefSeq) thiosulfate sulfurtransferase 16, chloroplastic	--
TraesCS3B02G451400	1.56521	2.15686	1.86353	2.39274	7.91847	1.97758	4.31423	3.72759	4.48306	0	0.148528	0.183798	0.0158232	1.15666	up	3.4356e-11	-4.07657	down	--	--	--
TraesCS3B02G452500	1.72502	1.52254	1.73621	2.35119	2.09453	1.97077	0.043556	0.031791	0.106116	1.34036	0.453971	0.569447	0.469662	0.155482	normal	2.30012e-05	2.55505	up	Molecular Function: protein binding (GO:0005515);;	K17605|5.7e-15|mcha:111005665|K17605 serine/threonine-protein phosphatase 2A activator | (RefSeq) serine/threonine-protein phosphatase 2A activator 2-like isoform X1	--
TraesCS4B02G299800	3.02671	6.57581	4.53105	3.63407	1.60319	4.389	7.37154	20.495	16.3063	1.15722	0.720781	0.387826	0.452468	-0.369092	normal	1.04963e-15	-3.77975	down	--	--	--
TraesCS7D02G175900	0.315818	0.039028	0.120893	0.230205	0.943858	0.947877	0.144498	0.209501	0.082713	2.30558	0.66962	1.30863	--	--	--	3.02791e-07	2.80391	up	Molecular Function: FMN binding (GO:0010181);; Molecular Function: oxidoreductase activity (GO:0016491);;	K05894|5.4e-234|ats:109735911|K05894 12-oxophytodienoic acid reductase [EC:1.3.1.42] | (RefSeq) LOC109735911; 12-oxophytodienoate reductase 1-like isoform X1	alpha-Linolenic acid metabolism (ko00592)
TraesCS1D02G431300	3.06952	2.13006	3.00216	0	0.696831	1.24625	5.11113	3.99613	4.34229	0.422326	1.15381	0.773989	0.244297	-1.16956	normal	9.77517e-12	-2.333	down	Molecular Function: hydrolase activity, hydrolyzing O-glycosyl compounds (GO:0004553);; Biological Process: carbohydrate metabolic process (GO:0005975);;	K19891|4.2e-75|smo:SELMODRAFT_442025|K19891 glucan endo-1,3-beta-glucosidase 1/2/3 [EC:3.2.1.39] | (RefSeq) hypothetical protein	Starch and sucrose metabolism (ko00500)
TraesCS3D02G023300	0	0	0	0	0.609979	0.155308	0	0	0	1.98789	0.907261	0.594864	--	--	--	3.81166e-24	6.59536	up	Cellular Component: integral component of membrane (GO:0016021);;	K13466|1.1e-83|cic:CICLE_v10017769mg|K13466 EIX receptor 1/2 | (RefSeq) hypothetical protein	Plant-pathogen interaction (ko04626)
TraesCS3A02G333500	4.02071	3.79137	3.7163	0.498611	7.32363	0.522678	2.59102	3.55475	3.3355	0.395293	0.602741	0.658157	0.714728	-0.316788	normal	4.34935e-15	-2.36855	down	Molecular Function: protein binding (GO:0005515);;	--	--
TraesCS2B02G152300	14.8406	19.5137	14.9031	2.63904	9.89784	4.01806	1.78252	1.4413	1.20838	6.02976	1.92305	1.28901	0.000826578	-1.37257	down	0.0482961	1.02531	up	Molecular Function: hydrolase activity (GO:0016787);;	K01097|3.9e-13|atr:18432282|K01097 N-acylneuraminate-9-phosphatase [EC:3.1.3.29] | (RefSeq) N-acylneuraminate-9-phosphatase isoform X1	Amino sugar and nucleotide sugar metabolism (ko00520)
TraesCS6D02G165600	0	0	0	1.96334	0.281274	2.55303	0	0	0	3.85099	1.38503	1.44806	--	--	--	1.24898e-20	6.18074	up	Cellular Component: ubiquitin ligase complex (GO:0000151);; Molecular Function: molecular_function (GO:0003674);; Molecular Function: binding (GO:0005488);; Molecular Function: protein binding (GO:0005515);; Cellular Component: cellular_component (GO:0005575);; Cellular Component: intracellular (GO:0005622);; Cellular Component: cell (GO:0005623);; Cellular Component: cytoplasm (GO:0005737);; Cel…	--	--
TraesCS5B02G336500	0.757147	0.282326	0.125972	1.49855	0.261697	1.13257	0.534134	0.494395	0.590961	2.46146	1.92474	2.90812	0.079552	1.28546	normal	1.87025e-12	2.14008	up	Molecular Function: transferase activity, transferring acyl groups other than amino-acyl groups (GO:0016747);;	K13065|1.7e-124|egu:105053765|K13065 shikimate O-hydroxycinnamoyltransferase [EC:2.3.1.133] | (RefSeq) agmatine coumaroyltransferase-2-like	Phenylpropanoid biosynthesis (ko00940);; Flavonoid biosynthesis (ko00941);; Stilbenoid, diarylheptanoid and gingerol biosynthesis (ko00945)
TraesCS3A02G322600	0	0.033572	0.097727	0.209261	0.103922	0.528007	0	0	0	1.39359	0.779611	1.1512	--	--	--	1.93083e-19	5.92888	up	Molecular Function: zinc ion binding (GO:0008270);; Biological Process: methionine biosynthetic process (GO:0009086);; Biological Process: methylation (GO:0032259);; Molecular Function: betaine-homocysteine S-methyltransferase activity (GO:0047150);;	K00547|6.1e-197|ats:109740917|K00547 homocysteine S-methyltransferase [EC:2.1.1.10] | (RefSeq) LOC109740917; homocysteine S-methyltransferase 4-like	Cysteine and methionine metabolism (ko00270)
TraesCS6A02G031100	0.799722	0.834011	0.349715	0	0	0	0.449952	0.475183	0.5156	0.13471	0.005454	0.017362	--	--	--	0.00253022	-2.11235	down	Cellular Component: integral component of membrane (GO:0016021);; Molecular Function: transmembrane transporter activity (GO:0022857);;	K02575|1.9e-292|ats:109765009|K02575 MFS transporter, NNP family, nitrate/nitrite transporter | (RefSeq) LOC109765009; high-affinity nitrate transporter 2.1-like	Nitrogen metabolism (ko00910)
TraesCS1D02G392500	0.851745	0	0	4.3447	6.72215	8.46005	0.094336	0.066091	0.057019	16.4152	9.89875	8.59832	0.163264	1.38413	normal	1.27126e-83	6.91521	up	Molecular Function: 1-deoxy-D-xylulose-5-phosphate synthase activity (GO:0008661);; Biological Process: terpenoid biosynthetic process (GO:0016114);;	K01662|0.0e+00|ats:109749471|K01662 1-deoxy-D-xylulose-5-phosphate synthase [EC:2.2.1.7] | (RefSeq) LOC109749471; probable 1-deoxy-D-xylulose-5-phosphate synthase 2, chloroplastic	Thiamine metabolism (ko00730);; Terpenoid backbone biosynthesis (ko00900)
TraesCS7D02G531400	1.30384	0.377784	1.0258	1.05373	0.866558	1.75303	1.7058	1.01893	1.12632	6.45127	5.34336	5.45185	0.342234	0.545778	normal	3.26601e-15	2.16476	up	Biological Process: response to acid chemical (GO:0001101);; Molecular Function: molecular_function (GO:0003674);; Molecular Function: catalytic activity (GO:0003824);; Molecular Function: thiosulfate sulfurtransferase activity (GO:0004792);; Cellular Component: cellular_component (GO:0005575);; Cellular Component: intracellular (GO:0005622);; Cellular Component: cell (GO:0005623);; Cellular Comp…	K22547|2.1e-23|sbi:110436223|K22547 arsenate reductase [EC:1.20.4.1] | (RefSeq) thiosulfate sulfurtransferase 16, chloroplastic-like isoform X1	--
TraesCS6D02G295400	0.366742	0.462177	0.136618	0.473888	0.682609	0.865052	0.064454	0.156863	0.190774	0.50969	0.664504	1.04447	0.0632034	1.08181	normal	0.000101555	2.08698	up	Molecular Function: transcription corepressor activity (GO:0003714);; Cellular Component: nucleus (GO:0005634);; Biological Process: regulation of transcription, DNA-templated (GO:0006355);;	--	--
TraesCS7D02G532100	0.105855	0	0	0.125705	0.748846	0.692753	0	0	0	1.22976	0.855938	0.636496	--	--	--	4.54112e-20	6.00948	up	Molecular Function: monooxygenase activity (GO:0004497);; Molecular Function: iron ion binding (GO:0005506);; Cellular Component: integral component of membrane (GO:0016021);; Molecular Function: oxidoreductase activity, acting on paired donors, with incorporation or reduction of molecular oxygen (GO:0016705);; Molecular Function: heme binding (GO:0020037);;	K23134|7.3e-119|zma:100273457|K23134 dolabradiene monooxygenase / zealexin A1 synthase [EC:1.14.14.159 1.14.14.160] | (RefSeq) uncharacterized protein LOC100273457	--
TraesCS1B02G041400	11.9261	24.3292	15.1645	32.1527	23.7013	33.2026	0.408574	0.442296	0.369703	9.60849	0.236553	14.7333	0.00406523	0.915495	normal	0.000910798	2.50448	up	Cellular Component: integral component of membrane (GO:0016021);; Molecular Function: transferase activity, transferring glycosyl groups (GO:0016757);;	K18134|7.9e-81|gab:108463406|K18134 EGF domain-specific O-GlcNAc transferase [EC:2.4.1.255] | (RefSeq) uncharacterized protein LOC108463406	Other types of O-glycan biosynthesis (ko00514)
TraesCS7D02G283600	1.97276	0.89479	1.80531	0.132357	1.2425	0.342709	1.24349	1.53635	1.62655	0.212961	0.196678	0.227355	0.0694519	-1.18581	normal	7.42885e-14	-2.55912	down	Molecular Function: peptidyl-prolyl cis-trans isomerase activity (GO:0003755);;	--	--
TraesCS2A02G353900	1.9552	3.36313	1.98295	0.528863	5.02449	0.391863	1.39702	1.17727	1.85879	0.183837	0.048919	0.050586	0.76952	-0.208307	normal	4.05499e-10	-3.26169	down	Cellular Component: nucleus (GO:0005634);; Molecular Function: zinc ion binding (GO:0008270);;	K12135|6.4e-17|bna:106424669|K12135 zinc finger protein CONSTANS | (RefSeq) zinc finger protein CONSTANS	Circadian rhythm - plant (ko04712)
TraesCS6B02G006600	0.131582	0.046672	0	0.011995	0.218921	0.406804	0	0	0	0.845189	0.415497	0.286124	--	--	--	1.52909e-16	5.61972	up	Molecular Function: protein kinase activity (GO:0004672);; Molecular Function: ATP binding (GO:0005524);; Cellular Component: integral component of membrane (GO:0016021);;	K16224|7.1e-149|brp:103829497|K16224 senescence-induced receptor-like serine/threonine-protein kinase | (RefSeq) senescence-induced receptor-like serine/threonine-protein kinase isoform X2	MAPK signaling pathway - plant (ko04016);; Plant-pathogen interaction (ko04626)
TraesCS5B02G020700	0.045763	0	0	0	0.167189	0	0	0.031445	0.36045	1.89666	3.3069	3.02522	--	--	--	4.71281e-05	2.91521	up	Molecular Function: protein binding (GO:0005515);;	K00799|3.7e-120|ats:109768268|K00799 glutathione S-transferase [EC:2.5.1.18] | (RefSeq) LOC109768268; glutathione S-transferase 4-like	Glutathione metabolism (ko00480)
Triticum_aestivum_newGene_42018	0	0	0	0	0	0	0.964689	0.895731	1.33183	0	0	0.116101	--	--	--	0.000369898	-2.66764	down	--	--	--
Triticum_aestivum_newGene_99021	0.310649	0	0	0.419258	0.964669	0.56062	0	0.051025	0.096956	0.974078	1.15125	0.819388	--	--	--	1.48266e-06	3.13451	up	--	--	--
TraesCS2D02G101000	2.05612	0.360424	1.82203	5.62023	8.31337	1.25661	1.80834	1.47725	2.42685	0.690437	0.307659	0.906924	0.00866026	1.73477	up	0.00471307	-1.33957	down	--	--	--
TraesCS1A02G369600	6.16986	3.2586	6.38078	0	2.76916	0.708827	7.05265	7.26164	6.52324	0.181435	2.48979	0.985382	0.251093	-1.17209	normal	6.96237e-05	-2.1793	down	Molecular Function: phosphoethanolamine N-methyltransferase activity (GO:0000234);; Biological Process: phosphatidylcholine biosynthetic process (GO:0006656);;	K05929|7.9e-296|ats:109781493|K05929 phosphoethanolamine N-methyltransferase [EC:2.1.1.103] | (RefSeq) LOC109781493; phosphomethylethanolamine N-methyltransferase-like	Glycerophospholipid metabolism (ko00564)
TraesCS4A02G005200	1.01802	3.83671	0.925467	1.04522	0.337169	1.04167	2.1636	6.6187	4.71724	0.387661	0.52123	0.600149	0.16007	-0.954994	normal	2.33325e-09	-2.79699	down	--	--	--
TraesCS7D02G053300	0.577933	0.571729	0.327238	0.578907	0.914615	0.920089	0.725457	0.417169	0.458244	1.79276	1.95688	3.12651	0.0781473	0.80305	normal	1.37015e-08	2.04764	up	Molecular Function: protein binding (GO:0005515);;	K13420|7.8e-18|mesc:110624177|K13420 LRR receptor-like serine/threonine-protein kinase FLS2 [EC:2.7.11.1] | (RefSeq) probable LRR receptor-like serine/threonine-protein kinase At3g47570	MAPK signaling pathway - plant (ko04016);; Plant-pathogen interaction (ko04626)
TraesCS3D02G333800	0.011555	0.248726	0	0.35738	0.302673	0.483572	0.116969	0.11642	0.058453	0.537696	1.18834	0.601065	--	--	--	5.85671e-07	2.59902	up	Molecular Function: calcium channel activity (GO:0005262);; Cellular Component: mitochondrial inner membrane (GO:0005743);; Molecular Function: uniporter activity (GO:0015292);; Cellular Component: integral component of membrane (GO:0016021);; Biological Process: mitochondrial calcium ion homeostasis (GO:0051560);;	K20858|1.5e-151|ats:109767961|K20858 calcium uniporter protein, mitochondrial | (RefSeq) LOC109767961; calcium uniporter protein 6, mitochondrial-like	--
TraesCS5A02G309800	0.21323	0.3234	0.231679	0.009064	0.013686	0.029244	3.37816	3.06759	2.43552	0.034115	0.180945	0.195563	--	--	--	4.57402e-17	-3.92273	down	Cellular Component: integral component of membrane (GO:0016021);; Molecular Function: transmembrane transporter activity (GO:0022857);;	--	--
TraesCS4A02G333300	1.65482	0.482666	1.81825	0	0	0.102239	2.91327	2.41254	3.63239	0.445323	0.867831	0.604503	--	--	--	1.57966e-07	-2.00287	down	Molecular Function: electron carrier activity (GO:0009055);;	--	--
TraesCS5D02G446100	1.33951	2.1974	2.0804	0.235685	0	0.323762	2.15541	3.88625	2.02935	0.387437	0.459989	0.311567	--	--	--	1.68122e-06	-2.40037	down	Cellular Component: integral component of membrane (GO:0016021);;	--	--
TraesCS2B02G418200	36.2485	34.9859	33.1648	17.403	14.9457	17.7535	14.7963	16.5553	19.503	1.74732	1.72382	1.04259	1.4398e-07	-0.913382	normal	2.17143e-39	-3.36503	down	--	--	--
TraesCS2D02G186600	0.570773	1.04847	0.787781	0	0.918329	0	2.72529	2.54606	1.73534	0.050399	0.226245	0.138259	--	--	--	2.57409e-11	-3.41918	down	--	--	--
TraesCS2D02G581500	0.037527	0	0.01833	0	0.185207	0.042624	0	0	0	4.04805	3.28069	1.53399	--	--	--	2.5869e-30	7.13497	up	Molecular Function: transferase activity, transferring acyl groups other than amino-acyl groups (GO:0016747);;	K13065|1.3e-254|ats:109759511|K13065 shikimate O-hydroxycinnamoyltransferase [EC:2.3.1.133] | (RefSeq) LOC109759511; tryptamine benzoyltransferase 1-like	Phenylpropanoid biosynthesis (ko00940);; Flavonoid biosynthesis (ko00941);; Stilbenoid, diarylheptanoid and gingerol biosynthesis (ko00945)
TraesCS6A02G374400	4.04118	6.57885	7.75749	0	1.69881	0	2.99961	3.53649	4.18085	0	0	0	0.197923	-1.30824	normal	3.82881e-23	-6.28852	down	Cellular Component: photosystem II oxygen evolving complex (GO:0009654);; Biological Process: photosynthesis (GO:0015979);; Cellular Component: integral component of membrane (GO:0016021);;	K03541|4.0e-64|ats:109750629|K03541 photosystem II 10kDa protein | (RefSeq) LOC109750629; photosystem II 10 kDa polypeptide, chloroplastic	Photosynthesis (ko00195)
TraesCS2B02G481600	18.2232	13.6812	9.44993	11.5082	15.2957	39.4476	10.5274	11.4808	12.3977	103.386	95.0336	206.138	0.0732744	0.797754	normal	1.67413e-27	3.45734	up	Cellular Component: cell wall (GO:0005618);; Molecular Function: manganese ion binding (GO:0030145);; Molecular Function: nutrient reservoir activity (GO:0045735);; Cellular Component: apoplast (GO:0048046);;	--	--
Triticum_aestivum_newGene_73424	0.790336	1.16635	0.190964	0.815888	0.973201	1.01853	0.030715	0.219579	0.067513	0.418153	0.685871	0.43742	0.37764	0.458723	normal	0.00168131	2.06423	up	--	K17592|4.6e-172|sita:101760663|K17592 sacsin | (RefSeq) uncharacterized protein LOC101760663	--
TraesCS4D02G035800	0	0	0.011832	0.447005	0.856551	1.78854	0	0.062617	0.023211	2.1343	0.830488	1.27768	--	--	--	4.16964e-10	4.06504	up	Cellular Component: spliceosomal complex (GO:0005681);; Biological Process: RNA splicing (GO:0008380);;	K12817|3.6e-195|ats:109764545|K12817 pre-mRNA-splicing factor 18 | (RefSeq) LOC109764545; pre-mRNA-splicing factor 18-like	Spliceosome (ko03040)
TraesCS3A02G095100	0.411506	0.069795	0.421635	0	1.07399	0.39308	0.604434	0.781251	0.778652	3.96308	3.21786	1.96825	--	--	--	2.82749e-08	2.00799	up	Molecular Function: molecular_function (GO:0003674);; Molecular Function: catalytic activity (GO:0003824);; Cellular Component: cellular_component (GO:0005575);; Cellular Component: cell wall (GO:0005618);; Cellular Component: cell (GO:0005623);; Cellular Component: plasma membrane (GO:0005886);; Biological Process: biological_process (GO:0008150);; Cellular Component: membrane (GO:0016020);; Mol…	K02894|1.9e-06|aof:109846856|K02894 large subunit ribosomal protein L23e | (RefSeq) 60S ribosomal protein L23-like	Ribosome (ko03010)
TraesCS5A02G063000	1.2856	1.17703	2.28443	3.85225	2.06608	4.66191	1.54117	3.30215	2.07636	17.493	5.56712	11.2908	--	--	--	3.2158e-05	2.06977	up	--	--	--
TraesCS1D02G184500	0.173611	0.229538	0.356904	0.399641	2.26967	0.621436	0.608418	0.796496	0.729235	0.217285	0.095224	0.014715	--	--	--	0.00185017	-2.00622	down	Molecular Function: catalytic activity (GO:0003824);; Biological Process: transsulfuration (GO:0019346);; Molecular Function: pyridoxal phosphate binding (GO:0030170);;	K01761|5.3e-238|ats:109778033|K01761 methionine-gamma-lyase [EC:4.4.1.11] | (RefSeq) LOC109778033; methionine gamma-lyase	Cysteine and methionine metabolism (ko00270);; Selenocompound metabolism (ko00450)
TraesCS3A02G437700	10.2362	10.7192	9.81224	0.219696	45.8266	1.18912	11.0146	11.1014	15.5087	0.863002	1.83504	1.19634	0.693772	0.395622	normal	5.46348e-25	-3.09493	down	--	K22684|2.0e-208|ats:109737515|K22684 metacaspase-1 [EC:3.4.22.-] | (RefSeq) LOC109737515; metacaspase-1-like	--
TraesCS3A02G452500	0.041373	0	0	0.23873	0.371839	0.371152	0	0	0	1.08159	0.845297	0.656025	--	--	--	1.21289e-19	5.93538	up	Molecular Function: copper ion binding (GO:0005507);; Molecular Function: oxidoreductase activity (GO:0016491);;	K05909|0.0e+00|ats:109780486|K05909 laccase [EC:1.10.3.2] | (RefSeq) LOC109780486; laccase-19	--
TraesCS7D02G079600	3.18282	2.00724	2.83671	2.7455	6.27469	0.945304	4.2152	5.33133	8.1833	1.95618	1.0405	0.632515	0.472106	0.386437	normal	3.81185e-06	-2.02173	down	Molecular Function: O-methyltransferase activity (GO:0008171);; Biological Process: methylation (GO:0032259);; Molecular Function: protein dimerization activity (GO:0046983);;	K16040|2.9e-122|obr:102711544|K16040 trans-resveratrol di-O-methyltransferase [EC:2.1.1.240] | (RefSeq) probable O-methyltransferase 2	Stilbenoid, diarylheptanoid and gingerol biosynthesis (ko00945)
TraesCS5D02G273700	0.524772	0.29461	0.596051	0	0	0.011133	0.744534	0.769748	0.704061	0	0.08647	0.060779	--	--	--	7.85534e-06	-2.90444	down	Molecular Function: hydrolase activity, hydrolyzing O-glycosyl compounds (GO:0004553);; Biological Process: carbohydrate metabolic process (GO:0005975);;	K01188|1.1e-212|dosa:Os09t0491100-01|K01188 beta-glucosidase [EC:3.2.1.21] | (RefSeq) Os09g0491100; Similar to Beta-primeverosidase (EC 3.2.1.149).	Cyanoamino acid metabolism (ko00460);; Starch and sucrose metabolism (ko00500);; Phenylpropanoid biosynthesis (ko00940)
TraesCS7A02G304100	0.398971	0.096788	0.245068	0	0.03632	0.05251	0.479706	0.467655	0.467283	0.03056	0.154832	0.033606	--	--	--	0.000482898	-2.0955	down	--	K11985|0.0e+00|ats:109779154|K11985 TRAF-interacting protein [EC:2.3.2.27] | (RefSeq) uncharacterized protein LOC109779154	--
Triticum_aestivum_newGene_95295	0.229584	0.446815	0.245697	0.195239	0.273416	0.249769	0.096445	0.08205	0.081439	0.576038	0.450755	0.308527	0.653413	-0.213277	normal	2.19549e-07	2.19422	up	--	--	--
TraesCS2A02G280900	11.4623	9.7949	8.55277	9.14543	4.68567	8.65919	3.24741	3.19005	3.407	0.596353	0.321369	0.229465	0.473629	-0.232573	normal	2.95836e-13	-2.8097	down	Cellular Component: ubiquitin ligase complex (GO:0000151);; Molecular Function: protein binding (GO:0005515);; Cellular Component: cellular_component (GO:0005575);; Cellular Component: intracellular (GO:0005622);; Cellular Component: cell (GO:0005623);; Cellular Component: cullin-RING ubiquitin ligase complex (GO:0031461);; Cellular Component: Cul3-RING ubiquitin ligase complex (GO:0031463);; Cel…	K14308|1.4e-21|bna:106359187|K14308 nuclear pore complex protein Nup54 | (RefSeq) LOW QUALITY PROTEIN: uncharacterized protein LOC106359187	RNA transport (ko03013)
TraesCS1A02G033600	0	0	0.273312	0.482789	0.273405	0.353026	0.375091	0.995684	0.512366	4.15429	4.46517	6.17169	--	--	--	8.60058e-11	2.7445	up	Biological Process: response to acid chemical (GO:0001101);; Biological Process: amino acid transmembrane transport (GO:0003333);; Molecular Function: molecular_function (GO:0003674);; Molecular Function: transporter activity (GO:0005215);; Molecular Function: organic acid transmembrane transporter activity (GO:0005342);; Molecular Function: binding (GO:0005488);; Molecular Function: protein bind…	--	--
TraesCS2D02G460800	0.245948	0.064016	0.373098	0	0.025887	0.060038	14.3775	7.08734	8.02843	0.086496	0.831851	0.231627	--	--	--	2.0439e-11	-3.80328	down	--	--	--
TraesCS1B02G433800	1.33032	0.674468	1.3129	1.01781	2.87126	1.31048	1.29621	1.20385	1.3992	6.66963	5.3443	4.84459	0.117343	0.721919	normal	2.38187e-20	2.12972	up	Cellular Component: integral component of membrane (GO:0016021);;	K05665|3.3e-172|sbi:8066798|K05665 ATP-binding cassette, subfamily C (CFTR/MRP), member 1 [EC:7.6.2.3] | (RefSeq) ABC transporter C family member 2	ABC transporters (ko02010)
TraesCS7D02G096000	0.396087	0.13712	0.389009	0	0.017742	0.047878	0.310586	0.324118	0.213654	0.032213	0.062757	0.051269	--	--	--	1.49812e-06	-2.21106	down	Biological Process: defense response (GO:0006952);; Molecular Function: ADP binding (GO:0043531);;	K13457|3.6e-111|sbi:8073755|K13457 disease resistance protein RPM1 | (RefSeq) disease resistance protein RPM1	Plant-pathogen interaction (ko04626)
TraesCS6B02G046200	2.40213	1.654	2.46427	0	0.955985	0	4.91673	1.84739	2.43542	0	0.541601	0.431783	0.280399	-1.0976	normal	0.00209661	-2.17735	down	Cellular Component: extracellular region (GO:0005576);; Biological Process: sexual reproduction (GO:0019953);;	K20628|4.1e-52|pvu:PHAVU_007G235300g|K20628 expansin | (RefSeq) hypothetical protein	--
TraesCS5A02G418700	0.472191	0.819567	0.656265	0	0.571393	0.258397	1.20636	2.33467	1.40647	0.042059	0	0.284905	--	--	--	0.000514031	-2.50676	down	--	--	--
TraesCS2B02G510300	4.71749	0.334927	2.66139	0	0	0.052681	51.0175	36.1359	23.0475	0.088581	0.056822	0	--	--	--	4.16445e-15	-5.58828	down	Cellular Component: integral component of membrane (GO:0016021);; Biological Process: transmembrane transport (GO:0055085);;	K15363|1.0e-51|bna:111210893|K15363 fanconi-associated nuclease 1 [EC:3.1.21.- 3.1.4.1] | (RefSeq) fanconi-associated nuclease 1 homolog	--
TraesCS2B02G542900	0.072865	0	0.035855	0.052421	0.074093	0.046654	0.230832	0.088285	0.253557	1.27267	1.55394	1.16604	--	--	--	5.53604e-11	2.66024	up	Molecular Function: DNA binding (GO:0003677);; Molecular Function: nuclease activity (GO:0004518);; Cellular Component: nucleus (GO:0005634);; Biological Process: DNA repair (GO:0006281);; Cellular Component: Holliday junction resolvase complex (GO:0048476);;	K10882|1.8e-203|ats:109786012|K10882 crossover junction endonuclease EME1 [EC:3.1.22.-] | (RefSeq) LOC109786012; crossover junction endonuclease EME1-like isoform X1	Homologous recombination (ko03440)
TraesCS2B02G288300	0.516495	0.987551	0.351469	0	0	0	4.31389	2.84222	2.44794	0	0	0	--	--	--	1.47759e-14	-5.2309	down	Biological Process: regulation of flower development (GO:0009909);;	--	--
TraesCS7A02G023000	0.176913	0.289076	0.472729	1.28693	0.616906	1.17843	0	0.151566	0	1.38275	1.54884	0.915496	--	--	--	0.00047427	2.62722	up	--	--	--
Triticum_aestivum_newGene_80274	0.528991	0.775381	0.681276	1.01521	1.81378	0.83355	0.453537	0.704677	0.881605	0.401962	0.052529	0.115787	0.0174596	1.0089	up	0.00709984	-1.5925	down	--	--	--
TraesCS3D02G104000	0.043079	0	0	0.175549	1.46637	0.029733	0.025501	0	0.038116	0.968905	0.944348	0.490964	--	--	--	6.22879e-12	4.21424	up	Molecular Function: protein kinase activity (GO:0004672);; Molecular Function: ATP binding (GO:0005524);; Cellular Component: integral component of membrane (GO:0016021);; Molecular Function: carbohydrate binding (GO:0030246);;	K22133|2.4e-69|egr:104443802|K22133 oxalate---CoA ligase [EC:6.2.1.8] | (RefSeq) oxalate--CoA ligase	Glyoxylate and dicarboxylate metabolism (ko00630)
TraesCS7D02G190200	0.504124	0.121405	0.133178	0	0.564783	0.022037	2.92384	1.16151	1.14491	0.142535	0.208781	0.449773	--	--	--	1.95159e-05	-2.24238	down	Molecular Function: hydrolase activity, acting on ester bonds (GO:0016788);;	K10691|1.3e-50|ats:109762802|K10691 E3 ubiquitin-protein ligase UBR4 [EC:2.3.2.27] | (RefSeq) LOC109762802; auxin transport protein BIG	--
TraesCS2D02G056500	1.38246	2.10161	1.07129	0.898847	4.27174	0.067221	0.995815	0.783207	0.748155	0	0.153804	0	0.787728	0.21552	normal	0.0040825	-2.18667	down	Cellular Component: storage vacuole (GO:0000322);; Cellular Component: plant-type vacuole (GO:0000325);; Cellular Component: protein storage vacuole (GO:0000326);; Cellular Component: cellular_component (GO:0005575);; Cellular Component: intracellular (GO:0005622);; Cellular Component: cell (GO:0005623);; Cellular Component: cytoplasm (GO:0005737);; Cellular Component: vacuole (GO:0005773);; Cell…	K08730|4.5e-09|zma:103647622|K08730 phosphatidylserine synthase 2 [EC:2.7.8.29] | (RefSeq) CDP-diacylglycerol--serine O-phosphatidyltransferase 3	Glycerophospholipid metabolism (ko00564)
TraesCSU02G026800	0.330667	0.467695	0.315327	0.355439	0.487695	0.355367	0.156089	0.140836	0.263043	2.00684	1.03451	1.57052	--	--	--	8.64918e-11	2.82047	up	Molecular Function: beta-1,4-mannosylglycoprotein 4-beta-N-acetylglucosaminyltransferase activity (GO:0003830);; Biological Process: protein N-linked glycosylation (GO:0006487);; Cellular Component: integral component of membrane (GO:0016021);;	K00737|9.2e-220|ats:109781560|K00737 beta-1,4-mannosyl-glycoprotein beta-1,4-N-acetylglucosaminyltransferase [EC:2.4.1.144] | (RefSeq) LOC109781560; beta-1,4-mannosyl-glycoprotein 4-beta-N-acetylglucosaminyltransferase-like	N-Glycan biosynthesis (ko00510)
TraesCS7D02G449400	0	0.104659	0.054004	0.342451	0.894666	0.36273	0.093395	0.064282	0.078909	0.943387	0.753392	0.806811	--	--	--	5.95715e-15	3.1651	up	Cellular Component: integral component of membrane (GO:0016021);; Molecular Function: transmembrane transporter activity (GO:0022857);;	K14638|3.4e-152|pvu:PHAVU_001G163400g|K14638 solute carrier family 15 (peptide/histidine transporter), member 3/4 | (RefSeq) hypothetical protein	--
TraesCS3B02G142200	0.835953	1.01229	0.865104	1.36312	1.55611	2.03829	0.820735	0.488524	0.840246	3.61348	2.08691	3.43259	0.000221367	0.991859	normal	6.11719e-11	2.07432	up	Molecular Function: ATP binding (GO:0005524);; Cellular Component: integral component of membrane (GO:0016021);; Molecular Function: ATPase activity (GO:0016887);; Molecular Function: ATPase activity, coupled to transmembrane movement of substances (GO:0042626);;	K05665|0.0e+00|ats:109775396|K05665 ATP-binding cassette, subfamily C (CFTR/MRP), member 1 [EC:7.6.2.3] | (RefSeq) LOC109775396; ABC transporter C family member 8-like isoform X1	ABC transporters (ko02010)
TraesCSU02G115900	0.186073	0.037327	0.039687	0.359831	0.323875	0.161683	0.120625	0.143339	0.151343	1.04601	0.97807	0.858086	--	--	--	2.85908e-13	2.66975	up	--	--	--
TraesCS3B02G471700	1.86127	2.29566	1.34702	0.102158	41.6037	0.478937	1.05413	2.82981	3.76287	0.304588	0.262089	0.603474	0.115976	1.60537	normal	7.72483e-06	-2.30644	down	Molecular Function: cysteine-type endopeptidase activity (GO:0004197);;	K22684|3.1e-209|ats:109737515|K22684 metacaspase-1 [EC:3.4.22.-] | (RefSeq) LOC109737515; metacaspase-1-like	--
TraesCS3A02G494800	0.123993	0.080828	0.171891	0.313912	1.202	0.439394	0.171989	0.160529	0.033798	0.603284	0.512489	0.813919	--	--	--	0.000171825	2.06233	up	Cellular Component: integral component of membrane (GO:0016021);; Molecular Function: transferase activity, transferring glycosyl groups (GO:0016757);;	K18134|1.0e-65|hbr:110668352|K18134 EGF domain-specific O-GlcNAc transferase [EC:2.4.1.255] | (RefSeq) uncharacterized protein LOC110668352	Other types of O-glycan biosynthesis (ko00514)
TraesCS2D02G053300	0.033541	0	0	0.013533	1.37685	0.217401	0.03538	0	0.036237	1.58003	0.975119	1.02039	--	--	--	5.40312e-16	4.66196	up	Molecular Function: protein serine/threonine kinase activity (GO:0004674);; Molecular Function: ATP binding (GO:0005524);; Cellular Component: integral component of membrane (GO:0016021);;	K13416|6.7e-58|adu:107481750|K13416 brassinosteroid insensitive 1-associated receptor kinase 1 [EC:2.7.10.1 2.7.11.1] | (RefSeq) BRASSINOSTEROID INSENSITIVE 1-associated receptor kinase 1 isoform X1	MAPK signaling pathway - plant (ko04016);; Plant hormone signal transduction (ko04075);; Plant-pathogen interaction (ko04626)
TraesCS6A02G000400	0.869157	0.913713	0.596237	0.122537	0.82254	0.289243	9.86894	7.04899	6.61174	1.68704	1.42477	1.58878	0.239588	-0.747222	normal	1.5096e-21	-2.19192	down	Molecular Function: oxidoreductase activity, acting on the CH-OH group of donors, NAD or NADP as acceptor (GO:0016616);; Molecular Function: NAD binding (GO:0051287);;	K15893|6.5e-221|ats:109767931|K15893 glycerate dehydrogenase [EC:1.1.1.29] | (RefSeq) LOC109767931; glycerate dehydrogenase	Glycine, serine and threonine metabolism (ko00260);; Glyoxylate and dicarboxylate metabolism (ko00630);; Carbon metabolism (ko01200)
TraesCS7B02G108000	0.893778	5.94672	1.77942	0	0.111874	0.662191	2.19059	7.00386	5.85876	0	0.030593	0.471849	--	--	--	1.927e-05	-3.09397	down	--	K13464|3.5e-63|ats:109777438|K13464 jasmonate ZIM domain-containing protein | (RefSeq) LOC109777438; protein TIFY 11e-like	Plant hormone signal transduction (ko04075)
TraesCS2B02G241500	0.24867	0.164076	0.112288	0.202506	0.586781	0.730382	0.401452	0.661054	0.600733	2.09255	2.32285	3.83218	--	--	--	1.15491e-09	2.21522	up	Molecular Function: protein kinase activity (GO:0004672);; Molecular Function: ATP binding (GO:0005524);; Cellular Component: integral component of membrane (GO:0016021);;	K24104|1.7e-80|thj:104799061|K24104 GPN-loop GTPase | (RefSeq) LOW QUALITY PROTEIN: uncharacterized protein LOC104799061	--
TraesCS4B02G368500	2.47762	0.735102	5.94391	0	0.464989	0	5.38769	2.70062	3.58097	0.01028	1.10367	0.087123	--	--	--	0.00263726	-2.15228	down	--	--	--
TraesCS4A02G170900	1.05313	0.298792	0.876925	0.076311	0.182837	0.074689	0.594268	0.508376	0.715006	0.107437	0.131918	0.110324	--	--	--	1.2333e-07	-2.11265	down	Molecular Function: hydrolase activity, hydrolyzing O-glycosyl compounds (GO:0004553);; Biological Process: carbohydrate metabolic process (GO:0005975);;	K15920|1.7e-213|zma:100279996|K15920 xylan 1,4-beta-xylosidase [EC:3.2.1.37] | (RefSeq) uncharacterized protein LOC100279996 precursor	Amino sugar and nucleotide sugar metabolism (ko00520)
TraesCS5A02G141700	0.93121	0.483029	0.690506	0	0.109556	0.042449	1.08182	0.729495	0.841495	0.074728	0.308409	0.081288	--	--	--	0.000165948	-2.06423	down	Molecular Function: DNA binding (GO:0003677);; Molecular Function: transcription factor activity, sequence-specific DNA binding (GO:0003700);; Cellular Component: nucleus (GO:0005634);;	K09285|5.2e-155|bdi:100846864|K09285 AP2-like factor, ANT lineage | (RefSeq) ethylene-responsive transcription factor WRI1	--
TraesCS2A02G400100	32.9434	32.1087	30.4708	18.666	15.9311	16.0963	14.36	16.196	15.5545	2.52814	2.7709	1.2949	1.06111e-05	-0.75995	normal	1.19637e-18	-2.64173	down	--	--	--
TraesCS7B02G410100	0.01636	0.025773	0.103743	0.011107	0.087551	0	1.43346	0.977082	0.892844	0.05881	0.282044	0.1308	--	--	--	4.6876e-06	-2.36327	down	Molecular Function: transferase activity, transferring acyl groups other than amino-acyl groups (GO:0016747);;	K13065|5.0e-177|ats:109745166|K13065 shikimate O-hydroxycinnamoyltransferase [EC:2.3.1.133] | (RefSeq) LOC109745166; agmatine coumaroyltransferase-2-like	Phenylpropanoid biosynthesis (ko00940);; Flavonoid biosynthesis (ko00941);; Stilbenoid, diarylheptanoid and gingerol biosynthesis (ko00945)
TraesCS7A02G329300	0.54178	0.453604	1.56861	0	0.05953	0.048509	1.78379	1.37293	0.97567	0.146415	0.482567	0.15308	--	--	--	0.000125157	-2.02262	down	Molecular Function: DNA binding (GO:0003677);; Cellular Component: nucleus (GO:0005634);;	K11296|2.1e-88|ats:109755217|K11296 high mobility group protein B3 | (RefSeq) LOC109755217; high mobility group B protein 7-like	--
TraesCS1A02G425300	0.655123	0.169142	0.86299	0.763787	0.590206	0.492307	0.25422	0.234889	0.100609	1.7311	1.0946	0.574376	0.694654	0.247046	normal	3.77467e-05	2.21507	up	Cellular Component: integral component of membrane (GO:0016021);;	K15015|1.5e-09|soe:110784216|K15015 solute carrier family 32 (vesicular inhibitory amino acid transporter) | (RefSeq) amino acid transporter AVT1I-like	--
TraesCS2B02G351100	9.50748	12.5234	10.917	4.46882	12.9336	4.69795	17.1955	12.7714	14.5598	3.67137	4.10243	2.09374	0.235615	-0.458067	normal	1.57626e-13	-2.03536	down	Cellular Component: integral component of membrane (GO:0016021);;	K14209|9.5e-09|egu:105042696|K14209 solute carrier family 36 (proton-coupled amino acid transporter) | (RefSeq) amino acid transporter ANTL1	--
TraesCS6A02G296200	7.98414	9.27252	9.66569	39.7859	16.4243	29.1902	3.95713	6.02666	5.9132	2.20803	1.56982	2.33517	1.03472e-06	1.77284	up	0.000440704	-1.243	down	--	--	--
TraesCS3B02G022200	0	0	0	0.585172	5.57859	0.230378	0	0	0	20.6251	10.6737	4.68697	--	--	--	2.24873e-23	6.55169	up	Biological Process: lipid transport (GO:0006869);;	--	--
TraesCS1D02G137900	0	0	0	0.360168	0.682078	1.0048	2.27676	2.03336	2.38066	0.277387	0.625936	0.26468	--	--	--	9.15001e-10	-2.30596	down	Cellular Component: integral component of membrane (GO:0016021);; Molecular Function: transmembrane transporter activity (GO:0022857);;	K13863|0.0e+00|ats:109781955|K13863 solute carrier family 7 (cationic amino acid transporter), member 1 | (RefSeq) LOC109781955; cationic amino acid transporter 2, vacuolar-like	--
Triticum_aestivum_newGene_58650	4.35465	5.86487	2.82262	7.49776	1.85902	3.49697	0.824112	1.00677	1.45147	0.148547	0.059404	0.116797	0.785305	0.136234	normal	1.32555e-09	-2.78491	down	Molecular Function: nucleic acid binding (GO:0003676);; Biological Process: DNA integration (GO:0015074);;	K12349|2.3e-62|ccaj:109806181|K12349 neutral ceramidase [EC:3.5.1.23] | (RefSeq) neutral ceramidase-like	Sphingolipid metabolism (ko00600)
TraesCS2D02G573700	0.159487	0.106796	0.03495	0.077832	0.504359	0.068821	0.316168	0.079943	0.158041	1.9693	1.62796	1.69428	--	--	--	2.03668e-13	3.08447	up	Molecular Function: protein serine/threonine kinase activity (GO:0004674);; Molecular Function: ATP binding (GO:0005524);; Cellular Component: integral component of membrane (GO:0016021);;	K20181|2.2e-91|mtr:MTR_5g026090|K20181 vacuolar protein sorting-associated protein 18 | (RefSeq) vacuolar sorting-associated-like protein	--
TraesCS5A02G322500	0	0	0	0	2.11934	0	0.854262	0.636076	0.506826	0.071351	0	0.057303	--	--	--	1.83524e-05	-2.82603	down	Biological Process: response to light stimulus (GO:0009416);; Cellular Component: photosystem I (GO:0009522);; Cellular Component: photosystem II (GO:0009523);; Cellular Component: chloroplast thylakoid membrane (GO:0009535);; Biological Process: photosynthesis, light harvesting in photosystem I (GO:0009768);; Cellular Component: chloroplast envelope (GO:0009941);; Cellular Component: plastoglobu…	K08913|3.6e-154|ats:109749131|K08913 light-harvesting complex II chlorophyll a/b binding protein 2 | (RefSeq) LOC109749131; chlorophyll a-b binding protein, chloroplastic	Photosynthesis - antenna proteins (ko00196)
TraesCS4B02G038100	5.02403	6.80059	3.8484	2.56918	4.60371	2.0071	2.0492	3.62105	3.68174	0.447438	0.52582	0.276916	0.0611498	-0.63681	normal	4.30507e-14	-2.69463	down	Biological Process: ethylene-activated signaling pathway (GO:0009873);; Cellular Component: integral component of membrane (GO:0016021);; Molecular Function: metal ion transmembrane transporter activity (GO:0046873);;	K14513|0.0e+00|bdi:100828216|K14513 ethylene-insensitive protein 2 | (RefSeq) protein ETHYLENE-INSENSITIVE 2	MAPK signaling pathway - plant (ko04016);; Plant hormone signal transduction (ko04075)
TraesCS1D02G052500	0.252688	0.0312	0	0.116826	1.80726	0.510633	0	0.200157	0.032015	11.4038	17.2139	5.36864	--	--	--	0.00027831	2.79988	up	Biological Process: cellular amino acid metabolic process (GO:0006520);; Molecular Function: carboxy-lyase activity (GO:0016831);; Molecular Function: pyridoxal phosphate binding (GO:0030170);;	K01593|7.6e-294|ats:109782055|K01593 aromatic-L-amino-acid/L-tryptophan decarboxylase [EC:4.1.1.28 4.1.1.105] | (RefSeq) LOC109782055; aromatic-L-amino-acid decarboxylase-like	Tyrosine metabolism (ko00350);; Phenylalanine metabolism (ko00360);; Tryptophan metabolism (ko00380);; Isoquinoline alkaloid biosynthesis (ko00950);; Betalain biosynthesis (ko00965)
TraesCS2B02G270300	3.00901	3.23371	3.83172	0.19554	7.4307	0.775555	1.35981	1.26084	1.15179	0.04471	0.217928	0.07992	0.86359	-0.156145	normal	1.59232e-09	-2.98304	down	Cellular Component: photosystem II oxygen evolving complex (GO:0009654);; Biological Process: photosystem II assembly (GO:0010207);; Molecular Function: oxygen evolving activity (GO:0010242);; Biological Process: photosystem II stabilization (GO:0042549);;	K02716|3.5e-172|ats:109772509|K02716 photosystem II oxygen-evolving enhancer protein 1 | (RefSeq) LOC109772509; oxygen-evolving enhancer protein 1, chloroplastic	Photosynthesis (ko00195)
TraesCS3B02G498900	0.430039	0.257396	0.354874	0.393375	1.01811	0.842402	0.399905	0.451287	0.35529	0.057595	0.114857	0.101443	0.00290358	1.19002	up	1.07377e-07	-1.95331	down	Molecular Function: molecular_function (GO:0003674);; Molecular Function: enzyme inhibitor activity (GO:0004857);; Cellular Component: cellular_component (GO:0005575);; Cellular Component: cell wall (GO:0005618);; Cellular Component: intracellular (GO:0005622);; Cellular Component: cell (GO:0005623);; Cellular Component: cytoplasm (GO:0005737);; Cellular Component: Golgi apparatus (GO:0005794);; …	K01188|6.9e-33|sita:101778196|K01188 beta-glucosidase [EC:3.2.1.21] | (RefSeq) beta-glucosidase 12	Cyanoamino acid metabolism (ko00460);; Starch and sucrose metabolism (ko00500);; Phenylpropanoid biosynthesis (ko00940)
TraesCS2D02G493000	2.50307	1.75702	1.91806	0.379853	0.767769	0.754598	0.380738	0.288721	0.32353	0.875658	1.76498	0.946447	7.1648e-06	-1.51448	down	2.15059e-07	1.80002	up	Cellular Component: vacuolar proton-transporting V-type ATPase, V0 domain (GO:0000220);; Molecular Function: hydrogen ion transmembrane transporter activity (GO:0015078);; Cellular Component: integral component of membrane (GO:0016021);;	K02154|0.0e+00|ats:109765369|K02154 V-type H+-transporting ATPase subunit a | (RefSeq) LOC109765369; V-type proton ATPase subunit a3-like isoform X1	Oxidative phosphorylation (ko00190);; Phagosome (ko04145)
TraesCS7B02G429900	20.3973	24.6731	19.9751	2.37006	4.92208	8.25946	2.97758	2.48698	1.68273	9.82616	2.03538	11.7735	1.96859e-06	-1.85355	down	0.00163385	1.5921	up	Molecular Function: ATP binding (GO:0005524);;	K08900|3.1e-149|dzi:111299600|K08900 mitochondrial chaperone BCS1 | (RefSeq) AAA-ATPase ASD, mitochondrial-like	--
TraesCS1D02G208400	3.06724	1.6226	3.57837	1.91123	2.10431	3.6612	1.56513	1.66178	2.20578	10.2027	4.81463	7.72812	0.91506	0.0458991	normal	7.90148e-09	2.02189	up	--	K15014|4.4e-31|qsu:112035105|K15014 solute carrier family 29 (equilibrative nucleoside transporter), member 1/2/3 | (RefSeq) equilibrative nucleotide transporter 3-like	--
TraesCS7A02G403800	0	0	0	0.041972	0.188222	0.371271	0	0	0	0.739261	0.703481	1.01797	--	--	--	2.3184e-16	5.50722	up	--	--	--
TraesCS5B02G356700	1.25907	1.95695	0.849915	1.93698	2.65478	2.42606	2.15512	6.39583	4.86182	0.717836	0.472094	0.794256	0.0232661	0.877346	normal	2.29064e-08	-2.46493	down	Cellular Component: integral component of membrane (GO:0016021);; Biological Process: transmembrane transport (GO:0055085);;	K24139|1.4e-229|ats:109772288|K24139 auxin efflux carrier family protein | (RefSeq) LOC109772288; protein PIN-LIKES 7-like isoform X1	--
TraesCS2B02G545200	0.041073	0	0.086027	0.636289	0.334505	0.388459	0.053827	0.049908	0.058125	1.87708	1.57943	0.940839	--	--	--	1.44292e-21	4.26598	up	Biological Process: cellular amino acid metabolic process (GO:0006520);; Molecular Function: carboxy-lyase activity (GO:0016831);; Molecular Function: pyridoxal phosphate binding (GO:0030170);;	K01593|1.2e-286|ats:109759289|K01593 aromatic-L-amino-acid/L-tryptophan decarboxylase [EC:4.1.1.28 4.1.1.105] | (RefSeq) LOC109759289; aromatic-L-amino-acid decarboxylase-like	Tyrosine metabolism (ko00350);; Phenylalanine metabolism (ko00360);; Tryptophan metabolism (ko00380);; Isoquinoline alkaloid biosynthesis (ko00950);; Betalain biosynthesis (ko00965)
TraesCS3D02G107400	2.65868	3.77407	3.17961	3.7664	4.74546	3.67157	3.27963	3.24833	2.69277	15.5384	8.7817	14.0718	0.112634	0.462943	normal	1.06862e-11	2.0431	up	Molecular Function: electron carrier activity (GO:0009055);; Molecular Function: protein disulfide oxidoreductase activity (GO:0015035);;	K03676|2.8e-58|ats:109773313|K03676 glutaredoxin 3 | (RefSeq) LOC109773313; monothiol glutaredoxin-S2-like	--
TraesCS7D02G484900	0	0.022329	0	0.013729	0.121744	0.363884	0	0	0	0.896797	0.663342	0.866037	--	--	--	1.35058e-16	5.53468	up	Molecular Function: protein serine/threonine kinase activity (GO:0004674);; Molecular Function: ATP binding (GO:0005524);;	K01180|8.0e-74|cmax:111487562|K01180 endo-1,3(4)-beta-glucanase [EC:3.2.1.6] | (RefSeq) uncharacterized protein LOC111487562	--
Triticum_aestivum_newGene_110243	0.079204	0	0	0.308644	0.608086	0.038279	0	0	0	2.60823	1.78997	0.72904	--	--	--	1.20583e-19	6.05332	up	--	--	--
TraesCS7A02G477100	7.14923	3.39335	9.60798	0	2.64893	1.9481	17.8428	13.8202	14.3935	0.130509	2.72216	1.71434	0.252816	-1.16086	normal	4.47428e-06	-2.70037	down	Molecular Function: peroxidase activity (GO:0004601);; Cellular Component: extracellular region (GO:0005576);; Biological Process: response to oxidative stress (GO:0006979);; Molecular Function: heme binding (GO:0020037);; Biological Process: hydrogen peroxide catabolic process (GO:0042744);; Molecular Function: metal ion binding (GO:0046872);;	K00430|1.4e-173|ats:109753663|K00430 peroxidase [EC:1.11.1.7] | (RefSeq) LOC109753663; peroxidase 70-like	Phenylpropanoid biosynthesis (ko00940)
TraesCS6A02G173500	0.500125	0.817606	1.40307	3.14889	6.12554	8.88689	0.985993	1.86562	1.66074	5.72686	6.46081	11.3775	--	--	--	1.02873e-05	2.13425	up	--	--	--
TraesCS7A02G095200	0.533801	0.580375	0.420432	0	0.445952	0	0.752024	0.541342	0.519394	0.05973	0	0.073125	0.29361	-1.05355	normal	4.81665e-05	-2.69128	down	Cellular Component: integral component of membrane (GO:0016021);; Molecular Function: transmembrane transporter activity (GO:0022857);;	K14638|8.3e-245|ats:109784991|K14638 solute carrier family 15 (peptide/histidine transporter), member 3/4 | (RefSeq) LOC109784991; protein NRT1/ PTR FAMILY 8.1-like	--
TraesCS5B02G487500	0.237249	0.340807	0.196104	0.985443	0.322414	0.641984	0.045056	0.053506	0.093925	1.06972	0.622453	1.11829	--	--	--	1.01275e-11	3.40816	up	--	--	--
TraesCS2D02G113000	0	0	0.106106	1.54475	0.600813	2.12141	0.392133	0.278967	0.078913	3.1646	1.10891	1.81182	--	--	--	3.19409e-06	2.60332	up	--	--	--
Triticum_aestivum_newGene_109453	0	0	0	0.363856	0.305412	0.437971	0	0	0	0.711647	0.783466	0.50507	--	--	--	5.15131e-21	6.08424	up	Molecular Function: calcium ion binding (GO:0005509);;	--	--
Triticum_aestivum_newGene_66098	0.084058	0.352285	0.046669	0	0.020128	0.014241	0.367313	0.52158	0.459909	0.001879	0.047985	0.018697	--	--	--	1.42005e-14	-4.38615	down	--	--	--
TraesCSU02G224500	0.894135	1.11526	1.06337	0	0.063617	0.025582	4.47505	4.94861	3.14857	0.02136	0.170322	0.705685	--	--	--	2.03836e-05	-2.78064	down	--	--	--
TraesCS6D02G305200	1.10059	1.78724	1.20409	0.520592	1.12553	0.911242	1.13865	1.29911	1.26816	0.087305	0.323586	0.094435	0.247301	-0.517011	normal	3.10748e-06	-2.42175	down	Molecular Function: oxidoreductase activity (GO:0016491);; Molecular Function: metal ion binding (GO:0046872);;	K05933|3.9e-190|ats:109770324|K05933 aminocyclopropanecarboxylate oxidase [EC:1.14.17.4] | (RefSeq) LOC109770324; 1-aminocyclopropane-1-carboxylate oxidase 1-like	Cysteine and methionine metabolism (ko00270)
TraesCS2A02G483300	0.997368	0	0.024308	4.83229	5.61072	5.09732	0.055809	0.089741	0.055574	11.9001	10.9216	5.9527	0.0687884	1.87137	normal	4.32464e-84	6.75689	up	Molecular Function: ATP binding (GO:0005524);; Cellular Component: integral component of membrane (GO:0016021);; Molecular Function: ATPase activity (GO:0016887);;	K08712|1.6e-142|gsl:Gasu_29800|K08712 ATP-binding cassette, subfamily G (WHITE), member 2, SNQ2 | (RefSeq) ABC transporter, ATP-binding protein	ABC transporters (ko02010)
TraesCS1A02G384300	0.633995	0	0	7.2063	12.8725	10.5157	0	0.020594	0.032375	15.9361	10.7643	10.0781	0.102885	1.63499	normal	5.48285e-88	8.51614	up	Molecular Function: 1-deoxy-D-xylulose-5-phosphate synthase activity (GO:0008661);; Biological Process: terpenoid biosynthetic process (GO:0016114);;	K01662|0.0e+00|ats:109749471|K01662 1-deoxy-D-xylulose-5-phosphate synthase [EC:2.2.1.7] | (RefSeq) LOC109749471; probable 1-deoxy-D-xylulose-5-phosphate synthase 2, chloroplastic	Thiamine metabolism (ko00730);; Terpenoid backbone biosynthesis (ko00900)
TraesCS6B02G245800	4.31397	4.05386	5.1187	2.52989	3.63946	2.78614	1.72309	1.68103	1.52842	0.263052	0	0.174557	0.0877929	-0.450324	normal	0.000326274	-2.44322	down	Molecular Function: protein binding (GO:0005515);;	--	--
Triticum_aestivum_newGene_110084	0.366508	0.073177	0	0.024205	0	0	0.373743	0.498155	0.567801	0	0.083447	0.06597	--	--	--	0.000798868	-2.32374	down	--	--	--
TraesCS5D02G427200	1.11975	1.40679	0.732908	0	0.999601	0.029284	2.46716	3.524	2.04361	0.206963	0.09697	0.323108	0.244	-1.10356	normal	7.12731e-11	-3.17385	down	Cellular Component: integral component of membrane (GO:0016021);;	--	--
TraesCS3A02G346700	15.8005	17.0409	16.5671	8.89196	25.7316	11.2962	11.2346	14.8645	14.7184	2.3464	3.83108	1.86219	0.999826	7.55652e-05	normal	3.90506e-13	-2.20795	down	Cellular Component: integral component of membrane (GO:0016021);;	K14207|2.1e-109|obr:102718655|K14207 solute carrier family 38 (sodium-coupled neutral amino acid transporter), member 2 | (RefSeq) sodium-coupled neutral amino acid transporter 1	--
TraesCS2B02G574500	0.055998	0	0	0.408773	1.49707	0.397893	0	0	0	4.4584	4.0732	1.62358	--	--	--	2.74135e-30	7.15016	up	Cellular Component: integral component of membrane (GO:0016021);;	K00799|2.3e-180|ats:109735539|K00799 glutathione S-transferase [EC:2.5.1.18] | (RefSeq) LOC109735539; probable glutathione S-transferase GSTU6	Glutathione metabolism (ko00480)
TraesCS6D02G002400	0.735195	0.957422	0.802133	0.186624	0.416234	0.407415	0.466261	0.217542	0.343975	0.807103	0.61107	1.29564	0.0162396	-1.09913	down	0.00222961	1.34829	up	Molecular Function: protein kinase activity (GO:0004672);; Molecular Function: calcium ion binding (GO:0005509);; Molecular Function: ATP binding (GO:0005524);; Cellular Component: integral component of membrane (GO:0016021);; Molecular Function: polysaccharide binding (GO:0030247);;	K20718|5.9e-28|nnu:104609325|K20718 LRR receptor-like serine/threonine-protein kinase ERECTA [EC:2.7.11.1] | (RefSeq) LRR receptor-like serine/threonine-protein kinase ERECTA	MAPK signaling pathway - plant (ko04016)
Triticum_aestivum_newGene_21540	2.54142	0	0	0.721948	10.2917	1.71427	0	0.096217	0	4.72095	2.47551	3.9274	0.410059	0.810959	normal	1.31856e-14	4.90517	up	--	--	--
TraesCS5B02G442600	0.336282	0	0	0.06032	5.556	1.62589	0	0	0	4.20906	2.31354	2.92102	--	--	--	8.55345e-20	5.97552	up	Cellular Component: extracellular region (GO:0005576);;	K13449|3.8e-93|ats:109786833|K13449 pathogenesis-related protein 1 | (RefSeq) LOC109786833; pathogenesis-related protein 1-like	MAPK signaling pathway - plant (ko04016);; Plant hormone signal transduction (ko04075);; Plant-pathogen interaction (ko04626)
TraesCS6D02G346500	0.707992	1.73989	1.50507	0.063416	5.68082	0.160956	1.22476	4.64796	2.67196	0.213754	0.632294	0.654958	0.700148	0.381905	normal	2.45141e-05	-2.17316	down	Cellular Component: integral component of membrane (GO:0016021);;	K11267|2.0e-31|zma:100284656|K11267 sister chromatid cohesion protein PDS5 | (RefSeq) embryogenesis transmembrane protein	--
TraesCS5A02G203500	132.151	132.778	124.212	137.478	115.645	122.682	51.3379	56.4841	59.9598	13.5805	11.2481	11.9528	0.553081	0.0987203	normal	1.21858e-30	-2.09616	down	Molecular Function: catalytic activity (GO:0003824);; Biological Process: trehalose biosynthetic process (GO:0005992);;	K16055|0.0e+00|ats:109778567|K16055 trehalose 6-phosphate synthase/phosphatase [EC:2.4.1.15 3.1.3.12] | (RefSeq) LOC109778567; alpha,alpha-trehalose-phosphate synthase [UDP-forming] 6-like	Starch and sucrose metabolism (ko00500)
TraesCS2A02G432300	7.5259	9.28646	8.66006	7.56997	2.96524	8.45549	4.72404	8.3137	5.06154	0.899162	0.705323	0.949833	0.571288	-0.242152	normal	1.04355e-11	-2.58109	down	--	--	--
Triticum_aestivum_newGene_26274	0.478862	0.338075	0.324608	0.027703	0.034594	0.175421	0.931263	0.635035	1.51086	1.86139	1.70835	2.99878	0.0472665	-1.5758	down	0.00548453	1.09965	up	Molecular Function: nucleic acid binding (GO:0003676);; Molecular Function: zinc ion binding (GO:0008270);; Biological Process: DNA integration (GO:0015074);;	K19525|6.1e-71|dct:110098611|K19525 vacuolar protein sorting-associated protein 13A/C | (RefSeq) uncharacterized protein LOC110098611	--
TraesCS1B02G068500	37.2296	67.1561	41.3664	9.19241	20.7697	15.9973	2.56047	3.20355	2.87669	7.23825	1.24216	21.1165	5.12182e-06	-1.50849	down	0.00861016	1.5852	up	--	--	--
TraesCS1B02G057800	13.0079	10.4729	11.12	11.3181	10.3126	10.9358	0.323854	0.685811	0.736388	4.73748	0.36235	5.08864	0.805139	0.0406755	normal	0.000809215	2.07385	up	Molecular Function: RNA binding (GO:0003723);;	K20102|5.3e-298|ats:109741174|K20102 YTH domain-containing family protein | (RefSeq) uncharacterized protein LOC109741174 isoform X1	--
TraesCS7A02G389900	1.59297	2.36228	1.94289	2.5601	2.18742	4.11739	1.89992	1.59723	1.43795	5.68253	7.21263	9.13462	0.044869	0.714373	normal	4.91537e-19	2.16431	up	Cellular Component: integral component of membrane (GO:0016021);;	--	--
TraesCS7B02G108300	1.17304	6.11995	1.56062	0.326402	0	0	2.0213	5.52286	3.28131	0.113371	0.501874	0.326402	0.0730124	-1.8392	normal	5.28004e-08	-2.97492	down	--	K13464|5.0e-62|ats:109739177|K13464 jasmonate ZIM domain-containing protein | (RefSeq) LOC109739177; protein TIFY 11e-like	Plant hormone signal transduction (ko04075)
TraesCS3D02G429600	0.129952	0.069437	0.066161	0.543108	0.869467	0.756457	0.046615	0.187845	0.10654	1.20368	1.21974	0.826273	--	--	--	2.11949e-07	2.76521	up	Molecular Function: protein binding (GO:0005515);;	K00799|6.1e-126|ats:109737517|K00799 glutathione S-transferase [EC:2.5.1.18] | (RefSeq) LOC109737517; probable glutathione S-transferase GSTU6	Glutathione metabolism (ko00480)
TraesCS7D02G302000	1.80433	1.62414	1.49445	0.347402	1.73851	0.334606	1.63582	1.03988	1.02883	0.15509	0.167057	0.374462	0.17168	-0.838949	normal	1.88707e-05	-2.04476	down	Molecular Function: DNA binding (GO:0003677);; Cellular Component: nucleus (GO:0005634);; Biological Process: regulation of transcription, DNA-templated (GO:0006355);;	K00521|1.7e-32|cmos:111447866|K00521 ferric-chelate reductase [EC:1.16.1.7] | (RefSeq) ferric reduction oxidase 7, chloroplastic-like	--
TraesCS3A02G506000	1.59619	2.20659	2.82091	0.552208	3.48203	1.31746	0.745864	1.2908	1.22817	0.128166	0.254252	0.202209	0.728203	-0.196461	normal	4.39989e-06	-2.12317	down	Cellular Component: integral component of membrane (GO:0016021);;	--	--
TraesCS7A02G442600	5.30195	5.51189	1.96367	0.628792	1.66757	0.184019	31.9354	23.6248	30.6875	2.09296	8.44094	2.25203	--	--	--	1.9483e-07	-2.42849	down	Molecular Function: glutathione synthase activity (GO:0004363);; Molecular Function: ATP binding (GO:0005524);;	K21456|1.1e-42|ats:109785372|K21456 glutathione synthase [EC:6.3.2.3] | (RefSeq) LOC109785372; glutathione synthetase, chloroplastic-like isoform X1	Cysteine and methionine metabolism (ko00270);; Glutathione metabolism (ko00480)
TraesCS1A02G066100	1.01593	1.15533	0.964091	0.85217	0.553657	0.815754	1.19032	1.1802	1.66443	0.065681	0.049899	0.031156	0.376843	-0.332148	normal	1.33494e-21	-4.1622	down	Molecular Function: nutrient reservoir activity (GO:0045735);;	--	--
TraesCS5D02G241800	0.134631	0.13549	0.665392	0	0.061473	0.026365	1.14255	0.862308	1.05944	0.148453	0.173116	0.18076	--	--	--	2.08701e-12	-2.39071	down	Molecular Function: protein kinase activity (GO:0004672);; Molecular Function: ATP binding (GO:0005524);;	K13416|4.0e-54|zju:107427532|K13416 brassinosteroid insensitive 1-associated receptor kinase 1 [EC:2.7.10.1 2.7.11.1] | (RefSeq) dual specificity protein kinase zakA-like	MAPK signaling pathway - plant (ko04016);; Plant hormone signal transduction (ko04075);; Plant-pathogen interaction (ko04626)
TraesCS7D02G466900	40.1101	47.0044	41.5753	13.1201	24.801	24.7677	21.3752	24.2258	28.4331	2.12676	5.23614	3.07245	0.000584956	-0.893654	normal	3.75621e-17	-2.66075	down	Cellular Component: integral component of membrane (GO:0016021);; Molecular Function: transmembrane transporter activity (GO:0022857);; Biological Process: nitrogen compound transport (GO:0071705);;	--	--
TraesCS1B02G190600	1.91511	1.97127	2.00631	0.065976	1.53328	0.295524	2.46553	2.12085	2.24845	0.585586	0.408561	0.319966	0.0629674	-1.3378	normal	1.396e-11	-2.19142	down	Molecular Function: transferase activity, transferring acyl groups other than amino-acyl groups (GO:0016747);;	K19861|5.7e-264|ats:109738690|K19861 benzyl alcohol O-benzoyltransferase [EC:2.3.1.196 2.3.1.232] | (RefSeq) LOC109738690; benzyl alcohol O-benzoyltransferase-like	--
TraesCS7B02G383900	13.1396	12.0614	14.197	3.80979	7.60229	6.30433	12.2217	9.91038	13.3142	21.7689	21.8476	27.8493	9.24997e-05	-1.00817	down	2.55202e-08	1.06475	up	Molecular Function: metallopeptidase activity (GO:0008237);; Molecular Function: hydrolase activity, acting on carbon-nitrogen (but not peptide) bonds, in linear amidines (GO:0016813);;	K02083|2.9e-248|ats:109740033|K02083 allantoate deiminase [EC:3.5.3.9] | (RefSeq) LOC109740033; probable allantoate deiminase	Purine metabolism (ko00230)
TraesCS2D02G544600	1.26749	1.24177	0.979589	0.412845	0.622346	0.176374	0.860506	1.56688	0.875201	1.43546	2.94835	3.53105	0.0249304	-1.25974	down	0.0104591	1.15711	up	Biological Process: protein depalmitoylation (GO:0002084);; Cellular Component: cytoplasm (GO:0005737);; Molecular Function: palmitoyl-(protein) hydrolase activity (GO:0008474);; Molecular Function: carboxylic ester hydrolase activity (GO:0052689);;	K06130|3.5e-66|bdi:100836922|K06130 lysophospholipase II [EC:3.1.1.5] | (RefSeq) probable carboxylesterase Os04g0669500	Glycerophospholipid metabolism (ko00564)
TraesCS4D02G015600	0.092323	0	0	0.099535	7.73975	0.52015	0	0	0	1.3733	1.26246	1.40946	--	--	--	2.48409e-21	6.09546	up	--	--	--
TraesCS2B02G201900	0.956157	0.24223	0.267209	0.052793	0.093933	0.124136	0.658797	0.6524	0.668672	0.077775	0.013927	0.118861	--	--	--	3.15434e-06	-2.59223	down	Molecular Function: monooxygenase activity (GO:0004497);; Molecular Function: iron ion binding (GO:0005506);; Molecular Function: oxidoreductase activity, acting on paired donors, with incorporation or reduction of molecular oxygen (GO:0016705);; Molecular Function: heme binding (GO:0020037);;	K20619|4.5e-177|pda:103704488|K20619 cytochrome P450 family 78 subfamily A | (RefSeq) cytochrome P450 78A5-like	--
TraesCS2A02G166300	12.8059	9.3425	8.23986	2.06411	11.4559	2.23896	7.39919	8.10072	13.9501	1.24459	1.31459	0.957443	0.147136	-0.7933	normal	8.01279e-18	-2.85466	down	Molecular Function: calcium ion binding (GO:0005509);;	K02183|4.4e-43|ats:109751263|K02183 calmodulin | (RefSeq) LOC109751263; calmodulin-1-like	MAPK signaling pathway - plant (ko04016);; Phosphatidylinositol signaling system (ko04070);; Plant-pathogen interaction (ko04626)
TraesCS1B02G043200	58.5819	62.4605	59.7448	15.2601	18.0212	22.7442	1.88706	1.30254	1.36055	5.70361	0.613361	9.92677	1.27584e-14	-1.53224	down	0.00731367	1.58586	up	Molecular Function: hydrolase activity, hydrolyzing O-glycosyl compounds (GO:0004553);; Biological Process: carbohydrate metabolic process (GO:0005975);; Biological Process: actin filament organization (GO:0007015);; Molecular Function: actin filament binding (GO:0051015);;	K01210|5.5e-28|qsu:112032642|K01210 glucan 1,3-beta-glucosidase [EC:3.2.1.58] | (RefSeq) glucan 1,3-beta-glucosidase-like	Starch and sucrose metabolism (ko00500)
TraesCS3D02G505700	0.702083	0.849365	0.3694	0.337785	0.590237	1.42941	0.137307	0.399944	0.235897	0.792836	1.55024	2.94188	0.525419	0.398256	normal	2.13384e-05	2.35063	up	--	--	--
TraesCS7D02G464600	9.35247	4.39847	10.7872	0	2.47901	2.10678	15.0793	9.97146	10.3622	0.099295	2.80658	0.537232	0.191912	-1.32334	normal	0.00305646	-2.16118	down	Molecular Function: peroxidase activity (GO:0004601);; Cellular Component: extracellular region (GO:0005576);; Biological Process: response to oxidative stress (GO:0006979);; Molecular Function: heme binding (GO:0020037);; Biological Process: hydrogen peroxide catabolic process (GO:0042744);; Molecular Function: metal ion binding (GO:0046872);;	K00430|1.3e-179|ats:109753663|K00430 peroxidase [EC:1.11.1.7] | (RefSeq) LOC109753663; peroxidase 70-like	Phenylpropanoid biosynthesis (ko00940)
TraesCS1B02G036900	6.52259	10.7197	7.31319	2.66404	3.70139	2.85684	0.354499	0.506551	0.433963	0.882553	0.169011	17.6325	4.19844e-06	-1.26003	down	0.0192049	1.80484	up	Molecular Function: ubiquitin protein ligase activity (GO:0061630);;	K11982|6.5e-99|dct:110097577|K11982 E3 ubiquitin-protein ligase RNF115/126 [EC:2.3.2.27] | (RefSeq) E3 ubiquitin-protein ligase RDUF1	--
TraesCS5A02G483000	0	0	0	1.39054	0.296186	0.595187	0.110991	0	0	3.35075	3.31427	2.50669	--	--	--	0.00692676	2.06759	up	Cellular Component: integral component of membrane (GO:0016021);; Molecular Function: transmembrane transporter activity (GO:0022857);;	--	--
Triticum_aestivum_newGene_30275	0	4.89649	0	0.497722	0.516407	0	2.16118	2.47662	1.46611	0.206894	0.51961	0.40092	--	--	--	1.75322e-06	-2.10572	down	Cellular Component: integral component of membrane (GO:0016021);;	--	--
TraesCS1B02G079900	0.013361	0	0	0	0	0	0.490066	0.439997	0.339999	0	0	0.040466	--	--	--	2.61328e-05	-3.06196	down	Molecular Function: protein serine/threonine kinase activity (GO:0004674);; Molecular Function: ATP binding (GO:0005524);;	K13436|5.1e-94|gab:108488231|K13436 pto-interacting protein 1 [EC:2.7.11.1] | (RefSeq) PTI1-like tyrosine-protein kinase 1	Plant-pathogen interaction (ko04626)
TraesCS5B02G553000	0.229946	0.016952	0.283724	0.033086	0.05175	0.210108	3.34323	3.83185	3.7455	0.128776	1.09314	0.818877	--	--	--	0.000319505	-2.00394	down	Molecular Function: electron carrier activity (GO:0009055);;	--	--
TraesCS1A02G403300	5.32841	2.00446	3.16176	0.169625	2.91499	0.353091	3.49955	2.96051	1.95991	0.316649	0.264757	0.236274	0.0911488	-1.2785	normal	2.60822e-13	-3.02598	down	Biological Process: response to light stimulus (GO:0009416);; Cellular Component: photosystem I (GO:0009522);; Cellular Component: photosystem II (GO:0009523);; Cellular Component: chloroplast thylakoid membrane (GO:0009535);; Biological Process: photosynthesis, light harvesting in photosystem I (GO:0009768);; Cellular Component: chloroplast envelope (GO:0009941);; Cellular Component: plastoglobu…	K08912|4.7e-154|ats:109732966|K08912 light-harvesting complex II chlorophyll a/b binding protein 1 | (RefSeq) LOC109732966; chlorophyll a-b binding protein of LHCII type 1-like	Photosynthesis - antenna proteins (ko00196)
TraesCS5A02G418800	0.712607	1.84461	0.876221	0.196193	1.35906	0	3.18882	4.4943	2.51298	0.175967	0.119396	0.709663	--	--	--	2.74838e-06	-2.70237	down	--	--	--
Triticum_aestivum_newGene_60299	0	0	0	0.081336	0.159641	0.16176	0	0	0	1.36607	2.96861	0.857909	--	--	--	3.74401e-33	7.46297	up	--	--	--
TraesCS6A02G084000	10.0101	8.35327	7.57234	2.30688	4.6059	3.36389	0.408962	0.265178	0.2194	2.34464	0.425901	1.07505	1.11093e-05	-1.18381	down	0.00103156	1.84605	up	Molecular Function: RNA binding (GO:0003723);;	K21444|2.8e-221|ats:109762603|K21444 poly(rC)-binding protein 3/4 | (RefSeq) LOC109762603; RNA-binding KH domain-containing protein PEPPER-like	--
TraesCS7A02G179900	0.467122	0.231392	0.432401	0	0.181079	0.083566	1.54196	1.12289	1.66012	0.036017	0.211199	0	--	--	--	4.7203e-05	-2.82749	down	Molecular Function: transcription regulatory region sequence-specific DNA binding (GO:0000976);; Molecular Function: transcription factor activity, sequence-specific DNA binding (GO:0003700);; Cellular Component: nucleus (GO:0005634);; Biological Process: cell differentiation (GO:0030154);; Molecular Function: sequence-specific DNA binding (GO:0043565);;	K09422|2.9e-174|ats:109745775|K09422 transcription factor MYB, plant | (RefSeq) LOC109745775; myb-related protein Hv1-like	--
Triticum_aestivum_newGene_34693	0	0.009008	0.053398	0	0.062984	0	0.16349	0.112809	0.032755	0.37462	0.60989	0.359091	--	--	--	4.10609e-05	2.21126	up	Molecular Function: nucleic acid binding (GO:0003676);; Molecular Function: zinc ion binding (GO:0008270);;	--	--
TraesCS5D02G359200	0.029198	0	0.063145	0.010737	0.064776	0.242566	0.01951	0.055599	0.043838	0.426752	0.426723	0.636066	--	--	--	2.9866e-10	3.13691	up	Molecular Function: protein serine/threonine kinase activity (GO:0004674);; Molecular Function: ATP binding (GO:0005524);; Cellular Component: integral component of membrane (GO:0016021);; Biological Process: recognition of pollen (GO:0048544);;	K24104|3.5e-70|thj:104799061|K24104 GPN-loop GTPase | (RefSeq) LOW QUALITY PROTEIN: uncharacterized protein LOC104799061	--
TraesCS7D02G416800	20.6965	33.9354	25.6853	11.4757	14.3779	16.0925	13.1605	16.2641	13.8864	3.30226	3.11368	3.31165	0.00388346	-0.787183	normal	1.26451e-18	-2.04743	down	--	--	--
TraesCS7A02G348400	13.2118	17.1928	13.1157	13.6218	9.08701	23.2682	32.7243	16.3971	13.2674	3.29811	3.36547	4.07689	0.587677	0.228167	normal	1.88925e-09	-2.28093	down	--	--	--
Triticum_aestivum_newGene_53725	0.038542	0.043566	0.113082	0.121384	0.019481	0	0.08184	0.052931	0	0.398338	1.06253	0.522239	--	--	--	9.16786e-07	3.16258	up	--	--	--
TraesCS5B02G116100	4.60612	5.84656	4.23989	2.40611	11.9644	5.05152	6.92226	5.442	6.24582	29.4939	15.4098	36.2278	0.316348	0.469122	normal	7.55164e-11	2.10431	up	Cellular Component: integral component of membrane (GO:0016021);;	K14209|6.8e-10|mus:103977116|K14209 solute carrier family 36 (proton-coupled amino acid transporter) | (RefSeq) amino acid transporter ANTL2-like	--
TraesCS2D02G430300	2.04057	5.33666	1.88756	0.1526	1.40766	1.42362	2.59414	8.67421	5.31736	0.406687	0.604809	1.25229	0.0628822	-1.30985	normal	5.074e-06	-2.43742	down	--	--	--
TraesCS1B02G145800	38.2467	42.3077	33.86	44.358	41.4128	44.5562	0.473188	0.528594	0.40018	7.91095	0.330065	6.79853	0.0595297	0.331746	normal	3.67095e-05	2.6771	up	Biological Process: response to acid chemical (GO:0001101);; Molecular Function: molecular_function (GO:0003674);; Molecular Function: enzyme inhibitor activity (GO:0004857);; Molecular Function: protein phosphatase inhibitor activity (GO:0004864);; Molecular Function: binding (GO:0005488);; Molecular Function: protein binding (GO:0005515);; Cellular Component: cellular_component (GO:0005575);; C…	K14496|2.2e-111|ats:109780783|K14496 abscisic acid receptor PYR/PYL family | (RefSeq) LOC109780783; abscisic acid receptor PYL9-like	MAPK signaling pathway - plant (ko04016);; Plant hormone signal transduction (ko04075)
TraesCS2A02G053300	1.14883	0	0	21.8989	34.4575	22.4419	0	0	0	32.7028	20.1706	15.6721	0.111661	1.58135	normal	5.0099e-80	10.2562	up	Molecular Function: monooxygenase activity (GO:0004497);; Molecular Function: iron ion binding (GO:0005506);; Cellular Component: integral component of membrane (GO:0016021);; Molecular Function: oxidoreductase activity, acting on paired donors, with incorporation or reduction of molecular oxygen (GO:0016705);; Molecular Function: heme binding (GO:0020037);;	K16085|2.5e-146|bdi:100834069|K16085 9beta-pimara-7,15-diene oxidase [EC:1.14.14.111] | (RefSeq) uncharacterized protein LOC100834069	Diterpenoid biosynthesis (ko00904)
TraesCS6D02G113000	0.061365	0.254919	0.15601	0.204339	0.393889	0.499437	0.02879	0.11567	0.152704	0.518634	0.526538	0.795469	--	--	--	0.000177812	2.17025	up	Cellular Component: integral component of membrane (GO:0016021);;	K10664|1.2e-198|ats:109762514|K10664 E3 ubiquitin-protein ligase ATL6/9/15/31/42/55 [EC:2.3.2.27] | (RefSeq) LOC109762514; E3 ubiquitin-protein ligase ATL6-like	--
TraesCS3B02G122900	0.204269	0.154398	0.046634	0.078798	1.00133	0.326179	0.49907	0.368653	0.103202	1.45236	2.42492	1.04368	--	--	--	0.000103645	2.05959	up	Molecular Function: protein dimerization activity (GO:0046983);;	K13422|8.4e-07|csat:104724689|K13422 transcription factor MYC2 | (RefSeq) transcription factor bHLH28-like	MAPK signaling pathway - plant (ko04016);; Plant hormone signal transduction (ko04075)
TraesCS6A02G390500	0	0.081933	0.066825	0.163961	0.40997	0.349297	0.042469	0.040568	0	0.620261	0.46507	0.420924	--	--	--	3.11248e-07	3.2522	up	Molecular Function: protein serine/threonine kinase activity (GO:0004674);; Molecular Function: ATP binding (GO:0005524);; Cellular Component: integral component of membrane (GO:0016021);; Biological Process: recognition of pollen (GO:0048544);;	K24104|1.5e-76|thj:104799061|K24104 GPN-loop GTPase | (RefSeq) LOW QUALITY PROTEIN: uncharacterized protein LOC104799061	--
TraesCS5D02G358600	0	0	0	0.060565	0.479962	0.370951	0	0	0	1.63032	0.977915	0.498095	--	--	--	3.71232e-22	6.34802	up	Molecular Function: protein serine/threonine kinase activity (GO:0004674);; Molecular Function: ATP binding (GO:0005524);; Biological Process: recognition of pollen (GO:0048544);;	K24104|4.9e-72|thj:104799061|K24104 GPN-loop GTPase | (RefSeq) LOW QUALITY PROTEIN: uncharacterized protein LOC104799061	--
Triticum_aestivum_newGene_106898	0.446795	0.337175	0.284805	0.64313	0.575212	0.217739	0.010362	0.203139	0.134305	0.675195	0.666994	0.515282	0.326922	0.471063	normal	0.000824705	2.01942	up	--	--	--
TraesCS7D02G355600	1.66816	1.51592	1.48579	2.5193	1.85638	3.45587	1.4243	1.64042	1.79812	8.1254	9.25903	10.1286	0.00480114	0.882718	normal	1.5922e-37	2.51331	up	Molecular Function: protein serine/threonine kinase activity (GO:0004674);; Molecular Function: ATP binding (GO:0005524);; Cellular Component: integral component of membrane (GO:0016021);;	K20181|2.4e-97|mtr:MTR_5g026090|K20181 vacuolar protein sorting-associated protein 18 | (RefSeq) vacuolar sorting-associated-like protein	--
TraesCS5D02G318799	2.29022	2.62364	2.90955	0.023946	1.83245	0.07337	0.853698	4.16996	4.47756	0.030948	0.367828	0.390397	0.0772805	-1.51455	normal	3.34532e-05	-2.69959	down	Molecular Function: DNA binding (GO:0003677);; Molecular Function: transcription factor activity, sequence-specific DNA binding (GO:0003700);; Cellular Component: nucleus (GO:0005634);;	K09286|1.3e-28|crb:17877957|K09286 EREBP-like factor | (RefSeq) dehydration-responsive element-binding protein 1C	--
TraesCS6B02G094900	0.107553	0.73315	0.361079	0.907773	0.448589	1.11914	0.178142	0.151925	0.185467	1.77375	1.2003	0.936175	0.157968	1.01997	normal	4.89275e-09	2.66053	up	--	K10293|2.1e-19|mus:103993818|K10293 F-box protein 7 | (RefSeq) F-box protein SKIP22-like	--
TraesCS6A02G222200	16.4172	14.7962	16.1809	31.0561	27.4774	37.0504	8.42817	7.61832	10.8439	2.62604	2.22854	1.20539	2.63438e-08	1.15187	up	3.56557e-09	-1.97645	down	--	--	--
TraesCS1B02G380100	0.030412	0	0	0.251496	3.90163	0.204799	0	0	0	1.35444	0.711795	0.479201	--	--	--	4.02456e-21	6.20843	up	Molecular Function: protein serine/threonine kinase activity (GO:0004674);; Molecular Function: ATP binding (GO:0005524);; Cellular Component: integral component of membrane (GO:0016021);; Biological Process: recognition of pollen (GO:0048544);;	K13418|1.5e-57|cpep:111810604|K13418 somatic embryogenesis receptor kinase 1 [EC:2.7.10.1 2.7.11.1] | (RefSeq) somatic embryogenesis receptor kinase 2-like	--
TraesCS3D02G038300	2.43437	2.13562	2.40697	0	1.02796	0.938591	4.31709	3.95189	3.36294	0.19586	1.26305	0.509956	0.324633	-0.997955	normal	3.66442e-06	-2.24546	down	Molecular Function: hydrolase activity, hydrolyzing O-glycosyl compounds (GO:0004553);; Biological Process: carbohydrate metabolic process (GO:0005975);; Molecular Function: carbohydrate binding (GO:0030246);;	K15925|0.0e+00|ats:109757376|K15925 alpha-D-xyloside xylohydrolase [EC:3.2.1.177] | (RefSeq) LOC109757376; alpha-xylosidase 1-like	--
TraesCS1B02G358700	0.150258	0.284711	0.252709	0	0.029462	0	10.4521	6.97091	7.00141	0.240328	1.06546	0.197413	--	--	--	5.83656e-12	-3.47608	down	Molecular Function: protein binding (GO:0005515);;	K16224|5.5e-76|boe:106304564|K16224 senescence-induced receptor-like serine/threonine-protein kinase | (RefSeq) senescence-induced receptor-like serine/threonine-protein kinase	MAPK signaling pathway - plant (ko04016);; Plant-pathogen interaction (ko04626)
TraesCS5B02G538600	0.007394	0.044861	0	0.199997	0.255738	0.113637	0	0	0	0.621302	1.21085	0.896211	--	--	--	5.83722e-29	6.90813	up	Molecular Function: protein kinase activity (GO:0004672);; Molecular Function: ATP binding (GO:0005524);; Cellular Component: integral component of membrane (GO:0016021);;	K13415|4.0e-113|bdi:100827955|K13415 protein brassinosteroid insensitive 1 [EC:2.7.10.1 2.7.11.1] | (RefSeq) brassinosteroid LRR receptor kinase BRI1	Plant hormone signal transduction (ko04075)
Triticum_aestivum_newGene_52631	0	0	0.031993	0.456674	0.122328	0.386429	0.003533	0.049302	0.060681	0.494172	0.26615	0.459568	--	--	--	1.44303e-06	2.90386	up	Molecular Function: RNA-directed DNA polymerase activity (GO:0003964);;	K12667|1.1e-31|qsu:112019243|K12667 oligosaccharyltransferase complex subunit delta (ribophorin II) | (RefSeq) dolichyl-diphosphooligosaccharide--protein glycosyltransferase subunit 2	N-Glycan biosynthesis (ko00510);; Various types of N-glycan biosynthesis (ko00513);; Protein processing in endoplasmic reticulum (ko04141)
TraesCSU02G146600	1.32659	0	0	7.0778	39.4235	16.8712	0	0.05393	0	36.9086	13.0856	9.54407	0.0974188	1.66635	normal	7.68905e-07	3.76657	up	--	--	--
TraesCS4A02G391400	0.237761	0.031602	0.034227	0.798794	0.402359	0.286586	0.040788	0.04777	0.035228	0.885075	0.790771	0.709605	--	--	--	3.88631e-19	3.90209	up	Molecular Function: protein kinase activity (GO:0004672);; Molecular Function: calcium ion binding (GO:0005509);; Molecular Function: ATP binding (GO:0005524);; Molecular Function: polysaccharide binding (GO:0030247);;	K23544|3.7e-95|brp:103842861|K23544 serine incorporator 1/3 | (RefSeq) serine incorporator 3	--
TraesCS3A02G091800	0.026732	0.096931	0	0	0.122298	0.031224	0.185285	0.127677	0.163801	0.728103	0.694094	0.607927	--	--	--	1.12852e-10	2.04713	up	Molecular Function: protein serine/threonine kinase activity (GO:0004674);; Molecular Function: ATP binding (GO:0005524);; Cellular Component: integral component of membrane (GO:0016021);;	K01180|7.9e-67|cmax:111487562|K01180 endo-1,3(4)-beta-glucanase [EC:3.2.1.6] | (RefSeq) uncharacterized protein LOC111487562	--
Triticum_aestivum_newGene_27118	0	0	0.039671	0.057241	0.169337	0.330383	0	0.022536	0	0.506666	0.31276	0.352918	--	--	--	5.03101e-07	3.56931	up	--	--	--
TraesCS7A02G376800	9.63324	10.7271	7.88869	1.24351	20.5034	1.0254	11.8895	10.0506	14.3887	3.65854	2.47485	1.98287	0.828247	-0.195243	normal	6.26538e-12	-2.00809	down	Molecular Function: iron ion binding (GO:0005506);; Cellular Component: cytosol (GO:0005829);; Biological Process: thiamine biosynthetic process (GO:0009228);; Cellular Component: chloroplast stroma (GO:0009570);; Molecular Function: transferase activity, transferring pentosyl groups (GO:0016763);; Biological Process: thiazole biosynthetic process (GO:0052837);;	K03146|5.2e-193|ats:109771029|K03146 cysteine-dependent adenosine diphosphate thiazole synthase [EC:2.4.2.60] | (RefSeq) LOC109771029; thiamine thiazole synthase 2, chloroplastic	Thiamine metabolism (ko00730)
Triticum_aestivum_newGene_78582	3.16923	2.29625	2.43923	1.35964	0.705474	1.34889	1.17396	0.810457	0.93404	2.69778	1.66464	1.46	0.00151987	-1.03939	down	0.000955082	1.02345	up	--	--	--
Triticum_aestivum_newGene_79346	5.8324	5.09778	4.35764	1.90747	1.94468	2.05936	0.488388	0.242102	0.287916	2.08856	0.477131	0.362155	1.29544e-11	-1.28671	down	0.00501649	1.73	up	--	--	--
Triticum_aestivum_newGene_78330	0.209113	0.352483	0.342826	0.130934	0.368735	0.293238	0.076337	0.019618	0.195566	0.609665	0.959893	1.11403	--	--	--	1.17239e-05	2.62689	up	--	--	--
TraesCS2A02G499800	1.60598	0.893097	1.59258	0.064013	1.86493	0.238196	2.97858	3.00043	3.32369	0.189983	1.30087	0.250187	0.379648	-0.690443	normal	0.000387989	-2.00628	down	Cellular Component: integral component of membrane (GO:0016021);;	K14209|7.1e-07|ppp:112284094|K14209 solute carrier family 36 (proton-coupled amino acid transporter) | (RefSeq) amino acid transporter AVT3B-like	--
TraesCS2D02G029900	2.24449	0	0.012866	21.0642	23.8018	27.0187	0.134704	0.060112	0.014484	42.8066	24.9269	24.746	0.0482096	2.02744	up	1.459e-74	7.99075	up	Molecular Function: monooxygenase activity (GO:0004497);; Molecular Function: iron ion binding (GO:0005506);; Molecular Function: oxidoreductase activity, acting on paired donors, with incorporation or reduction of molecular oxygen (GO:0016705);; Molecular Function: heme binding (GO:0020037);;	K16085|3.1e-284|ats:109773970|K16085 9beta-pimara-7,15-diene oxidase [EC:1.14.14.111] | (RefSeq) LOC109773970; cytochrome P450 99A2-like	Diterpenoid biosynthesis (ko00904)
Triticum_aestivum_newGene_62680	0	0	0	0.176679	0.314738	0.306944	0.008458	0	0	0.506623	0.564155	0.634643	--	--	--	4.00879e-14	4.99308	up	Molecular Function: protein serine/threonine kinase activity (GO:0004674);; Molecular Function: ATP binding (GO:0005524);; Cellular Component: integral component of membrane (GO:0016021);; Biological Process: recognition of pollen (GO:0048544);;	K24104|2.8e-74|thj:104799061|K24104 GPN-loop GTPase | (RefSeq) LOW QUALITY PROTEIN: uncharacterized protein LOC104799061	--
Triticum_aestivum_newGene_47687	0	0	0	0	0	0	2.1324	1.34431	1.33986	0.167411	0.337354	0.237728	--	--	--	1.02539e-08	-2.3869	down	Molecular Function: monooxygenase activity (GO:0004497);; Molecular Function: iron ion binding (GO:0005506);; Molecular Function: oxidoreductase activity, acting on paired donors, with incorporation or reduction of molecular oxygen (GO:0016705);; Molecular Function: heme binding (GO:0020037);;	K16085|5.5e-57|bdi:100834069|K16085 9beta-pimara-7,15-diene oxidase [EC:1.14.14.111] | (RefSeq) uncharacterized protein LOC100834069	Diterpenoid biosynthesis (ko00904)
TraesCS2D02G424600	0.577281	0.352425	0.513812	0	0.027664	0	0.806391	0.462798	0.489634	0.013986	0.083837	0.160418	--	--	--	0.000999838	-2.08088	down	Cellular Component: integral component of membrane (GO:0016021);;	--	--
TraesCS3B02G236600	3.74064	0.911749	2.78972	1.57682	2.0831	0.917575	1.82483	2.22626	0.989252	0.476813	0.292295	0.074246	0.328356	-0.516769	normal	0.000253021	-2.08305	down	Cellular Component: integral component of membrane (GO:0016021);;	--	--
TraesCS6B02G003800	0	0	0	0	0.077886	0.019173	0.087618	0.096098	0.24338	0.879336	1.33162	0.588782	--	--	--	9.37058e-07	2.42469	up	Molecular Function: protein kinase activity (GO:0004672);; Molecular Function: ATP binding (GO:0005524);; Cellular Component: integral component of membrane (GO:0016021);;	K20181|2.4e-87|mtr:MTR_5g026090|K20181 vacuolar protein sorting-associated protein 18 | (RefSeq) vacuolar sorting-associated-like protein	--
TraesCS2A02G508200	0.591843	0.396075	0.821713	0.652383	5.35967	0.572947	0.725131	0.733707	0.93839	0.179505	0.287116	0.114598	0.0131028	1.68418	up	1.01397e-05	-1.81755	down	Molecular Function: secondary active sulfate transmembrane transporter activity (GO:0008271);; Cellular Component: integral component of membrane (GO:0016021);;	K17471|0.0e+00|ats:109758999|K17471 sulfate transporter 3 | (RefSeq) LOC109758999; probable sulfate transporter 3.3	--
TraesCS6A02G018200	0.242176	0.06496	0.08275	0.281675	4.4622	0.874139	0.121185	0.08635	0.135022	1.30183	1.87543	2.19856	--	--	--	5.0867e-24	3.74647	up	Molecular Function: UDP-glycosyltransferase activity (GO:0008194);;	K23452|2.0e-150|bna:106358176|K23452 UDP-glucosyltransferase 85A [EC:2.4.1.-] | (RefSeq) UDP-glycosyltransferase 85A1-like	Zeatin biosynthesis (ko00908)
TraesCS6B02G349200	0.396478	0.213462	0.326935	0	0.03598	0.022543	1.38152	1.21113	0.688825	0.056507	0.173893	0.339175	--	--	--	0.000421268	-2.02945	down	Molecular Function: DNA binding (GO:0003677);; Cellular Component: nucleus (GO:0005634);;	K09422|8.1e-188|ats:109757407|K09422 transcription factor MYB, plant | (RefSeq) LOC109757407; transcription factor MYB39-like	--
TraesCS2A02G465100	0	0	0	0	0	0	1.25469	1.25079	0.998114	0.094879	0.316045	0.171167	--	--	--	1.08531e-07	-2.30792	down	Molecular Function: ADP binding (GO:0043531);;	K15078|1.5e-65|tcc:18614561|K15078 structure-specific endonuclease subunit SLX1 [EC:3.6.1.-] | (RefSeq) putative disease resistance protein RGA3	--
TraesCS2B02G297700	10.4214	11.5513	12.6458	2.2923	3.70686	1.98808	0.461941	0.461703	0.340183	3.02437	0.530956	0.65285	1.28746e-13	-1.95545	down	0.0129831	1.48175	up	--	K13456|2.8e-110|ats:109771496|K13456 RPM1-interacting protein 4 | (RefSeq) LOC109771496; RPM1-interacting protein 4-like isoform X1	Plant-pathogen interaction (ko04626)
TraesCS5D02G488500	0.735768	0	0	1.58767	16.9782	5.06046	0	0	0	15.8116	7.83602	9.87538	0.143881	1.4518	normal	2.66317e-61	9.26341	up	Molecular Function: monooxygenase activity (GO:0004497);; Molecular Function: iron ion binding (GO:0005506);; Cellular Component: integral component of membrane (GO:0016021);; Molecular Function: oxidoreductase activity, acting on paired donors, with incorporation or reduction of molecular oxygen (GO:0016705);; Molecular Function: heme binding (GO:0020037);;	K13223|2.1e-150|ats:109757929|K13223 indole-2-monooxygenase [EC:1.14.14.153] | (RefSeq) LOC109757929; indole-2-monooxygenase-like	Benzoxazinoid biosynthesis (ko00402)
TraesCS7B02G195200	0	0	0	0.279071	0	0.233508	0	0	0	1.48982	1.65065	2.22639	--	--	--	1.01852e-20	6.04886	up	Biological Process: response to acid chemical (GO:0001101);; Cellular Component: cellular_component (GO:0005575);; Cellular Component: intracellular (GO:0005622);; Cellular Component: cell (GO:0005623);; Cellular Component: nucleus (GO:0005634);; Biological Process: biological_process (GO:0008150);; Biological Process: response to endogenous stimulus (GO:0009719);; Biological Process: response to…	K06910|3.5e-76|sbi:8072917|K06910 phosphatidylethanolamine-binding protein | (RefSeq) protein MOTHER of FT and TFL1 homolog 1	--
TraesCS3B02G054200	2.13389	3.84116	2.89037	1.31873	1.9744	1.21261	2.69637	2.61462	3.36944	0.558648	0.825929	0.376849	0.0229633	-0.825598	normal	1.12091e-09	-2.11689	down	Molecular Function: zinc ion binding (GO:0008270);;	K04506|6.5e-169|ats:109738398|K04506 E3 ubiquitin-protein ligase SIAH1 [EC:2.3.2.27] | (RefSeq) LOC109738398; E3 ubiquitin-protein ligase SINA-like 10	Ubiquitin mediated proteolysis (ko04120)
TraesCS2A02G292600	0.500207	0.535903	0.879893	0	0.228615	0.139408	0.997222	0.800385	1.16429	0.142597	0.23478	0.154143	--	--	--	9.53473e-06	-2.1114	down	--	K00850|3.8e-08|brp:103868514|K00850 6-phosphofructokinase 1 [EC:2.7.1.11] | (RefSeq) ATP-dependent 6-phosphofructokinase 5, chloroplastic-like	Glycolysis / Gluconeogenesis (ko00010);; Pentose phosphate pathway (ko00030);; Fructose and mannose metabolism (ko00051);; Galactose metabolism (ko00052);; Carbon metabolism (ko01200);; Biosynthesis of amino acids (ko01230);; RNA degradation (ko03018)
Triticum_aestivum_newGene_49300	0	0.047057	0.076381	0.343034	0.195996	0.46774	0.026222	0.046229	0.064968	0.490378	0.59832	0.456303	--	--	--	5.87839e-12	3.16201	up	--	--	--
TraesCS5B02G096300	0	0	0	0.956469	2.20779	2.22399	0.071192	0.019804	0	2.91783	3.71919	1.61195	--	--	--	2.94576e-18	5.11818	up	Biological Process: defense response (GO:0006952);;	K05387|2.9e-08|peq:110030824|K05387 glutamate receptor, ionotropic, plant | (RefSeq) LOW QUALITY PROTEIN: glutamate receptor 2.3-like	--
TraesCS2B02G130500	0	0.000678	0	5.12882	1.24452	6.04341	0.001196	0.011898	0.005878	9.19742	2.01241	5.6669	--	--	--	9.21354e-20	5.74723	up	--	--	--
TraesCS1A02G017700	0.088897	0.088565	0.300998	0	0	0	5.62238	2.19651	2.33426	0.207646	0.181812	0.408211	--	--	--	7.45029e-13	-3.22345	down	Molecular Function: protein kinase activity (GO:0004672);; Molecular Function: calcium ion binding (GO:0005509);; Molecular Function: ATP binding (GO:0005524);; Cellular Component: integral component of membrane (GO:0016021);; Molecular Function: polysaccharide binding (GO:0030247);;	K23544|4.0e-64|brp:103842861|K23544 serine incorporator 1/3 | (RefSeq) serine incorporator 3	--
TraesCS1A02G051400	0	0	0.032897	0.287175	0.141734	0.100771	0.04942	0.014781	0.033262	0.168878	0.165664	0.186993	--	--	--	3.33304e-05	2.13338	up	Molecular Function: actin binding (GO:0003779);;	K03841|1.5e-10|zma:103631224|K03841 fructose-1,6-bisphosphatase I [EC:3.1.3.11] | (RefSeq) fructose-1,6-bisphosphatase, cytosolic	Glycolysis / Gluconeogenesis (ko00010);; Pentose phosphate pathway (ko00030);; Fructose and mannose metabolism (ko00051);; Carbon fixation in photosynthetic organisms (ko00710);; Carbon metabolism (ko01200)
TraesCS6A02G380600	0.089327	0.195861	0.22803	0.54277	0.401142	0.499742	0.205599	0.071463	0.154324	1.06666	1.00446	0.921215	--	--	--	1.98198e-09	2.59993	up	Molecular Function: monooxygenase activity (GO:0004497);; Molecular Function: iron ion binding (GO:0005506);; Molecular Function: oxidoreductase activity, acting on paired donors, with incorporation or reduction of molecular oxygen (GO:0016705);; Molecular Function: heme binding (GO:0020037);;	K20667|8.4e-93|nnu:104593852|K20667 beta-amyrin 28-monooxygenase [EC:1.14.14.126] | (RefSeq) beta-amyrin 28-oxidase-like	--
TraesCS6D02G253800	0.176678	0.183373	0.390448	0	0.141968	0	1.38764	0.741201	0.969519	0.017333	0.228179	0.180118	--	--	--	0.000349346	-2.2138	down	Molecular Function: catalytic activity (GO:0003824);;	--	--
TraesCS3D02G233300	0.283757	0.129104	0.602263	1.11416	2.06122	0.573263	0.643264	0.201683	0.4506	2.70232	4.15048	5.03146	--	--	--	1.47701e-12	3.00409	up	Molecular Function: hydrolase activity (GO:0016787);;	K06130|3.9e-142|ats:109746464|K06130 lysophospholipase II [EC:3.1.1.5] | (RefSeq) LOC109746464; acyl-protein thioesterase 1-like	Glycerophospholipid metabolism (ko00564)
Triticum_aestivum_newGene_55654	0	0	0	0	0	0	0.981057	0.539079	0.891973	0.115984	0.239917	0.086594	--	--	--	1.09475e-06	-2.26041	down	--	--	--
TraesCS6A02G097400	2.33724	2.48431	1.44435	2.8255	4.71099	3.76804	1.92285	1.73581	1.1427	10.5878	8.34686	5.95149	0.00178298	0.961042	normal	2.97798e-14	2.33766	up	Molecular Function: monooxygenase activity (GO:0004497);; Molecular Function: iron ion binding (GO:0005506);; Cellular Component: integral component of membrane (GO:0016021);; Molecular Function: oxidoreductase activity, acting on paired donors, with incorporation or reduction of molecular oxygen (GO:0016705);; Molecular Function: heme binding (GO:0020037);;	K20617|8.2e-296|ats:109739846|K20617 cytochrome P450 family 71 subfamily A | (RefSeq) LOC109739846; cytochrome P450 71A1-like	--
Triticum_aestivum_newGene_15558	0	0	0.004576	0	0	0.01537	0.011835	0	0.044365	0.204808	0.239788	0.49871	--	--	--	0.000141808	2.71636	up	Molecular Function: protein kinase activity (GO:0004672);; Molecular Function: calcium ion binding (GO:0005509);; Molecular Function: ATP binding (GO:0005524);; Cellular Component: integral component of membrane (GO:0016021);; Molecular Function: polysaccharide binding (GO:0030247);;	--	--
TraesCS1A02G335100	3.77197	2.10477	3.93985	0.302805	3.35661	1.03546	5.45979	3.97341	6.50967	1.4804	0.604879	1.19033	0.165677	-0.872418	normal	5.85482e-08	-2.0505	down	Molecular Function: O-methyltransferase activity (GO:0008171);; Biological Process: methylation (GO:0032259);; Molecular Function: protein dimerization activity (GO:0046983);;	K22588|6.1e-91|dosa:Os09t0344500-01|K22588 acetylserotonin O-methyltransferase, plant [EC:2.1.1.4] | (RefSeq) Os09g0344500; Similar to O-methyltransferase ZRP4 (EC 2.1.1.-) (OMT).	Tryptophan metabolism (ko00380)
TraesCS3A02G509900	1.53169	1.36325	0.688018	0	9.92889	0	2.36325	2.52913	6.03369	0.167852	0.092188	0.132823	0.625013	0.46972	normal	1.02054e-16	-4.11891	down	--	--	--
Triticum_aestivum_newGene_110805	0.628224	0.801409	0.730272	0.122799	0.100369	0.130038	1.00886	0.834083	0.752941	0.093892	0	0	--	--	--	2.07909e-05	-3.106	down	--	--	--
TraesCS7A02G512400	4.22572	4.8091	4.38825	22.8963	8.70296	26.613	29.6608	25.2553	22.5202	14.3478	10.174	6.89926	1.91547e-06	2.16329	up	0.000216687	-1.17269	down	--	--	--
TraesCS1B02G024500	99.1027	87.1279	88.5459	70.9119	94.684	66.2846	4.56816	4.65467	4.20867	29.9935	6.06196	40.0434	0.485407	-0.109618	normal	3.48912e-06	2.28532	up	Molecular Function: ATP binding (GO:0005524);; Cellular Component: cytoplasm (GO:0005737);; Cellular Component: cytoskeleton (GO:0005856);;	K10355|1.1e-217|ats:109765605|K10355 actin, other eukaryote | (RefSeq) LOC109765605; actin-97-like	--
TraesCS1B02G096300	14.2167	23.8869	10.1695	4.05347	5.00289	8.583	0.954262	2.24982	1.31214	4.04451	1.89212	15.161	0.00144445	-1.25906	down	0.00133833	1.87195	up	Molecular Function: peroxidase activity (GO:0004601);; Cellular Component: extracellular region (GO:0005576);; Biological Process: response to oxidative stress (GO:0006979);; Molecular Function: heme binding (GO:0020037);; Biological Process: hydrogen peroxide catabolic process (GO:0042744);; Molecular Function: metal ion binding (GO:0046872);;	K00430|5.8e-189|ats:109764642|K00430 peroxidase [EC:1.11.1.7] | (RefSeq) LOC109764642; peroxidase 5-like	Phenylpropanoid biosynthesis (ko00940)
Triticum_aestivum_newGene_51589	0	0	1.20444	1.62753	0.758929	1.9973	0	0	0	0.850179	0.841411	0.807741	0.471995	0.711105	normal	1.85925e-20	6.00126	up	--	--	--
TraesCSU02G096400	1.33567	0.473996	0	0.049521	0.090121	0.076612	1.40583	2.93122	2.81467	0.175492	0.413388	0.096345	--	--	--	3.0197e-08	-2.87759	down	--	--	--
TraesCS4D02G047400	1.82844	1.47635	2.16508	3.52882	8.73958	7.94735	5.06074	3.37929	5.77199	2.2897	1.57338	2.09096	7.78854e-08	1.94433	up	0.000115484	-1.12662	down	Molecular Function: glutamate-ammonia ligase activity (GO:0004356);; Molecular Function: ATP binding (GO:0005524);; Cellular Component: cytoplasm (GO:0005737);; Biological Process: glutamine biosynthetic process (GO:0006542);;	K01915|2.8e-218|ats:109764334|K01915 glutamine synthetase [EC:6.3.1.2] | (RefSeq) LOC109764334; glutamine synthetase cytosolic isozyme 1-3	Arginine biosynthesis (ko00220);; Alanine, aspartate and glutamate metabolism (ko00250);; Glyoxylate and dicarboxylate metabolism (ko00630);; Nitrogen metabolism (ko00910);; Biosynthesis of amino acids (ko01230)
TraesCS1D02G304400	0.468034	0.22547	0.853705	0	0.021092	0	1.4626	0.983731	1.07726	0.164903	0.185402	0.159515	--	--	--	4.16193e-08	-2.40987	down	Molecular Function: peroxidase activity (GO:0004601);; Cellular Component: extracellular region (GO:0005576);; Biological Process: response to oxidative stress (GO:0006979);; Molecular Function: heme binding (GO:0020037);; Biological Process: hydrogen peroxide catabolic process (GO:0042744);; Molecular Function: metal ion binding (GO:0046872);;	K00430|5.9e-183|ats:109757225|K00430 peroxidase [EC:1.11.1.7] | (RefSeq) LOC109757225; peroxidase 2-like	Phenylpropanoid biosynthesis (ko00940)
TraesCS3B02G397200	5.84961	5.82032	6.11535	1.70225	4.62858	2.76042	6.65136	8.15117	7.66601	0.950021	1.71235	1.82598	0.0124603	-0.829708	normal	3.311e-14	-2.19103	down	Molecular Function: copper ion binding (GO:0005507);; Molecular Function: oxidoreductase activity (GO:0016491);;	K05909|1.3e-293|ats:109770675|K05909 laccase [EC:1.10.3.2] | (RefSeq) LOC109770675; laccase-7-like	--
Triticum_aestivum_newGene_110929	11.4196	7.19498	9.17526	2.83058	5.34475	3.51855	0.25147	0.304743	0.415502	2.61057	0.250401	1.30937	3.20982e-05	-1.13788	down	0.00150485	1.96199	up	--	--	--
TraesCS5D02G254000	9.69004	11.0378	9.6699	2.73007	9.54981	2.44939	20.0012	16.1854	21.8214	4.74077	5.22929	1.53411	0.0508438	-0.899232	normal	1.04756e-07	-2.10706	down	Molecular Function: protein binding (GO:0005515);;	K00799|2.0e-126|ats:109778457|K00799 glutathione S-transferase [EC:2.5.1.18] | (RefSeq) LOC109778457; glutathione transferase GST 23	Glutathione metabolism (ko00480)
TraesCS4A02G458600	8.32273	7.91383	8.67307	9.09575	8.70002	8.06683	0.208964	0.617976	0.402206	3.13063	0.536846	3.56026	0.265546	0.196867	normal	0.000467124	2.10422	up	Molecular Function: RNA binding (GO:0003723);;	--	--
TraesCS5A02G233200	0.135755	0.213387	0.147287	0.078039	1.39542	0.304354	0.148011	0.19724	0.223197	1.01173	0.957817	0.741229	--	--	--	5.16012e-10	2.16246	up	Molecular Function: potassium ion transmembrane transporter activity (GO:0015079);; Cellular Component: integral component of membrane (GO:0016021);;	K03549|0.0e+00|ats:109759055|K03549 KUP system potassium uptake protein | (RefSeq) LOC109759055; probable potassium transporter 17	--
TraesCS7A02G374300	0.162847	0.092678	0.130697	1.1298	0.632509	0.532483	0.338485	0.067527	0.032563	1.12051	1.55027	1.33657	--	--	--	1.28976e-05	2.63959	up	Molecular Function: hydrolase activity, acting on ester bonds (GO:0016788);;	K00679|8.5e-38|cic:CICLE_v10027727mg|K00679 phospholipid:diacylglycerol acyltransferase [EC:2.3.1.158] | (RefSeq) hypothetical protein	Glycerolipid metabolism (ko00561)
TraesCS2A02G389900	22.4676	16.916	22.0631	123	69.4364	97.6038	19.5653	25.2471	22.7037	11.6791	11.4149	8.42087	5.69523e-18	2.3602	up	7.04434e-06	-1.02256	down	Molecular Function: nucleotide binding (GO:0000166);; Biological Process: cellular amino acid metabolic process (GO:0006520);; Molecular Function: oxidoreductase activity, acting on the CH-NH2 group of donors, NAD or NADP as acceptor (GO:0016639);;	K00261|1.9e-239|ats:109765664|K00261 glutamate dehydrogenase (NAD(P)+) [EC:1.4.1.3] | (RefSeq) LOC109765664; glutamate dehydrogenase 2, mitochondrial	Arginine biosynthesis (ko00220);; Alanine, aspartate and glutamate metabolism (ko00250);; Nitrogen metabolism (ko00910);; Carbon metabolism (ko01200)
TraesCS1B02G291500	1.3458	0.538236	0.714522	0.409324	1.90806	0.885798	0.447927	0.554576	0.298545	2.24826	2.81416	3.09662	0.532175	0.374561	normal	5.7043e-13	2.52776	up	Molecular Function: oxidoreductase activity (GO:0016491);;	K00002|2.4e-178|ats:109751157|K00002 alcohol dehydrogenase (NADP+) [EC:1.1.1.2] | (RefSeq) LOC109751157; aldo-keto reductase family 4 member C10-like	Glycolysis / Gluconeogenesis (ko00010);; Pentose and glucuronate interconversions (ko00040);; Glycerolipid metabolism (ko00561)
Triticum_aestivum_newGene_101031	1.67875	2.19399	2.14071	5.14838	2.08279	3.13329	1.80215	1.09019	1.71235	8.30161	7.4267	3.8072	0.0700809	0.818832	normal	9.32402e-10	2.30482	up	Cellular Component: integral component of membrane (GO:0016021);; Molecular Function: transmembrane transporter activity (GO:0022857);;	K03444|8.2e-89|ats:109739906|K03444 MFS transporter, SP family, ERD6-like sugar transporter | (RefSeq) LOC109739906; sugar transporter ERD6-like 4	--
TraesCS7A02G404200	0.797151	0.406095	0.402471	0	0.374562	0.026159	0.444757	0.364032	0.400515	0.00748	0.023417	0.090141	0.128517	-1.39225	normal	9.31243e-05	-2.48201	down	Biological Process: L-arabinose metabolic process (GO:0046373);; Molecular Function: alpha-L-arabinofuranosidase activity (GO:0046556);;	K09955|0.0e+00|ats:109763014|K09955 uncharacterized protein | (RefSeq) uncharacterized protein LOC109763014	--
TraesCS7B02G234400	6.19133	5.9128	5.95922	9.56698	8.88567	8.63166	0.107179	0.115383	0	4.78635	1.53853	1.76677	0.000161793	0.722116	normal	1.98179e-09	3.90604	up	Biological Process: glucose metabolic process (GO:0006006);; Molecular Function: oxidoreductase activity, acting on the aldehyde or oxo group of donors, NAD or NADP as acceptor (GO:0016620);; Molecular Function: NADP binding (GO:0050661);; Molecular Function: NAD binding (GO:0051287);;	K00134|2.8e-175|ats:109753918|K00134 glyceraldehyde 3-phosphate dehydrogenase [EC:1.2.1.12] | (RefSeq) LOC109753918; glyceraldehyde-3-phosphate dehydrogenase 2, cytosolic	Glycolysis / Gluconeogenesis (ko00010);; Carbon fixation in photosynthetic organisms (ko00710);; Carbon metabolism (ko01200);; Biosynthesis of amino acids (ko01230)
TraesCS6B02G011300	0	0	0.259023	0	0.041822	0	15.1162	13.0632	15.0603	0.704696	0.687087	0.329832	--	--	--	5.63794e-46	-4.35971	down	--	K22547|1.3e-35|sbi:8076082|K22547 arsenate reductase [EC:1.20.4.1] | (RefSeq) thiosulfate sulfurtransferase 16, chloroplastic	--
TraesCS7A02G201400	0.499979	1.78178	0.882876	0	0.073415	0	0.935313	4.24581	2.63696	0	0.168274	0.269024	--	--	--	6.04062e-05	-2.83006	down	--	K13464|3.2e-61|ats:109739177|K13464 jasmonate ZIM domain-containing protein | (RefSeq) LOC109739177; protein TIFY 11e-like	Plant hormone signal transduction (ko04075)
TraesCS2B02G454500	30.8183	36.5995	30.9184	32.8635	27.9059	43.7914	35.9277	34.4592	32.2779	10.1823	8.01976	5.13458	0.333183	0.236412	normal	2.00394e-13	-2.00344	down	Molecular Function: hydrolase activity, hydrolyzing O-glycosyl compounds (GO:0004553);; Cellular Component: cell wall (GO:0005618);; Biological Process: xyloglucan metabolic process (GO:0010411);; Molecular Function: xyloglucan:xyloglucosyl transferase activity (GO:0016762);; Biological Process: cell wall biogenesis (GO:0042546);; Cellular Component: apoplast (GO:0048046);; Biological Process: ce…	K08235|7.1e-170|ats:109748514|K08235 xyloglucan:xyloglucosyl transferase [EC:2.4.1.207] | (RefSeq) LOC109748514; putative xyloglucan endotransglucosylase/hydrolase protein 13	--
TraesCS2B02G519000	0	0	0	0	0	0	0.059947	0.077799	0.102828	16.9434	26.6036	5.76914	--	--	--	4.49282e-44	6.73911	up	Molecular Function: monooxygenase activity (GO:0004497);; Molecular Function: iron ion binding (GO:0005506);; Molecular Function: oxidoreductase activity, acting on paired donors, with incorporation or reduction of molecular oxygen (GO:0016705);; Molecular Function: heme binding (GO:0020037);;	K22983|2.4e-63|spen:107029908|K22983 cytochrome P450 family 76 subfamily A | (RefSeq) cytochrome P450 76A2	--
TraesCS1D02G013000	0.918318	0.406198	0.768638	0.081277	3.08179	0.775278	0.910583	0.85485	1.2589	1.41843	15.8287	6.90719	0.305516	0.809501	normal	6.21528e-06	2.53934	up	Molecular Function: FMN binding (GO:0010181);; Molecular Function: oxidoreductase activity (GO:0016491);;	K05894|3.8e-215|ats:109759343|K05894 12-oxophytodienoic acid reductase [EC:1.3.1.42] | (RefSeq) LOC109759343; putative 12-oxophytodienoate reductase 5	alpha-Linolenic acid metabolism (ko00592)
Triticum_aestivum_newGene_23446	0.192418	0.036618	0.066207	0.74636	0.846867	0.011188	0.049981	0.144745	0.146492	0.67332	0.621864	0.944373	--	--	--	5.17412e-06	2.30001	up	Molecular Function: protein binding (GO:0005515);;	K21596|2.2e-10|nta:107794376|K21596 calmodulin-binding transcription activator | (RefSeq) uncharacterized LOC107794376	--
TraesCS4D02G142000	97.2858	96.7447	114.903	99.3443	130.416	140.082	104.239	120.103	105.287	5.73709	14.1975	14.3741	0.0358364	0.394919	normal	6.20884e-21	-3.06719	down	Biological Process: carbohydrate metabolic process (GO:0005975);;	K01183|1.1e-97|ats:109741934|K01183 chitinase [EC:3.2.1.14] | (RefSeq) LOC109741934; xylanase inhibitor protein 1	Amino sugar and nucleotide sugar metabolism (ko00520)
TraesCS1B02G249000	250.629	191.402	212.094	183.82	276.09	299.028	106.023	124.928	131.497	20.3457	43.639	11.4748	0.101542	0.351021	normal	1.24918e-07	-2.07324	down	Biological Process: carbohydrate metabolic process (GO:0005975);; Molecular Function: licheninase activity (GO:0042972);; Cellular Component: anchored component of plasma membrane (GO:0046658);;	K19893|6.9e-54|dosa:Os08t0224500-01|K19893 glucan endo-1,3-beta-glucosidase 5/6 [EC:3.2.1.39] | (RefSeq) Os08g0224500; Similar to 3-glucanase.	Starch and sucrose metabolism (ko00500)
Triticum_aestivum_newGene_92813	0.624129	0.421279	0.291347	0	0.007395	0.191939	0.578193	0.609065	0.666691	0.008426	0.182766	0.078089	--	--	--	0.000160906	-2.31082	down	--	K16578|4.3e-27|nau:109222079|K16578 CLIP-associating protein 1/2 | (RefSeq) CLIP-associated protein-like	--
TraesCS1D02G084500	1.11397	1.07777	1.04212	0.168026	2.58547	0.303546	0.874494	1.51316	1.13725	0.056102	0.23886	0.299435	0.983885	-0.0150937	normal	0.000153315	-2.11633	down	--	--	--
TraesCS2A02G057900	2.42058	3.11667	2.8607	2.03358	2.81884	0.935817	1.28075	1.04183	1.3835	0.053548	0	0	0.338782	-0.398825	normal	1.86174e-11	-4.35435	down	Cellular Component: storage vacuole (GO:0000322);; Cellular Component: plant-type vacuole (GO:0000325);; Cellular Component: protein storage vacuole (GO:0000326);; Cellular Component: cellular_component (GO:0005575);; Cellular Component: intracellular (GO:0005622);; Cellular Component: cell (GO:0005623);; Cellular Component: cytoplasm (GO:0005737);; Cellular Component: vacuole (GO:0005773);; Cell…	K08730|9.4e-07|zma:103647622|K08730 phosphatidylserine synthase 2 [EC:2.7.8.29] | (RefSeq) CDP-diacylglycerol--serine O-phosphatidyltransferase 3	Glycerophospholipid metabolism (ko00564)
TraesCS7D02G099300	0.032293	0	0	0.048283	0.516742	0.347982	0	0	0	1.3976	1.01036	1.37291	--	--	--	9.24355e-30	6.949	up	Molecular Function: protein serine/threonine kinase activity (GO:0004674);; Molecular Function: ATP binding (GO:0005524);; Cellular Component: integral component of membrane (GO:0016021);;	K24104|2.0e-68|thj:104799061|K24104 GPN-loop GTPase | (RefSeq) LOW QUALITY PROTEIN: uncharacterized protein LOC104799061	--
TraesCS5A02G084000	7.23466	5.27208	6.11315	22.4559	15.2635	16.767	13.0221	11.0561	12.5395	6.67101	4.58392	5.14542	2.59842e-11	1.68115	up	1.64199e-06	-1.0608	down	Cellular Component: integral component of membrane (GO:0016021);;	--	--
TraesCS3D02G033800	10.6355	12.7608	8.65331	18.2867	23.0289	23.5829	10.3191	7.6954	8.7534	3.87142	4.21009	2.60432	4.7355e-07	1.14176	up	8.41926e-07	-1.22133	down	Molecular Function: serine-type endopeptidase inhibitor activity (GO:0004867);; Cellular Component: extracellular region (GO:0005576);;	--	--
Triticum_aestivum_newGene_110400	9.94931	10.2776	8.62627	2.44747	1.8857	2.68108	0.064787	0.01321	0.008231	0.695659	0.502247	1.06833	3.43372e-15	-2.08161	down	3.20244e-11	3.91832	up	--	--	--
TraesCS5A02G200500	0.54697	0.399283	0.492959	0	0.211311	0	0.591079	0.595047	0.413079	0	0.133638	0.044651	0.0814277	-1.71475	normal	0.00243136	-2.14331	down	Cellular Component: host cell nucleus (GO:0042025);;	K18810|3.4e-130|ats:109747126|K18810 cyclin D1/2/4, plant | (RefSeq) LOC109747126; cyclin-D2-1 isoform X1	--
Triticum_aestivum_newGene_110249	0.034708	0	0	0.078313	0.201008	0.110865	0	0	0	1.60467	0.706999	0.268244	--	--	--	1.03657e-27	7.10237	up	--	--	--
TraesCS4A02G456300	17.3421	32.3161	15.9159	3.52494	6.45277	5.63168	0.09376	0.242075	0.375814	2.22795	0.403586	23.79	8.21302e-09	-1.89752	down	0.00137801	2.46068	up	Cellular Component: integral component of membrane (GO:0016021);; Molecular Function: cellulose synthase (UDP-forming) activity (GO:0016760);; Biological Process: cellulose biosynthetic process (GO:0030244);; Biological Process: cell wall organization (GO:0071555);;	K20924|0.0e+00|ats:109770231|K20924 cellulose synthase-like protein [EC:2.4.1.-] | (RefSeq) LOC109770231; cellulose synthase-like protein D2	--
TraesCS3B02G568100	31.6355	29.2732	29.6185	1.2814	73.9576	3.13291	15.4862	17.0448	32.2152	2.61773	2.54994	3.74858	0.906904	-0.112662	normal	1.38746e-15	-2.65771	down	--	K22684|2.4e-190|ats:109782399|K22684 metacaspase-1 [EC:3.4.22.-] | (RefSeq) LOC109782399; metacaspase-1-like	--
TraesCS2D02G581200	0.105258	0	0	0.99694	7.96838	0.908015	0	0	0	13.1833	11.4901	5.66005	0.0225013	2.34355	up	7.54555e-58	9.09596	up	Molecular Function: catalytic activity (GO:0003824);;	K23618|7.6e-292|ats:109759498|K23618 acyl-activating enzyme 11/12 [EC:6.2.1.2 6.2.1.-] | (RefSeq) LOC109759498; benzoate--CoA ligase, peroxisomal-like	--
TraesCS2B02G171000	2.74206	4.13792	2.78625	5.30154	4.44771	6.06778	1.21448	1.47688	1.33341	13.8557	9.07969	10.099	0.00603502	0.838703	normal	6.604e-28	2.99686	up	Molecular Function: hydrolase activity, acting on ester bonds (GO:0016788);;	K01206|2.6e-33|eus:EUTSA_v10018726mg|K01206 alpha-L-fucosidase [EC:3.2.1.51] | (RefSeq) hypothetical protein	Other glycan degradation (ko00511)
TraesCS6A02G135500	0.189195	0.340268	0.329759	0.554977	0.347755	0.098418	0.133988	0.101104	0.1153	0.604656	0.577846	0.639083	0.623028	0.322757	normal	1.09714e-10	2.29264	up	Cellular Component: integral component of membrane (GO:0016021);;	K13466|6.3e-16|mdm:103439827|K13466 EIX receptor 1/2 | (RefSeq) receptor-like protein EIX2	Plant-pathogen interaction (ko04626)
TraesCS7A02G328500	0.07697	0.219017	0.114997	0.282117	1.15295	0.991911	0.097724	0.147227	0.121097	0.946815	1.0388	1.23192	--	--	--	1.57687e-14	2.93373	up	--	--	--
TraesCS2B02G536100	0.264412	0.688313	0.475989	1.36539	3.75146	0.781822	0.424302	0.727328	0.787844	0.239407	0.145965	0.226455	0.000428801	1.95439	up	0.000799227	-1.4485	down	Molecular Function: secondary active sulfate transmembrane transporter activity (GO:0008271);; Cellular Component: integral component of membrane (GO:0016021);;	K17471|0.0e+00|ats:109758999|K17471 sulfate transporter 3 | (RefSeq) LOC109758999; probable sulfate transporter 3.3	--
TraesCS5A02G143100	1.45219	2.26664	1.05718	2.79999	2.1042	2.71017	1.20219	1.04468	1.04938	5.09352	3.36306	4.80832	0.0433064	0.790156	normal	3.16278e-13	2.01258	up	Molecular Function: DNA binding (GO:0003677);; Cellular Component: nucleus (GO:0005634);; Biological Process: regulation of transcription, DNA-templated (GO:0006355);;	K00521|2.6e-31|cmos:111447866|K00521 ferric-chelate reductase [EC:1.16.1.7] | (RefSeq) ferric reduction oxidase 7, chloroplastic-like	--
Triticum_aestivum_newGene_13221	0	0	0	0	0	0	1.83509	0.748036	1.39113	0.06613	0.213848	0.159113	--	--	--	1.31224e-10	-2.8198	down	Molecular Function: hydrolase activity, acting on ester bonds (GO:0016788);;	--	--
TraesCS3D02G039400	6.45452	4.90978	6.68569	32.1065	50.7387	36.1582	8.72734	15.2169	15.1925	4.03116	3.81924	2.90821	2.02593e-39	2.81898	up	1.85367e-08	-1.73908	down	Molecular Function: aspartic-type endopeptidase activity (GO:0004190);;	K22683|4.0e-07|pvu:PHAVU_003G028600g|K22683 aspartyl protease family protein [EC:3.4.23.-] | (RefSeq) hypothetical protein	--
TraesCS1B02G264600	0.817112	0.464263	0.532861	0.70603	1.16313	0.930689	0.260066	0.183503	0.213977	1.29561	2.29772	1.02079	0.0497676	0.733811	normal	1.62866e-12	2.66847	up	Molecular Function: inorganic diphosphatase activity (GO:0004427);; Molecular Function: hydrogen-translocating pyrophosphatase activity (GO:0009678);; Cellular Component: integral component of membrane (GO:0016021);;	K23025|0.0e+00|ats:109774055|K23025 H+-translocating diphosphatase [EC:7.1.3.1] | (RefSeq) LOC109774055; pyrophosphate-energized vacuolar membrane proton pump-like	--
TraesCS4D02G069100	1053.54	1368.06	948.21	331.079	771.815	474.415	547.262	444.813	533.51	67.3962	81.5992	63.9002	0.000865607	-0.961395	normal	1.21249e-85	-2.75348	down	--	--	--
TraesCS1D02G016700	1.68647	2.04414	1.30406	1.80063	5.22376	2.30783	1.85141	2.09556	1.57325	8.69716	6.30746	7.69052	0.0303741	0.94663	normal	1.38062e-14	2.03576	up	Molecular Function: O-methyltransferase activity (GO:0008171);; Biological Process: methylation (GO:0032259);; Molecular Function: protein dimerization activity (GO:0046983);;	K22588|4.4e-182|ats:109738391|K22588 acetylserotonin O-methyltransferase, plant [EC:2.1.1.4] | (RefSeq) LOC109738391; acetylserotonin O-methyltransferase 1-like	Tryptophan metabolism (ko00380)
Triticum_aestivum_newGene_94566	0.823304	0.804625	0.611869	0.059498	0.343959	0.137474	0.072756	0.087211	0.324259	0.44204	0.340922	0.612453	0.0034106	-1.76989	down	0.0128333	1.42452	up	--	--	--
TraesCS5B02G491600	0.435663	0.424351	0.247056	0	0.372456	0	0.305138	0.217798	0.322019	0.026622	0	0.030057	0.358858	-0.920964	normal	1.68859e-05	-2.8175	down	Molecular Function: phosphoprotein phosphatase activity (GO:0004721);; Molecular Function: ADP binding (GO:0043531);; Molecular Function: metal ion binding (GO:0046872);;	K01102|3.5e-117|dosa:Os03t0832400-01|K01102 pyruvate dehydrogenase phosphatase [EC:3.1.3.43] | (RefSeq) Os03g0832400; Similar to Protein phosphatase 2C-like protein.	--
TraesCS2D02G479800	0.752565	0.766555	0.525118	0	0	0.148045	8.01306	5.06397	4.76993	0	0.910059	0.335667	--	--	--	0.000136148	-2.66077	down	--	K01206|1.1e-26|aly:9323213|K01206 alpha-L-fucosidase [EC:3.2.1.51] | (RefSeq) alpha-L-fucosidase 3	Other glycan degradation (ko00511)
TraesCS1D02G237500	308.831	291.383	296.543	203.191	334.732	295.216	214.432	200.033	224.931	23.7725	47.5253	18.022	0.892316	0.0256369	normal	5.23224e-17	-2.66858	down	Biological Process: carbohydrate metabolic process (GO:0005975);; Molecular Function: licheninase activity (GO:0042972);; Cellular Component: anchored component of plasma membrane (GO:0046658);;	K19893|6.9e-54|dosa:Os08t0224500-01|K19893 glucan endo-1,3-beta-glucosidase 5/6 [EC:3.2.1.39] | (RefSeq) Os08g0224500; Similar to 3-glucanase.	Starch and sucrose metabolism (ko00500)
TraesCS1A02G234600	165.038	156.88	163.723	82.2023	204.588	149.3	100.703	93.803	99.2912	12.4927	30.2792	7.25586	0.900813	-0.0348391	normal	9.88151e-09	-2.32558	down	Biological Process: carbohydrate metabolic process (GO:0005975);; Molecular Function: licheninase activity (GO:0042972);; Cellular Component: anchored component of plasma membrane (GO:0046658);;	K19893|6.9e-54|dosa:Os08t0224500-01|K19893 glucan endo-1,3-beta-glucosidase 5/6 [EC:3.2.1.39] | (RefSeq) Os08g0224500; Similar to 3-glucanase.	Starch and sucrose metabolism (ko00500)
TraesCS6B02G465700	0.071481	0	0	0	0	0	4.78833	2.65585	1.96047	0.093951	0.265624	0.279375	--	--	--	8.69978e-14	-3.41365	down	Molecular Function: protein serine/threonine kinase activity (GO:0004674);; Molecular Function: ATP binding (GO:0005524);;	K12616|1.2e-83|bdi:100821137|K12616 enhancer of mRNA-decapping protein 4 | (RefSeq) uncharacterized protein LOC100821137 isoform X1	RNA degradation (ko03018)
TraesCS2D02G279700	9.9697	7.96216	8.22746	20.0242	10.7352	16.8542	3.84335	3.90487	4.23323	2.28603	1.04832	1.23154	0.000707991	1.00761	up	0.000560932	-1.23641	down	Cellular Component: ubiquitin ligase complex (GO:0000151);; Molecular Function: protein binding (GO:0005515);; Cellular Component: cellular_component (GO:0005575);; Cellular Component: intracellular (GO:0005622);; Cellular Component: cell (GO:0005623);; Cellular Component: cullin-RING ubiquitin ligase complex (GO:0031461);; Cellular Component: Cul3-RING ubiquitin ligase complex (GO:0031463);; Cel…	K14308|4.7e-22|bna:106359187|K14308 nuclear pore complex protein Nup54 | (RefSeq) LOW QUALITY PROTEIN: uncharacterized protein LOC106359187	RNA transport (ko03013)
TraesCS6A02G388700	2.65224	6.92928	0.86568	0.172368	0.783436	1.63849	1.18504	2.95197	3.53804	3.27623	9.12414	15.1469	0.0373713	-1.56991	down	0.00201078	1.62297	up	Cellular Component: integral component of membrane (GO:0016021);;	--	--
TraesCS7D02G080700	0.572018	0.035998	0.392265	0.521542	1.08173	0.732649	0.25672	0.049253	0.195127	0.820928	1.64163	0.700567	0.10983	1.15272	normal	3.89249e-05	2.30549	up	Molecular Function: iron ion binding (GO:0005506);; Cellular Component: membrane (GO:0016020);; Cellular Component: integral component of membrane (GO:0016021);; Molecular Function: oxidoreductase activity, acting on paired donors, with incorporation or reduction of molecular oxygen, NAD(P)H as one donor, and incorporation of one atom of oxygen (GO:0016709);; Molecular Function: heme binding (GO:…	K13029|1.4e-231|obr:102707538|K13029 4-hydroxyphenylacetaldehyde oxime monooxygenase [EC:1.14.14.37] | (RefSeq) 4-hydroxyphenylacetaldehyde oxime monooxygenase-like	Cyanoamino acid metabolism (ko00460)
TraesCS3B02G168300	18.4731	23.3338	19.722	0.935702	17.4012	3.25565	11.5893	10.8123	12.2222	0.779751	1.72503	2.62	0.158059	-1.16044	normal	1.47734e-11	-2.52704	down	--	K03549|2.5e-06|cann:107865483|K03549 KUP system potassium uptake protein | (RefSeq) potassium transporter 5-like	--
Triticum_aestivum_newGene_56069	0	0	0	0	0	0	1.00122	0.842374	0.52721	0.019836	0	0	--	--	--	1.3157e-17	-5.2133	down	Molecular Function: nucleic acid binding (GO:0003676);; Molecular Function: zinc ion binding (GO:0008270);;	K15803|2.1e-40|ats:109753656|K15803 (-)-germacrene D synthase [EC:4.2.3.75] | (RefSeq) LOC109753656; (S)-beta-bisabolene synthase-like	Sesquiterpenoid and triterpenoid biosynthesis (ko00909)
TraesCS4D02G173900	0	0	0	0.638543	0	0.68298	0	0	0	0.710642	0.806412	0.510208	--	--	--	8.65085e-22	6.16848	up	Molecular Function: protein binding (GO:0005515);;	K22184|1.9e-217|ats:109740595|K22184 bromodomain-containing protein 9 | (RefSeq) uncharacterized protein LOC109740595 isoform X1	--
TraesCS7A02G448700	0.074066	0.143432	0.025371	0.15551	0.235191	0.24794	0.069441	0.081839	0.024989	0.458002	0.291143	0.769759	--	--	--	1.06727e-06	2.66602	up	Molecular Function: protein binding (GO:0005515);;	--	--
TraesCS5B02G219500	0.520902	0	0.587466	1.12448	1.67521	1.49472	0.662212	0.703621	0.6433	16.1581	12.1118	16.1637	0.0538605	1.63777	normal	4.46535e-74	4.40116	up	Cellular Component: integral component of membrane (GO:0016021);; Molecular Function: transmembrane transporter activity (GO:0022857);;	K17500|1.1e-52|nta:107765414|K17500 integrin-linked kinase-associated serine/threonine phosphatase 2C [EC:3.1.3.16] | (RefSeq) WAT1-related protein At3g18200-like	--
TraesCS5B02G004900	0.799156	0.422234	0.615875	0.563345	0.248807	0.501655	6.00501	5.24471	5.9276	0.136473	0.48169	0.352098	0.592297	-0.283773	normal	2.95644e-25	-3.83551	down	Molecular Function: monooxygenase activity (GO:0004497);; Molecular Function: iron ion binding (GO:0005506);; Molecular Function: oxidoreductase activity, acting on paired donors, with incorporation or reduction of molecular oxygen (GO:0016705);; Molecular Function: heme binding (GO:0020037);;	K05917|1.5e-275|ats:109759250|K05917 sterol 14alpha-demethylase [EC:1.14.14.154 1.14.15.36] | (RefSeq) LOC109759250; obtusifoliol 14-alpha demethylase-like	Steroid biosynthesis (ko00100)
TraesCS1B02G100100	48.4802	78.8594	51.3953	61.1576	56.1985	57.3601	1.32617	3.35054	2.53368	22.8298	1.63677	35.7406	0.671022	0.106429	normal	0.0055152	2.02653	up	Biological Process: response to cold (GO:0009409);; Biological Process: response to salt stress (GO:0009651);; Biological Process: response to abscisic acid (GO:0009737);; Cellular Component: integral component of membrane (GO:0016021);;	K03260|2.3e-07|pda:103710480|K03260 translation initiation factor 4G | (RefSeq) eukaryotic translation initiation factor-like	RNA transport (ko03013)
TraesCS3A02G483100	0.49501	0	0.12199	0.170327	5.39537	2.64913	0	0	0.020728	1.31892	0.640432	3.45336	--	--	--	7.82929e-15	5.2683	up	Molecular Function: hydrolase activity, hydrolyzing O-glycosyl compounds (GO:0004553);; Biological Process: carbohydrate metabolic process (GO:0005975);;	K19891|4.2e-51|crb:17886892|K19891 glucan endo-1,3-beta-glucosidase 1/2/3 [EC:3.2.1.39] | (RefSeq) glucan endo-1,3-beta-glucosidase 3	Starch and sucrose metabolism (ko00500)
TraesCS2D02G460200	57.3026	57.4818	53.2943	6.41749	14.7019	40.1234	50.3284	34.8918	42.5443	79.2375	57.6051	158.216	0.0133264	-1.22562	down	0.000585393	1.21745	up	Cellular Component: cell wall (GO:0005618);; Molecular Function: manganese ion binding (GO:0030145);; Molecular Function: nutrient reservoir activity (GO:0045735);; Cellular Component: apoplast (GO:0048046);;	--	--
TraesCS1B02G115800	129.353	113.769	101.401	21.4104	31.5018	62.4306	14.4152	9.28503	9.55696	49.8909	18.8343	79.7349	0.000109879	-1.38352	down	1.60525e-06	2.05972	up	Molecular Function: peroxidase activity (GO:0004601);; Cellular Component: extracellular region (GO:0005576);; Biological Process: response to oxidative stress (GO:0006979);; Molecular Function: heme binding (GO:0020037);; Biological Process: hydrogen peroxide catabolic process (GO:0042744);; Molecular Function: metal ion binding (GO:0046872);;	K00430|1.5e-186|ats:109752810|K00430 peroxidase [EC:1.11.1.7] | (RefSeq) LOC109752810; peroxidase N-like	Phenylpropanoid biosynthesis (ko00940)
TraesCS6B02G400200	0.021826	0.051577	0.106641	0.757093	0.540629	1.34761	0.307475	0.09441	0.129295	4.33729	1.69658	1.18123	--	--	--	7.04313e-08	3.15972	up	--	--	--
TraesCS1A02G104200	65.1526	49.758	35.0843	11.2802	22.1512	32.562	34.7055	26.6547	26.4947	65.2001	66.0563	79.3167	0.00659114	-1.00517	down	1.49621e-14	1.31562	up	Molecular Function: peroxidase activity (GO:0004601);; Cellular Component: extracellular region (GO:0005576);; Biological Process: response to oxidative stress (GO:0006979);; Molecular Function: heme binding (GO:0020037);; Biological Process: hydrogen peroxide catabolic process (GO:0042744);; Molecular Function: metal ion binding (GO:0046872);;	K00430|3.3e-189|ats:109752810|K00430 peroxidase [EC:1.11.1.7] | (RefSeq) LOC109752810; peroxidase N-like	Phenylpropanoid biosynthesis (ko00940)
TraesCS1B02G339000	1.01231	0.9118	1.02643	0	2.61634	0.523045	1.72278	1.33606	2.03555	0.420831	0.279207	0.218276	--	--	--	3.47783e-06	-2.12772	down	Biological Process: glycerol ether metabolic process (GO:0006662);; Molecular Function: protein disulfide oxidoreductase activity (GO:0015035);; Biological Process: cell redox homeostasis (GO:0045454);;	K03671|1.8e-41|ats:109741878|K03671 thioredoxin 1 | (RefSeq) LOC109741878; thioredoxin H5-like	--
TraesCS1D02G117100	31.4198	36.6269	34.0676	72.419	55.9301	90.3502	49.2895	32.6078	33.8836	13.6307	12.8384	10.8334	5.48015e-07	1.23409	up	7.42424e-14	-1.52978	down	--	--	--
TraesCS7A02G489000	0.182821	0	0.191031	0	8.74659	1.32645	0.084978	0.125553	0.092974	1.35555	1.25172	3.2346	--	--	--	2.47093e-14	3.75403	up	Molecular Function: aspartic-type endopeptidase activity (GO:0004190);;	K22683|9.5e-62|smo:SELMODRAFT_83230|K22683 aspartyl protease family protein [EC:3.4.23.-] | (RefSeq) hypothetical protein	--
TraesCS2D02G030000	1.1382	0	0	13.6719	18.2554	17.2092	0.01475	0.03935	0.029395	30.9383	19.229	15.8907	0.121761	1.54128	normal	1.27253e-94	8.65592	up	Molecular Function: monooxygenase activity (GO:0004497);; Molecular Function: iron ion binding (GO:0005506);; Molecular Function: oxidoreductase activity, acting on paired donors, with incorporation or reduction of molecular oxygen (GO:0016705);; Molecular Function: heme binding (GO:0020037);;	K16085|6.0e-182|ats:109773970|K16085 9beta-pimara-7,15-diene oxidase [EC:1.14.14.111] | (RefSeq) LOC109773970; cytochrome P450 99A2-like	Diterpenoid biosynthesis (ko00904)
Triticum_aestivum_newGene_29131	0	0.008516	0	0.008912	0.253672	0.146674	0.266501	0.112299	0.042109	0.39599	0.597605	1.14299	--	--	--	0.000285886	2.05121	up	--	--	--
TraesCS7B02G378300	0.068775	0	0.017158	0.127712	6.54039	0.30803	0.017284	0.025999	0.031679	0.739396	1.5051	0.619469	--	--	--	1.20841e-21	4.61274	up	Molecular Function: protein serine/threonine kinase activity (GO:0004674);; Molecular Function: ATP binding (GO:0005524);; Cellular Component: integral component of membrane (GO:0016021);;	K20181|5.2e-92|mtr:MTR_5g026090|K20181 vacuolar protein sorting-associated protein 18 | (RefSeq) vacuolar sorting-associated-like protein	--
TraesCS7A02G085900	1.38158	1.3189	0.792334	0.918352	3.3183	2.53701	2.89674	1.86083	2.14501	0.99863	1.06241	1.00125	0.0324236	1.01421	up	2.22686e-05	-1.0639	down	Cellular Component: integral component of membrane (GO:0016021);; Molecular Function: transmembrane transporter activity (GO:0022857);;	K24193|1.7e-272|ats:109747543|K24193 MFS transporter, SP family, sugar:H+ symporter | (RefSeq) LOC109747543; hexose carrier protein HEX6-like	--
TraesCS2B02G455200	5.45619	0.024269	1.35632	0.874004	1.25481	0.111725	1.49066	1.29792	1.06289	0.126564	0.032087	0.084336	0.247082	-1.05881	normal	5.68657e-10	-3.24476	down	Molecular Function: manganese ion transmembrane transporter activity (GO:0005384);; Cellular Component: integral component of membrane (GO:0016021);; Biological Process: cellular manganese ion homeostasis (GO:0030026);;	K22736|1.4e-100|ats:109748504|K22736 vacuolar iron transporter family protein | (RefSeq) LOC109748504; vacuolar iron transporter homolog 5-like	--
TraesCS6D02G062200	0	0.100364	0.099179	0.083506	0.123898	0.300534	0.051679	0.02218	0.010127	0.421907	0.355183	0.308743	--	--	--	4.04472e-08	3.12559	up	Molecular Function: potassium ion transmembrane transporter activity (GO:0015079);; Cellular Component: integral component of membrane (GO:0016021);;	K03549|0.0e+00|ats:109785686|K03549 KUP system potassium uptake protein | (RefSeq) LOC109785686; potassium transporter 19-like	--
TraesCS3D02G258300	0.130653	0.214237	0.083556	0	0.051645	0	0.410636	0.244308	0.357177	0.045745	0.080012	0.072706	--	--	--	8.15517e-07	-2.07846	down	Molecular Function: ATP binding (GO:0005524);; Cellular Component: integral component of membrane (GO:0016021);; Molecular Function: ATPase activity (GO:0016887);; Molecular Function: ATPase activity, coupled to transmembrane movement of substances (GO:0042626);;	K05658|0.0e+00|ats:109755064|K05658 ATP-binding cassette, subfamily B (MDR/TAP), member 1 [EC:7.6.2.2] | (RefSeq) LOC109755064; ABC transporter B family member 5-like isoform X1	ABC transporters (ko02010)
TraesCS2A02G261700	3.59357	2.3076	2.62673	2.34806	5.15812	4.72773	4.6872	2.70604	2.84919	14.5848	14.8642	12.7821	0.0606712	0.634347	normal	4.37791e-19	2.07262	up	Molecular Function: antiporter activity (GO:0015297);; Cellular Component: integral component of membrane (GO:0016021);; Molecular Function: xenobiotic transporter activity (GO:0042910);;	K03327|1.9e-270|ats:109734654|K03327 multidrug resistance protein, MATE family | (RefSeq) LOC109734654; protein DETOXIFICATION 18-like	--
TraesCS5A02G553900	0	0	0	0.428602	0.378838	0.26489	0	0.101695	0.04643	0.626615	0.39247	0.577947	--	--	--	0.000749406	2.37309	up	Molecular Function: DNA binding (GO:0003677);; Biological Process: DNA replication (GO:0006260);;	K10756|9.0e-272|ats:109732946|K10756 replication factor C subunit 3/5 | (RefSeq) LOC109732946; replication factor C subunit 3-like	DNA replication (ko03030);; Nucleotide excision repair (ko03420);; Mismatch repair (ko03430)
TraesCS6D02G142500	0	0	0	0.177977	1.43678	0.112158	0	0	0	0.455777	0.498689	1.00801	--	--	--	1.73466e-15	5.4315	up	Molecular Function: photoreceptor activity (GO:0009881);; Biological Process: response to UV-B (GO:0010224);; Molecular Function: protein homodimerization activity (GO:0042803);;	K10615|1.7e-55|ppp:112282946|K10615 E3 ubiquitin-protein ligase HERC4 [EC:2.3.2.26] | (RefSeq) probable E3 ubiquitin-protein ligase HERC4 isoform X1	Ubiquitin mediated proteolysis (ko04120)
TraesCS3A02G297100	3.16866	2.71505	2.73085	1.82575	7.85235	5.18195	1.79651	1.98373	1.20583	2.38542	16.6654	8.7772	0.0573554	0.851309	normal	1.94581e-05	2.18389	up	Molecular Function: peroxidase activity (GO:0004601);; Cellular Component: extracellular region (GO:0005576);; Biological Process: response to oxidative stress (GO:0006979);; Molecular Function: heme binding (GO:0020037);; Biological Process: hydrogen peroxide catabolic process (GO:0042744);; Molecular Function: metal ion binding (GO:0046872);;	K00430|3.6e-194|ats:109772941|K00430 peroxidase [EC:1.11.1.7] | (RefSeq) LOC109772941; peroxidase 2-like	Phenylpropanoid biosynthesis (ko00940)
TraesCS3A02G228900	0.134463	0.021097	0.068034	0.348838	0.900301	0.973871	0.206756	0.149993	0.31772	1.58573	1.52068	0.989365	--	--	--	2.41455e-08	2.42181	up	Cellular Component: nucleus (GO:0005634);; Biological Process: negative regulation of transcription, DNA-templated (GO:0045892);;	K01870|1.0e-09|smo:SELMODRAFT_437676|K01870 isoleucyl-tRNA synthetase [EC:6.1.1.5] | (RefSeq) hypothetical protein	Aminoacyl-tRNA biosynthesis (ko00970)
TraesCS5D02G228900	0.506502	0.290217	0.802484	0.33124	0.283903	0.089115	3.59115	3.51855	0.769026	0.169418	0.022701	0.222234	--	--	--	5.95801e-07	-3.18621	down	Molecular Function: adenosylmethionine decarboxylase activity (GO:0004014);; Biological Process: spermine biosynthetic process (GO:0006597);; Biological Process: spermidine biosynthetic process (GO:0008295);;	K01611|8.6e-229|ats:109750663|K01611 S-adenosylmethionine decarboxylase [EC:4.1.1.50] | (RefSeq) LOC109750663; S-adenosylmethionine decarboxylase proenzyme-like	Cysteine and methionine metabolism (ko00270);; Arginine and proline metabolism (ko00330)
TraesCS6B02G258900	4.93521	5.73459	5.52886	16.7414	12.6507	13.0254	3.53728	3.18487	3.63995	1.6668	0.940082	0.694652	6.09198e-10	1.51532	up	0.00019523	-1.45717	down	--	--	--
Triticum_aestivum_newGene_105030	0.285833	0.260455	0.359371	0.397404	0.464656	0.339479	0.16201	0.096209	0.140478	0.885603	0.641983	0.481294	0.145144	0.526252	normal	3.46451e-09	2.24801	up	--	--	--
TraesCS3D02G288600	2.41337	2.32322	2.28959	0.682244	2.21845	0.916757	1.27038	1.21705	1.32464	0.33287	0.165097	0.040239	0.0735868	-0.740855	normal	3.46989e-05	-2.30305	down	Molecular Function: secondary active sulfate transmembrane transporter activity (GO:0008271);; Cellular Component: integral component of membrane (GO:0016021);;	K17471|0.0e+00|ats:109774249|K17471 sulfate transporter 3 | (RefSeq) LOC109774249; probable sulfate transporter 3.5 isoform X1	--
Triticum_aestivum_newGene_65114	0.579767	0.773948	0.651772	0.296016	0.3448	0.502044	2.45845	1.42364	1.63001	0.416727	0.366153	0.371323	0.117631	-0.631878	normal	7.37816e-12	-2.17184	down	--	--	--
TraesCS2D02G566800	32.624	34.0693	18.9358	10.2294	12.5966	18.8069	10.834	10.8467	9.3158	67.389	44.5734	120.39	0.00594895	-0.871347	normal	4.20732e-16	2.81744	up	Molecular Function: peroxidase activity (GO:0004601);; Cellular Component: extracellular region (GO:0005576);; Biological Process: response to oxidative stress (GO:0006979);; Cellular Component: plant-type cell wall (GO:0009505);; Cellular Component: plasmodesma (GO:0009506);; Molecular Function: heme binding (GO:0020037);; Biological Process: hydrogen peroxide catabolic process (GO:0042744);; Mo…	K00430|6.6e-168|ats:109767300|K00430 peroxidase [EC:1.11.1.7] | (RefSeq) LOC109767300; peroxidase 47-like	Phenylpropanoid biosynthesis (ko00940)
Triticum_aestivum_newGene_81351	0.148232	0.090395	0.116991	0.218299	0.082103	0.069859	0.13087	0.007005	0.012367	0.24236	0.193854	2.49018	--	--	--	0.000257955	2.69479	up	--	--	--
TraesCS2A02G110300	2.91808	0	0.079848	14.66	54.6968	38.3119	0	0	0	61.6294	23.9471	19.2303	0.014872	2.49806	up	3.65114e-49	8.76507	up	--	--	--
TraesCS5D02G469600	0	0	0.09994	0.769032	2.31286	0.455158	0.045752	0	0.301225	2.21209	2.68193	1.86445	--	--	--	3.29564e-05	2.91935	up	--	--	--
TraesCS3D02G517400	14.6583	19.046	14.61	0.981535	13.5098	2.61535	18.7733	20.4315	22.5302	0.565158	0.725735	0.935839	0.0400861	-1.28459	down	2.39483e-74	-4.59299	down	--	--	--
Triticum_aestivum_newGene_87960	0.023482	0.07626	0.032127	0	0.01378	0	0.342865	0.352895	0.439176	0	0.008047	0	--	--	--	8.24739e-15	-4.93206	down	Molecular Function: hydrolase activity, acting on ester bonds (GO:0016788);;	K08835|1.5e-17|pavi:110751224|K08835 serine/threonine-protein kinase OSR1/STK39 [EC:2.7.11.1] | (RefSeq) serine/threonine-protein kinase BLUS1-like	--
TraesCS2B02G040400	0.088629	0	0	0	0.163009	0.052764	0	0	0	2.09503	2.3006	0.798806	--	--	--	1.14882e-29	7.1007	up	Molecular Function: terpene synthase activity (GO:0010333);;	K14043|4.1e-266|osa:4335090|K14043 syn-copalyl-diphosphate synthase [EC:5.5.1.14] | (RefSeq) syn-copalyl diphosphate synthase isoform X1	Diterpenoid biosynthesis (ko00904)
Triticum_aestivum_newGene_99572	1.31054	1.02257	0.670493	1.65229	0.658192	1.61632	0.214842	0.35105	0.523321	1.82537	0.521051	2.00855	0.393547	0.254327	normal	9.97165e-05	2.0019	up	--	--	--
TraesCS3A02G484900	0.559388	0.582251	0.376759	0.686844	1.01769	0.332612	0.333534	0.208043	0.370652	1.4729	1.2984	1.64334	0.360683	0.507005	normal	2.65161e-09	2.19759	up	Cellular Component: integral component of membrane (GO:0016021);; Molecular Function: transmembrane transporter activity (GO:0022857);;	K19564|7.7e-48|qsu:111984493|K19564 choline transport protein | (RefSeq) choline transport protein-like	--
TraesCS6B02G287700	42.3507	42.8178	38.058	11.9053	26.4379	17.6997	18.6912	19.6779	23.0521	2.229	4.42682	3.20702	0.000203909	-0.997713	normal	5.62028e-20	-2.50475	down	--	--	--
TraesCS3D02G452100	0.413238	0.053963	0.065229	0.508166	1.04364	1.35368	0.270009	0.613101	0.442625	1.39068	2.7235	3.98052	--	--	--	4.47081e-06	2.30535	up	Molecular Function: protein binding (GO:0005515);;	K00799|1.0e-131|ats:109785557|K00799 glutathione S-transferase [EC:2.5.1.18] | (RefSeq) LOC109785557; glutathione transferase GST 23-like	Glutathione metabolism (ko00480)
TraesCS7B02G330800	0.695692	0.537068	1.00891	0.268465	0.290196	0.245096	1.59305	1.40091	0.977051	3.41852	3.26073	4.55402	0.0112192	-1.23898	down	2.69211e-07	1.50784	up	Cellular Component: integral component of membrane (GO:0016021);; Molecular Function: transmembrane transporter activity (GO:0022857);;	K03444|1.6e-48|ini:109151080|K03444 MFS transporter, SP family, ERD6-like sugar transporter | (RefSeq) sugar transporter ERD6-like 6	--
TraesCS7A02G042900	0.088629	0.036701	0.037638	0.438809	0.691041	1.54001	0	0	0.022153	1.61665	0.838755	1.24677	--	--	--	7.24826e-17	5.30467	up	Molecular Function: UDP-glycosyltransferase activity (GO:0008194);;	K23452|8.8e-64|ath:AT1G22360|K23452 UDP-glucosyltransferase 85A [EC:2.4.1.-] | (RefSeq) UGT85A2; UDP-glucosyl transferase 85A2	Zeatin biosynthesis (ko00908)
TraesCS3A02G517100	0.061529	0	0	1.17268	8.67107	2.42581	0	0	0	2.70522	1.57873	2.88478	--	--	--	7.13727e-19	5.86412	up	Biological Process: defense response to bacterium (GO:0042742);; Biological Process: defense response to fungus (GO:0050832);;	--	--
TraesCS5B02G202200	127.852	121.797	124.863	261.111	173.201	249.195	54.1074	64.1232	57.9523	36.881	23.8989	20.8259	9.51691e-06	1.01369	up	0.000183733	-1.01251	down	Molecular Function: catalytic activity (GO:0003824);; Biological Process: trehalose biosynthetic process (GO:0005992);;	K16055|0.0e+00|ats:109778567|K16055 trehalose 6-phosphate synthase/phosphatase [EC:2.4.1.15 3.1.3.12] | (RefSeq) LOC109778567; alpha,alpha-trehalose-phosphate synthase [UDP-forming] 6-like	Starch and sucrose metabolism (ko00500)
TraesCS2D02G095800	1.42735	1.16071	0.314097	0.092975	0.902679	0	0.912568	1.49164	0.957358	0.272716	0.052753	0.072761	0.274125	-1.02691	normal	3.63729e-05	-2.43565	down	Molecular Function: transferase activity, transferring glycosyl groups (GO:0016757);;	K18819|8.1e-193|ats:109766575|K18819 inositol 3-alpha-galactosyltransferase [EC:2.4.1.123] | (RefSeq) LOC109766575; galactinol synthase 2-like	Galactose metabolism (ko00052)
TraesCS4B02G070300	615.241	767.608	539.47	184.392	439.863	265.97	291.049	266.715	294.436	35.3274	47.6712	34.1617	0.000776364	-0.976447	normal	5.49899e-65	-2.77294	down	--	--	--
TraesCS1D02G274200	12.8381	13.8041	12.7127	31.3454	11.2385	31.3614	7.88486	8.20033	7.44457	2.1453	1.345	1.95046	0.00725999	1.04259	up	1.62596e-13	-1.97706	down	Biological Process: carbohydrate metabolic process (GO:0005975);; Molecular Function: fructose 1,6-bisphosphate 1-phosphatase activity (GO:0042132);;	K03841|4.4e-175|ats:109753147|K03841 fructose-1,6-bisphosphatase I [EC:3.1.3.11] | (RefSeq) LOC109753147; fructose-1,6-bisphosphatase, cytosolic-like	Glycolysis / Gluconeogenesis (ko00010);; Pentose phosphate pathway (ko00030);; Fructose and mannose metabolism (ko00051);; Carbon fixation in photosynthetic organisms (ko00710);; Carbon metabolism (ko01200)
TraesCS7A02G424800	30.7661	60.7795	42.1381	21.4435	29.412	27.4049	24.0441	21.4019	24.9597	4.90195	4.57764	5.92463	0.0306755	-0.6314	normal	1.25615e-26	-2.08772	down	--	--	--
TraesCS2B02G104400	0.606427	0.256114	0.321916	0.133643	0.407778	0.360389	0.512752	0.242139	0.274951	2.30938	2.16424	1.02377	0.697002	-0.223242	normal	2.39074e-08	2.29805	up	Molecular Function: protein serine/threonine kinase activity (GO:0004674);; Molecular Function: ATP binding (GO:0005524);; Cellular Component: integral component of membrane (GO:0016021);; Biological Process: recognition of pollen (GO:0048544);;	K24104|3.7e-69|thj:104799061|K24104 GPN-loop GTPase | (RefSeq) LOW QUALITY PROTEIN: uncharacterized protein LOC104799061	--
TraesCS3A02G428100	0.460475	0.420889	0.049806	0.977711	1.02102	1.54878	0.040029	0.01531	0.073513	4.07527	4.39945	4.77026	0.00731861	1.80255	up	1.83827e-51	6.10231	up	Cellular Component: integral component of membrane (GO:0016021);;	K20783|6.7e-10|fve:101307940|K20783 arabinosyltransferase [EC:2.4.2.-] | (RefSeq) UDP-D-xylose:L-fucose alpha-1,3-D-xylosyltransferase 2-like	Other types of O-glycan biosynthesis (ko00514)
TraesCS2B02G298300	19.3871	16.4872	19.5939	29.4616	12.7732	23.2595	9.8987	10.4526	10.6416	2.76494	2.1447	1.60016	0.235069	0.398822	normal	4.65057e-15	-2.11521	down	Cellular Component: ubiquitin ligase complex (GO:0000151);; Molecular Function: protein binding (GO:0005515);; Cellular Component: cellular_component (GO:0005575);; Cellular Component: intracellular (GO:0005622);; Cellular Component: cell (GO:0005623);; Cellular Component: cullin-RING ubiquitin ligase complex (GO:0031461);; Cellular Component: Cul3-RING ubiquitin ligase complex (GO:0031463);; Cel…	K14308|8.9e-21|bna:106359187|K14308 nuclear pore complex protein Nup54 | (RefSeq) LOW QUALITY PROTEIN: uncharacterized protein LOC106359187	RNA transport (ko03013)
TraesCS1D02G188200	0.965443	0.396298	0.347614	0	0	0.070067	2.52239	0.736667	2.36195	0	0.059947	0.044469	--	--	--	1.07405e-12	-4.3787	down	Molecular Function: antiporter activity (GO:0015297);; Cellular Component: integral component of membrane (GO:0016021);; Molecular Function: xenobiotic transporter activity (GO:0042910);;	K03327|3.2e-306|ats:109780824|K03327 multidrug resistance protein, MATE family | (RefSeq) LOC109780824; protein DETOXIFICATION 49-like	--
Triticum_aestivum_newGene_4568	0.436185	0.768494	1.33781	0	0.027257	0.119116	1.14154	1.07226	1.1929	0.05271	0.033493	0.066398	--	--	--	2.51872e-11	-3.35616	down	--	--	--
Triticum_aestivum_newGene_107592	4.70166	6.26997	8.23972	2.66534	6.95854	2.98512	1.71494	2.5446	3.61189	0.377887	0.428424	0.284913	0.236234	-0.479702	normal	7.68979e-10	-2.5499	down	--	--	--
TraesCS4A02G498600	11.815	10.8011	11.137	14.2645	13.4345	14.1895	0.443946	0.448317	0.511293	5.15406	0.38713	4.98409	0.0019796	0.45692	normal	3.61704e-05	2.44994	up	Molecular Function: metal ion binding (GO:0046872);;	--	--
Triticum_aestivum_newGene_58651	2.19197	2.27877	1.72796	1.7556	0.682755	0.718817	0.526325	0.467266	0.520726	0.035221	0.038018	0	0.0715025	-0.768791	normal	8.21374e-08	-3.32711	down	--	K22804|2.2e-104|bna:106442438|K22804 structural maintenance of chromosomes protein 6 | (RefSeq) structural maintenance of chromosomes protein 6B-like	--
TraesCS5A02G203400	9.69794	2.93796	6.74168	0	2.93122	0.120655	22.214	10.3651	10.73	0.420548	2.30906	1.49095	0.194344	-1.33278	normal	9.81971e-10	-2.93302	down	Molecular Function: manganese ion transmembrane transporter activity (GO:0005384);; Cellular Component: integral component of membrane (GO:0016021);; Biological Process: cellular manganese ion homeostasis (GO:0030026);;	K22736|8.5e-126|ats:109778568|K22736 vacuolar iron transporter family protein | (RefSeq) LOC109778568; vacuolar iron transporter 1.2	--
Triticum_aestivum_newGene_99729	0.021764	0.348918	0.051397	0.063708	0.302117	0.406173	0.050102	0.276758	0.171947	0.832893	1.45515	1.9571	--	--	--	2.1745e-06	2.61019	up	--	--	--
TraesCS3B02G578400	2.00996	1.72842	1.71202	0	2.43907	0.1447	3.02582	3.24199	4.23343	0.458118	0.652042	0.309035	0.431863	-0.730924	normal	6.68972e-13	-2.64746	down	--	--	--
TraesCS6D02G115200	0	0	0	0.217983	0.225394	0.215031	0.021365	0	0	0.342254	0.484549	0.405809	--	--	--	7.11454e-11	4.30392	up	Molecular Function: protein serine/threonine kinase activity (GO:0004674);; Molecular Function: ATP binding (GO:0005524);; Cellular Component: integral component of membrane (GO:0016021);;	K13415|1.5e-70|mdm:103410973|K13415 protein brassinosteroid insensitive 1 [EC:2.7.10.1 2.7.11.1] | (RefSeq) systemin receptor SR160	Plant hormone signal transduction (ko04075)
TraesCS4A02G295400	0	0.201117	0	0.964153	1.71539	2.67812	0.005082	0.52189	0.393567	5.11717	2.1885	4.34462	--	--	--	2.22294e-05	2.76352	up	Molecular Function: N-acetyltransferase activity (GO:0008080);;	--	--
TraesCS5A02G351400	0.205232	0	0	0.265747	1.10797	1.19327	0	0	0	3.83606	1.69308	1.44022	--	--	--	8.30904e-28	6.94207	up	Cellular Component: integral component of membrane (GO:0016021);; Biological Process: recognition of pollen (GO:0048544);;	--	--
TraesCS3B02G578500	6.07806	5.4043	5.82872	0	3.3036	0.166934	3.89432	6.28964	11.276	0.116632	0.194856	0	0.230592	-1.22679	normal	3.565e-15	-4.75955	down	--	--	--
TraesCS5A02G416200	2.36768	2.58899	3.88237	0.217277	1.32747	2.0714	7.44918	5.07678	6.8115	1.379	1.25579	0.416018	--	--	--	1.79464e-06	-2.2695	down	--	--	--
TraesCS1A02G167700	2.38883	1.09212	2.95092	0	0.425436	0.988844	8.35945	6.1885	6.83883	0.371595	1.61718	0.732332	--	--	--	5.40311e-09	-2.63436	down	--	--	--
TraesCS5D02G038200	0.071041	0	0	0.230361	3.92665	0.951966	0.017242	0.358697	0.451877	6.06666	5.4724	1.45686	--	--	--	7.06554e-06	2.97356	up	Molecular Function: hydrolase activity, acting on ester bonds (GO:0016788);;	K10691|1.2e-41|ats:109762802|K10691 E3 ubiquitin-protein ligase UBR4 [EC:2.3.2.27] | (RefSeq) LOC109762802; auxin transport protein BIG	--
TraesCS5A02G294200	1.27651	6.02415	1.66377	0	0.411396	0	2.96234	7.43606	5.31713	0.218659	0.819667	0.362889	--	--	--	2.93772e-08	-2.94495	down	--	--	--
TraesCS5A02G017100	0.300509	0.495157	0.787468	0	0.321672	0.076688	1.46418	2.24301	1.39879	0.125518	0	0.287928	--	--	--	0.000352287	-2.46867	down	--	--	--
TraesCS6A02G382100	1.54105	0.347025	2.56495	0	0	0.28958	2.41035	2.2554	3.11527	0.089635	0.368546	0	--	--	--	2.04339e-05	-2.89243	down	Cellular Component: cell wall (GO:0005618);; Molecular Function: manganese ion binding (GO:0030145);; Molecular Function: nutrient reservoir activity (GO:0045735);; Cellular Component: apoplast (GO:0048046);;	--	--
TraesCS2B02G215100	0.461422	0.303375	0.331207	0	0.40361	0.089001	3.75875	1.52952	1.80515	0.077717	0.350777	0.554202	--	--	--	2.90262e-05	-2.33232	down	Molecular Function: transferase activity, transferring acyl groups other than amino-acyl groups (GO:0016747);;	K15400|2.1e-255|ats:109754454|K15400 omega-hydroxypalmitate O-feruloyl transferase [EC:2.3.1.188] | (RefSeq) LOC109754454; omega-hydroxypalmitate O-feruloyl transferase-like	Cutin, suberine and wax biosynthesis (ko00073)
TraesCS3A02G404600	1.2581	1.00679	0.8165	0.480197	0.613175	0.83409	0.116957	0.067713	0.08721	0.600208	0.443207	0.374242	0.169204	-0.507715	normal	3.3262e-07	2.23092	up	Cellular Component: integral component of membrane (GO:0016021);;	--	--
Triticum_aestivum_newGene_85569	0.736159	0.448687	0.506158	0.250345	0.023731	0.059724	1.25734	0.579056	1.47112	0.077431	0	0.144464	--	--	--	8.98174e-05	-2.67534	down	Molecular Function: alternative oxidase activity (GO:0009916);; Cellular Component: integral component of membrane (GO:0016021);; Molecular Function: metal ion binding (GO:0046872);; Cellular Component: respiratory chain (GO:0070469);; Molecular Function: ubiquinol:oxygen oxidoreductase activity (GO:0102721);;	K17893|2.0e-91|ats:109753365|K17893 ubiquinol oxidase [EC:1.10.3.11] | (RefSeq) LOC109753365; ubiquinol oxidase 2, mitochondrial-like	--
TraesCS1D02G042100	1.14825	1.69439	1.29369	0.432252	0.44828	1.07212	3.90739	3.63411	2.94179	0.48088	0.335124	0.639344	0.0742419	-0.873488	normal	2.43303e-16	-2.63561	down	Biological Process: fatty acid biosynthetic process (GO:0006633);; Cellular Component: membrane (GO:0016020);; Molecular Function: transferase activity, transferring acyl groups other than amino-acyl groups (GO:0016747);;	K15397|1.5e-261|ats:109746362|K15397 3-ketoacyl-CoA synthase [EC:2.3.1.199] | (RefSeq) LOC109746362; 3-ketoacyl-CoA synthase 12-like	Fatty acid elongation (ko00062);; Plant-pathogen interaction (ko04626)
TraesCS5D02G466300	0.209306	0.085452	0.140868	0.315072	0.472557	0.155071	0.248458	0.100796	0.255839	2.46402	1.19501	2.66863	--	--	--	1.16451e-10	3.07711	up	Cellular Component: integral component of membrane (GO:0016021);;	--	--
TraesCS2D02G079600	0.492847	0.759038	0.713423	0.019805	1.40646	0.071501	0.917163	0.604049	0.888622	0.072834	0.237068	0.069345	0.674183	-0.359377	normal	1.17735e-05	-2.25549	down	Biological Process: phosphorelay signal transduction system (GO:0000160);; Cellular Component: nucleus (GO:0005634);;	K12129|0.0e+00|ats:109761523|K12129 pseudo-response regulator 7 | (RefSeq) LOC109761523; two-component response regulator-like PRR37 isoform X1	Circadian rhythm - plant (ko04712)
TraesCS3A02G346900	0.301042	0.610852	0.228336	0.126295	0.173529	0	1.30105	1.2799	0.959036	0.03237	0.054169	0	--	--	--	2.98979e-13	-4.20296	down	Molecular Function: cysteine-type peptidase activity (GO:0008234);;	K16292|4.0e-204|ats:109739398|K16292 KDEL-tailed cysteine endopeptidase [EC:3.4.22.-] | (RefSeq) LOC109739398; thiol protease SEN102-like	--
TraesCSU02G008800	3.33015	0	0.10465	34.4307	49.0447	38.7782	0.234039	0.128889	0.131078	75.5483	55.6846	39.603	0.0276792	2.26419	up	1.47731e-134	8.06494	up	Molecular Function: monooxygenase activity (GO:0004497);; Molecular Function: iron ion binding (GO:0005506);; Molecular Function: oxidoreductase activity, acting on paired donors, with incorporation or reduction of molecular oxygen (GO:0016705);; Molecular Function: heme binding (GO:0020037);;	K16085|1.4e-183|ats:109773970|K16085 9beta-pimara-7,15-diene oxidase [EC:1.14.14.111] | (RefSeq) LOC109773970; cytochrome P450 99A2-like	Diterpenoid biosynthesis (ko00904)
TraesCS2B02G579000	91.5349	63.1356	73.4688	12.8496	16.1187	16.4922	1.91168	1.66563	1.48508	18.8161	2.38548	32.4691	1.03454e-29	-2.16289	down	4.13341e-07	2.90465	up	Molecular Function: oxidoreductase activity (GO:0016491);;	K17839|5.1e-285|ats:109739586|K17839 polyamine oxidase [EC:1.5.3.17 1.5.3.-] | (RefSeq) LOC109739586; probable polyamine oxidase 4	Arginine and proline metabolism (ko00330);; beta-Alanine metabolism (ko00410);; Pantothenate and CoA biosynthesis (ko00770)
TraesCS3B02G234900	0.666049	0.005477	0.003806	0.004328	2.11606	0	0.243557	0.724339	0.005843	6.79403	2.14264	6.85647	--	--	--	1.90455e-05	2.8894	up	Cellular Component: Sec61 translocon complex (GO:0005784);; Biological Process: intracellular protein transport (GO:0006886);; Cellular Component: integral component of membrane (GO:0016021);;	K09481|1.9e-21|ats:109778801|K09481 protein transport protein SEC61 subunit beta | (RefSeq) LOC109778801; protein transport protein Sec61 subunit beta-like	Protein export (ko03060);; Protein processing in endoplasmic reticulum (ko04141);; Phagosome (ko04145)
TraesCS2A02G543200	0.119557	0.006194	0	0.241869	1.97168	0.454532	0	0.04284	0.136995	0.503695	0.569807	0.689609	--	--	--	0.00139032	2.2693	up	Molecular Function: protein binding (GO:0005515);;	K13428|3.1e-13|ath:AT5G20480|K13428 LRR receptor-like serine/threonine-protein kinase EFR [EC:2.7.11.1] | (RefSeq) EFR; EF-TU receptor	Plant-pathogen interaction (ko04626)
TraesCS4D02G220500	8.6867	6.32207	9.05126	18.1595	6.32458	15.1454	4.8946	4.17327	3.50175	1.31275	0.857404	0.392928	0.0266562	0.863402	normal	4.29699e-07	-2.05153	down	Molecular Function: phosphoenolpyruvate carboxykinase (ATP) activity (GO:0004612);; Molecular Function: ATP binding (GO:0005524);; Biological Process: gluconeogenesis (GO:0006094);;	K01610|0.0e+00|ats:109761682|K01610 phosphoenolpyruvate carboxykinase (ATP) [EC:4.1.1.49] | (RefSeq) LOC109761682; phosphoenolpyruvate carboxykinase (ATP)-like	Glycolysis / Gluconeogenesis (ko00010);; Citrate cycle (TCA cycle) (ko00020);; Pyruvate metabolism (ko00620);; Carbon fixation in photosynthetic organisms (ko00710);; Carbon metabolism (ko01200)
TraesCS1D02G187200	0.455805	0.144397	0.440847	0.091479	0.233845	0.075654	0.83051	0.552103	0.790597	0.073834	0.098473	0.175558	--	--	--	3.05081e-06	-2.22167	down	--	--	--
TraesCS2A02G459900	34.105	31.9018	24.7701	17.4055	25.1968	65.661	21.3609	18.3526	19.3059	95.7714	75.4551	179.06	0.36572	0.39011	normal	3.24683e-15	2.52316	up	Cellular Component: cell wall (GO:0005618);; Molecular Function: manganese ion binding (GO:0030145);; Molecular Function: nutrient reservoir activity (GO:0045735);; Cellular Component: apoplast (GO:0048046);;	--	--
TraesCS5A02G496400	0.579836	0.895514	0.684796	0.077655	0.484574	0.166066	0.578674	0.768472	0.191074	0.886956	0.868369	2.85988	0.0475153	-1.278	down	0.0195781	1.35139	up	Molecular Function: catalytic activity (GO:0003824);;	K23618|0.0e+00|ats:109750389|K23618 acyl-activating enzyme 11/12 [EC:6.2.1.2 6.2.1.-] | (RefSeq) LOC109750389; benzoate--CoA ligase, peroxisomal-like	--
TraesCS3B02G488100	0.26617	0.05799	0.184277	0	0.935416	0	0.053538	0.07614	0.158471	0.596088	1.6519	0.610078	--	--	--	9.35923e-07	2.77126	up	Molecular Function: transferase activity, transferring acyl groups other than amino-acyl groups (GO:0016747);;	K13065|1.2e-162|ats:109735327|K13065 shikimate O-hydroxycinnamoyltransferase [EC:2.3.1.133] | (RefSeq) LOC109735327; putrescine hydroxycinnamoyltransferase 1-like	Phenylpropanoid biosynthesis (ko00940);; Flavonoid biosynthesis (ko00941);; Stilbenoid, diarylheptanoid and gingerol biosynthesis (ko00945)
TraesCS6B02G318700	0.897748	2.15087	1.34563	0.799333	1.36801	0.824014	1.13611	0.924838	1.46433	0.127216	0.181062	0.087442	0.419649	-0.410007	normal	6.22856e-08	-2.69258	down	Molecular Function: transcription factor activity, sequence-specific DNA binding (GO:0003700);;	--	--
TraesCS5A02G292500	0	0	0	0	0	0	2.48759	1.48885	1.19803	0	0.140347	0.093586	--	--	--	8.45903e-07	-3.25603	down	Molecular Function: protein serine/threonine kinase activity (GO:0004674);; Molecular Function: ATP binding (GO:0005524);; Biological Process: positive regulation of growth (GO:0045927);;	K17302|2.8e-98|ats:109752367|K17302 coatomer subunit beta' | (RefSeq) uncharacterized protein LOC109752367	--
TraesCS5B02G390200	1.05696	0.60084	0.715537	0	0.500711	0.352992	0.576906	0.660907	1.18863	0.037136	0.1448	0.151008	0.225646	-1.04869	normal	3.41623e-05	-2.30817	down	Cellular Component: integral component of membrane (GO:0016021);;	--	--
TraesCS2A02G285900	6.03928	3.82873	3.93167	29.8692	31.6922	62.5129	4.73779	6.77888	8.97118	2.28897	1.22005	1.79523	1.40743e-21	3.2337	up	7.53368e-07	-1.77371	down	Biological Process: lipid metabolic process (GO:0006629);; Molecular Function: phosphoric diester hydrolase activity (GO:0008081);;	K18696|3.3e-209|ats:109764746|K18696 glycerophosphodiester phosphodiesterase [EC:3.1.4.46] | (RefSeq) LOC109764746; glycerophosphodiester phosphodiesterase GDPD2-like	Glycerophospholipid metabolism (ko00564)
TraesCS6B02G309200	1.38428	1.63617	1.0623	0.254535	1.79363	2.36652	2.71737	1.74421	1.78886	0.171578	0.450463	0.651537	0.723438	0.214003	normal	4.65109e-06	-2.02067	down	Cellular Component: integral component of membrane (GO:0016021);; Molecular Function: transmembrane transporter activity (GO:0022857);;	K14638|0.0e+00|ats:109748183|K14638 solute carrier family 15 (peptide/histidine transporter), member 3/4 | (RefSeq) LOC109748183; protein NRT1/ PTR FAMILY 7.3-like	--
TraesCS5A02G152400	6.51772	6.27622	6.44451	1.22803	13.5355	1.89878	4.54794	8.62791	8.04731	1.07859	1.72854	1.23414	0.841978	-0.126951	normal	1.81296e-10	-2.22571	down	Molecular Function: ferroxidase activity (GO:0004322);; Biological Process: iron ion transport (GO:0006826);; Biological Process: cellular iron ion homeostasis (GO:0006879);; Molecular Function: ferric iron binding (GO:0008199);;	K00522|6.1e-135|ats:109769587|K00522 ferritin heavy chain [EC:1.16.3.2] | (RefSeq) LOC109769587; ferritin-1, chloroplastic-like	--
TraesCS3A02G432500	0.285465	0.365599	0.230727	0.083635	1.04051	0.213527	0.29527	0.354455	0.312906	0.855318	1.76616	2.15195	--	--	--	1.91127e-06	2.11205	up	Molecular Function: DNA binding (GO:0003677);; Cellular Component: nucleus (GO:0005634);; Cellular Component: host cell nucleus (GO:0042025);; Molecular Function: metal ion binding (GO:0046872);;	K20641|2.2e-09|cvr:CHLNCDRAFT_59250|K20641 Rho GTPase-activating protein 20 | (RefSeq) hypothetical protein	--
TraesCS7A02G507400	0.010941	0	0	0.119647	0.736171	0.319647	0	0	0	1.73314	1.2478	1.08154	--	--	--	9.87653e-28	6.78741	up	Molecular Function: protein kinase activity (GO:0004672);; Molecular Function: ATP binding (GO:0005524);; Cellular Component: integral component of membrane (GO:0016021);; Molecular Function: carbohydrate binding (GO:0030246);;	K01176|2.9e-88|sbi:8065370|K01176 alpha-amylase [EC:3.2.1.1] | (RefSeq) alpha-amylase isozyme 2A	Starch and sucrose metabolism (ko00500)
TraesCS2D02G388800	19.2502	11.2529	17.2544	86.8874	46.9317	59.3139	13.5823	21.89	19.2748	8.52352	9.21525	6.07459	3.61787e-12	2.13416	up	4.73394e-05	-1.11833	down	Molecular Function: nucleotide binding (GO:0000166);; Biological Process: cellular amino acid metabolic process (GO:0006520);; Molecular Function: oxidoreductase activity, acting on the CH-NH2 group of donors, NAD or NADP as acceptor (GO:0016639);;	K00261|3.5e-234|ats:109765664|K00261 glutamate dehydrogenase (NAD(P)+) [EC:1.4.1.3] | (RefSeq) LOC109765664; glutamate dehydrogenase 2, mitochondrial	Arginine biosynthesis (ko00220);; Alanine, aspartate and glutamate metabolism (ko00250);; Nitrogen metabolism (ko00910);; Carbon metabolism (ko01200)
TraesCS4D02G342500	0.561465	0.532241	0.773922	0	0.120589	0	2.93345	2.08955	1.40336	0.123931	0.31784	0.160288	--	--	--	5.21697e-11	-3.00222	down	Molecular Function: peroxidase activity (GO:0004601);; Cellular Component: extracellular region (GO:0005576);; Biological Process: response to oxidative stress (GO:0006979);; Molecular Function: heme binding (GO:0020037);; Biological Process: hydrogen peroxide catabolic process (GO:0042744);; Molecular Function: metal ion binding (GO:0046872);;	K00430|6.7e-179|ats:109736587|K00430 peroxidase [EC:1.11.1.7] | (RefSeq) LOC109736587; peroxidase 5-like	Phenylpropanoid biosynthesis (ko00940)
TraesCS1B02G418800	2.31143	0.900344	2.39287	0	4.74746	0.560603	3.43862	4.93917	5.27219	0.42303	1.32144	0.86367	0.985762	-0.0165835	normal	2.6949e-07	-2.15843	down	Cellular Component: integral component of membrane (GO:0016021);;	--	--
TraesCS2D02G287300	3.92688	2.01778	3.38332	2.61964	9.91475	3.93552	5.50051	3.58332	4.13852	29.9257	31.7149	47.6706	0.0432	0.882807	normal	3.32534e-35	3.04246	up	Biological Process: potassium ion transport (GO:0006813);; Molecular Function: potassium ion transmembrane transporter activity (GO:0015079);; Cellular Component: membrane (GO:0016020);; Cellular Component: integral component of membrane (GO:0016021);;	K03549|0.0e+00|ats:109787221|K03549 KUP system potassium uptake protein | (RefSeq) LOC109787221; potassium transporter 1-like	--
TraesCS1D02G345200	14.468	14.9598	12.8708	17.2778	18.4421	21.5211	12.3939	11.4536	14.307	53.8831	60.1403	61.1696	0.000979083	0.577136	normal	2.81782e-53	2.24156	up	Molecular Function: ATP binding (GO:0005524);; Cellular Component: integral component of membrane (GO:0016021);; Molecular Function: ATPase activity (GO:0016887);; Molecular Function: ATPase activity, coupled to transmembrane movement of substances (GO:0042626);;	K05643|1.7e-73|gab:108482899|K05643 ATP-binding cassette, subfamily A (ABC1), member 3 | (RefSeq) ABC transporter A family member 1 isoform X1	ABC transporters (ko02010)
Triticum_aestivum_newGene_13565	0.043674	0	0.132987	0.760241	0.323741	0.454734	0.086739	0.019815	0.074931	0.80066	0.430915	0.436693	--	--	--	8.89206e-07	2.73924	up	--	--	--
TraesCS2D02G538400	0	0	0	0.111774	0.574554	0.058104	0	0	0	2.69368	1.79573	0.762732	--	--	--	2.16451e-29	7.12617	up	Molecular Function: protein serine/threonine kinase activity (GO:0004674);; Molecular Function: ATP binding (GO:0005524);; Cellular Component: integral component of membrane (GO:0016021);; Biological Process: recognition of pollen (GO:0048544);;	K24104|3.1e-71|thj:104799061|K24104 GPN-loop GTPase | (RefSeq) LOW QUALITY PROTEIN: uncharacterized protein LOC104799061	--
TraesCS2D02G018300	0.060013	0.013939	0	0.266628	0.123444	0.032988	0	0.061971	0.028557	1.32206	1.66446	0.544226	--	--	--	3.87903e-09	3.83533	up	--	K15078|1.1e-10|tcc:18614561|K15078 structure-specific endonuclease subunit SLX1 [EC:3.6.1.-] | (RefSeq) putative disease resistance protein RGA3	--
TraesCS1B02G308900	31.6431	23.4032	37.472	80.162	42.8555	71.879	29.812	30.6826	35.3085	6.24031	14.0253	8.11277	8.23263e-05	1.21244	up	9.90737e-09	-1.64887	down	Molecular Function: transaminase activity (GO:0008483);; Molecular Function: pyridoxal phosphate binding (GO:0030170);;	K00827|1.1e-273|ats:109784440|K00827 alanine-glyoxylate transaminase / (R)-3-amino-2-methylpropionate-pyruvate transaminase [EC:2.6.1.44 2.6.1.40] | (RefSeq) LOC109784440; alanine--glyoxylate aminotransferase 2 homolog 3, mitochondrial-like	Alanine, aspartate and glutamate metabolism (ko00250);; Glycine, serine and threonine metabolism (ko00260);; Cysteine and methionine metabolism (ko00270);; Valine, leucine and isoleucine degradation (ko00280)
TraesCS5D02G468100	0.43821	0.319048	0.67828	0	0.045973	0.082442	1.25615	1.62007	1.23449	0.046047	0.270577	0.29023	--	--	--	1.58655e-05	-2.32517	down	Molecular Function: oxidoreductase activity (GO:0016491);; Molecular Function: metal ion binding (GO:0046872);;	K05658|4.6e-48|cpep:111781709|K05658 ATP-binding cassette, subfamily B (MDR/TAP), member 1 [EC:7.6.2.2] | (RefSeq) uncharacterized protein LOC111781709	ABC transporters (ko02010)
TraesCS1B02G091900	0.868311	1.13292	0.624747	0.976615	1.60745	1.23587	0.08595	0.139132	0.205176	0.928036	0.464133	1.25729	0.074665	0.645504	normal	3.43735e-06	2.34898	up	Molecular Function: protein kinase activity (GO:0004672);; Molecular Function: ATP binding (GO:0005524);; Cellular Component: integral component of membrane (GO:0016021);;	K01180|2.6e-60|cmax:111487562|K01180 endo-1,3(4)-beta-glucanase [EC:3.2.1.6] | (RefSeq) uncharacterized protein LOC111487562	--
TraesCSU02G040100	0.469462	0.821002	0.718297	1.44459	1.6783	1.10427	1.61489	1.1498	1.63086	0.554902	0.667762	0.268854	0.00254024	1.15494	up	0.000381498	-1.39157	down	--	K22544|3.4e-275|ats:109772754|K22544 deoxynucleoside triphosphate triphosphohydrolase SAMHD1 [EC:3.1.5.-] | (RefSeq) LOC109772754; deoxynucleoside triphosphate triphosphohydrolase SAMHD1 homolog	--
TraesCS7B02G010600	0.122981	0	0.204065	0.363157	0.77449	0.140078	10.0616	6.11156	6.42462	1.59951	0.98801	1.73123	--	--	--	2.48808e-07	-2.11427	down	--	--	--
TraesCS4D02G187000	0.63146	0.453831	0.722871	0	1.28312	0.165988	2.09766	1.59584	1.4414	0.144057	0.535522	0.254649	--	--	--	6.29487e-05	-2.06109	down	--	--	--
TraesCS1B02G142800	10.1779	6.36359	8.54273	4.84918	10.0696	8.23209	0.096721	0.423871	0.32188	8.17784	1.21637	10.8079	0.952124	0.0181105	normal	2.10702e-09	3.66858	up	Molecular Function: peroxidase activity (GO:0004601);; Cellular Component: extracellular region (GO:0005576);; Biological Process: response to oxidative stress (GO:0006979);; Molecular Function: heme binding (GO:0020037);; Biological Process: hydrogen peroxide catabolic process (GO:0042744);; Molecular Function: metal ion binding (GO:0046872);;	K00430|1.8e-193|ats:109751238|K00430 peroxidase [EC:1.11.1.7] | (RefSeq) LOC109751238; peroxidase 42-like	Phenylpropanoid biosynthesis (ko00940)
TraesCS5A02G539700	0.623018	0.308111	0.167662	0.19148	0.707872	0.514055	3.12242	2.45014	2.0014	0.165962	0.128677	0.122563	--	--	--	3.84771e-24	-3.79952	down	Molecular Function: oxidoreductase activity (GO:0016491);; Molecular Function: metal ion binding (GO:0046872);;	K05658|2.0e-72|cpep:111781709|K05658 ATP-binding cassette, subfamily B (MDR/TAP), member 1 [EC:7.6.2.2] | (RefSeq) uncharacterized protein LOC111781709	ABC transporters (ko02010)
TraesCS7A02G336500	0	0	0.073205	0.334337	0.229672	0.394857	0.044684	0.116131	0.106223	2.13942	2.00102	1.74912	--	--	--	1.59453e-19	4.01467	up	Molecular Function: ribonuclease III activity (GO:0004525);; Biological Process: RNA processing (GO:0006396);;	K11592|1.4e-45|jre:109006086|K11592 endoribonuclease Dicer [EC:3.1.26.-] | (RefSeq) endoribonuclease Dicer homolog 1	--
TraesCS4B02G194400	11.1635	6.30575	10.993	1.92304	36.6604	10.536	52.4377	39.1064	53.5348	4.09091	12.3149	5.71127	0.390426	0.697289	normal	7.38101e-13	-2.51877	down	Molecular Function: asparagine synthase (glutamine-hydrolyzing) activity (GO:0004066);; Biological Process: asparagine biosynthetic process (GO:0006529);;	K01953|6.1e-283|ats:109778717|K01953 asparagine synthase (glutamine-hydrolysing) [EC:6.3.5.4] | (RefSeq) LOC109778717; asparagine synthetase [glutamine-hydrolyzing] 1	Alanine, aspartate and glutamate metabolism (ko00250);; Biosynthesis of amino acids (ko01230)
Triticum_aestivum_newGene_25559	0	0	0.033323	0	0	0	0	0	0	3.52777	1.78898	4.24812	--	--	--	6.68336e-22	6.26476	up	--	--	--
TraesCS5D02G139500	0.357335	0.287206	0.20083	0	0.079279	0	0.532041	0.48399	0.455546	0	0	0.022573	--	--	--	1.34364e-09	-4.03434	down	--	K14494|4.0e-46|tcc:18609825|K14494 DELLA protein | (RefSeq) DELLA protein GAIP-B	Plant hormone signal transduction (ko04075)
TraesCS2A02G159600	0.484208	0.043056	0.257785	0.063877	0	0.102111	0.825164	1.05302	1.02713	0	0	0.029175	--	--	--	3.00088e-15	-4.86931	down	Biological Process: lipid catabolic process (GO:0016042);; Molecular Function: hydrolase activity (GO:0016787);;	K16815|2.1e-12|gsl:Gasu_03780|K16815 calcium-independent phospholipase A2-gamma | (RefSeq) hypothetical protein	--
TraesCS7B02G348900	0	0	0	0	0	0	3.59057	3.68651	5.76896	47.5386	46.2871	77.3529	--	--	--	2.66485e-29	3.60435	up	--	--	--
TraesCS5D02G427300	0.212219	0.666127	0.724059	0	0.266425	0.056308	1.80748	2.06768	1.08365	0	0	0.227757	--	--	--	0.00140796	-2.41637	down	--	--	--
TraesCS5A02G558000	0.334558	0.064738	0.186154	0	0.474843	0.161635	0.158328	0.221355	0.142004	1.02246	0.553038	1.1784	--	--	--	4.72996e-06	2.16678	up	Molecular Function: protein serine/threonine kinase activity (GO:0004674);; Molecular Function: ATP binding (GO:0005524);;	K13436|3.4e-43|mdm:103405957|K13436 pto-interacting protein 1 [EC:2.7.11.1] | (RefSeq) LOW QUALITY PROTEIN: pto-interacting protein 1	Plant-pathogen interaction (ko04626)
TraesCS5D02G233600	0.014326	0.082036	0.068715	0.186697	1.28918	0.302679	0.114358	0	0.173271	1.0939	0.571373	0.586892	--	--	--	0.00480644	2.03491	up	Molecular Function: oxidoreductase activity (GO:0016491);; Molecular Function: metal ion binding (GO:0046872);;	K05658|7.1e-57|cpep:111781709|K05658 ATP-binding cassette, subfamily B (MDR/TAP), member 1 [EC:7.6.2.2] | (RefSeq) uncharacterized protein LOC111781709	ABC transporters (ko02010)
TraesCS5A02G354300	0.609546	0.864536	0.773458	0.25494	1.54269	0.310369	0.932413	3.75166	3.10727	0.153192	0.848942	0.231869	0.98736	-0.0103774	normal	0.000295613	-2.16176	down	Cellular Component: integral component of membrane (GO:0016021);; Biological Process: transmembrane transport (GO:0055085);;	K24139|4.1e-221|ats:109772288|K24139 auxin efflux carrier family protein | (RefSeq) LOC109772288; protein PIN-LIKES 7-like isoform X1	--
TraesCS3B02G575400	0.036807	0.033621	0.050698	0.083514	0.968409	0.135817	0.043279	0.043239	0.004995	0.298974	0.619992	0.409491	--	--	--	5.53741e-07	3.04075	up	Molecular Function: protein serine/threonine kinase activity (GO:0004674);; Molecular Function: ATP binding (GO:0005524);; Cellular Component: integral component of membrane (GO:0016021);; Biological Process: recognition of pollen (GO:0048544);;	K01180|2.8e-56|cmax:111487562|K01180 endo-1,3(4)-beta-glucanase [EC:3.2.1.6] | (RefSeq) uncharacterized protein LOC111487562	--
Triticum_aestivum_newGene_58598	0.005864	0	0	0.758713	0.141084	0.176865	0.024257	0	0.021625	0.61438	0.766832	1.15684	--	--	--	3.80281e-15	4.46109	up	Cellular Component: integral component of membrane (GO:0016021);;	--	--
TraesCS7A02G567400	0	0	0.042296	0	0	0	1.41443	0.906226	1.12177	0.027757	0.138273	0.081832	--	--	--	1.91301e-13	-3.34591	down	Biological Process: defense response (GO:0006952);; Molecular Function: ADP binding (GO:0043531);;	K12818|3.3e-65|mtr:MTR_0267s0070|K12818 ATP-dependent RNA helicase DHX8/PRP22 [EC:3.6.4.13] | (RefSeq) NB-ARC domain disease resistance protein, putative	Spliceosome (ko03040)
TraesCS2B02G626600	0.712701	0.48899	0.51542	0.403962	0.607558	0.451223	0.09793	0.147166	0.259572	0.602074	0.76733	1.20859	0.837086	-0.0870036	normal	2.07418e-05	2.10812	up	Cellular Component: integral component of membrane (GO:0016021);; Molecular Function: transmembrane transporter activity (GO:0022857);;	K14638|5.8e-268|ats:109769819|K14638 solute carrier family 15 (peptide/histidine transporter), member 3/4 | (RefSeq) LOC109769819; protein NRT1/ PTR FAMILY 5.10-like	--
Triticum_aestivum_newGene_32160	0.316194	0.28811	0.208688	0.065587	1.13726	0.789118	0.562011	0.272278	0.407737	1.57804	3.06371	1.00873	0.0994186	1.19168	normal	2.19761e-06	2.0487	up	Biological Process: DNA integration (GO:0015074);;	K17545|1.2e-89|zma:103634684|K17545 serine/threonine-protein kinase ULK4 [EC:2.7.11.1] | (RefSeq) uncharacterized protein LOC103634684	--
Triticum_aestivum_newGene_17254	0.268409	0.671991	0.393456	0.906712	0.72948	0.595005	0.098554	0.268116	0.069129	1.17368	1.06158	0.746392	0.110735	0.77166	normal	2.79865e-07	2.56545	up	--	--	--
TraesCS2D02G033400	0.123839	0.133985	0.147493	0	0.023322	0	0.86578	0.799006	0.777538	0.090917	0.140744	0.256713	--	--	--	4.83554e-07	-2.07853	down	Molecular Function: protein serine/threonine kinase activity (GO:0004674);; Molecular Function: ATP binding (GO:0005524);; Cellular Component: plasma membrane (GO:0005886);; Biological Process: hormone-mediated signaling pathway (GO:0009755);; Cellular Component: integral component of membrane (GO:0016021);;	K20181|5.4e-93|mtr:MTR_5g026090|K20181 vacuolar protein sorting-associated protein 18 | (RefSeq) vacuolar sorting-associated-like protein	--
TraesCS5D02G488400	0.603343	0	0	0.987536	14.4412	6.51189	0	0	0.013567	20.3276	11.5871	8.87735	0.111065	1.6005	normal	2.11346e-56	8.57266	up	Molecular Function: O-methyltransferase activity (GO:0008171);; Biological Process: methylation (GO:0032259);; Molecular Function: protein dimerization activity (GO:0046983);;	K22588|3.9e-103|dosa:Os09t0344500-01|K22588 acetylserotonin O-methyltransferase, plant [EC:2.1.1.4] | (RefSeq) Os09g0344500; Similar to O-methyltransferase ZRP4 (EC 2.1.1.-) (OMT).	Tryptophan metabolism (ko00380)
TraesCS7D02G150500	0.219546	0.516674	0.376366	0.969529	3.49326	0.254195	0.076231	0.183686	0.267825	2.92225	1.30808	1.04813	--	--	--	2.26732e-07	2.85407	up	Molecular Function: catalytic activity (GO:0003824);;	K09753|7.8e-194|ats:109760091|K09753 cinnamoyl-CoA reductase [EC:1.2.1.44] | (RefSeq) LOC109760091; cinnamoyl-CoA reductase 1-like	Phenylpropanoid biosynthesis (ko00940)
TraesCS1D02G327100	0.033209	0.089849	0.026232	0.032879	0.958018	0.030043	0.14559	0.195105	0.243605	0.915276	0.690263	1.26192	--	--	--	4.99295e-07	2.14594	up	Molecular Function: carbohydrate binding (GO:0030246);;	K03695|2.0e-24|adu:107486671|K03695 ATP-dependent Clp protease ATP-binding subunit ClpB | (RefSeq) LOW QUALITY PROTEIN: chaperone protein ClpB3, chloroplastic-like	--
TraesCS4A02G391700	0	0	0	1.5408	0.461856	1.48171	0.268593	0	0	3.498	2.05069	3.63474	--	--	--	1.8644e-05	3.16184	up	Cellular Component: integral component of membrane (GO:0016021);;	--	--
TraesCS6A02G217000	9.76341	11.3432	10.6192	5.32378	8.27416	7.37627	3.8372	3.53866	4.62529	0.808051	0.451987	0.529786	0.0439635	-0.45736	normal	1.01442e-13	-2.52272	down	Molecular Function: protein binding (GO:0005515);;	--	--
TraesCS3D02G395900	0.235987	0.255036	0.286344	0.371652	0.275174	0.323991	0.170613	0.136196	0.217493	0.89942	0.810214	0.708164	--	--	--	2.14834e-07	2.07091	up	Cellular Component: integral component of membrane (GO:0016021);;	K13420|8.2e-07|lja:Lj6g3v1984480.1|K13420 LRR receptor-like serine/threonine-protein kinase FLS2 [EC:2.7.11.1] | (RefSeq) Lj6g3v1984480.1; -	MAPK signaling pathway - plant (ko04016);; Plant-pathogen interaction (ko04626)
TraesCS2B02G497700	2.85166	0.51905	2.54569	0	0.162449	0	3.20475	2.32779	4.40116	0	0.580264	0.438825	--	--	--	0.00109885	-2.27266	down	Biological Process: xylem development (GO:0010089);;	--	--
TraesCS4B02G348400	0.010849	0	0.028793	0	0	0	0.005303	0.004819	0	7.71384	6.61009	2.32478	--	--	--	6.07425e-40	7.65867	up	Cellular Component: extracellular region (GO:0005576);; Biological Process: pathogenesis (GO:0009405);;	--	--
TraesCS7D02G341300	35.2887	0	0	23.6641	0	30.5209	55.17	35.5357	41.7285	0.982306	0.266994	0	0.819245	0.198861	normal	0.00103347	-2.52914	down	Molecular Function: translation initiation factor activity (GO:0003743);;	K03236|7.3e-77|ats:109747091|K03236 translation initiation factor 1A | (RefSeq) LOC109747091; eukaryotic translation initiation factor 1A	RNA transport (ko03013)
TraesCS1A02G021400	0	0	0.077868	0	0.197972	0	0	0	0	7.89003	6.74315	4.00851	--	--	--	2.30552e-20	6.04543	up	Molecular Function: serine-type endopeptidase inhibitor activity (GO:0004867);; Cellular Component: extracellular region (GO:0005576);;	--	--
Triticum_aestivum_newGene_74843	0.116788	0.163777	0.108164	0.547526	0.394053	0.494198	1.73628	0.62788	0.525947	0.485736	0.196391	0.270561	2.62562e-05	1.90811	up	0.00936653	-1.31445	down	--	--	--
Triticum_aestivum_newGene_58710	0	0	0	0	0	0	0.513622	0.500083	0.435757	0.053122	0.137028	0.027169	--	--	--	2.12809e-05	-2.28134	down	--	--	--
Triticum_aestivum_newGene_5375	0	0	0	0.552185	0.207051	0.58119	0	0	0	0.796282	0.490203	0.493157	--	--	--	3.1445e-15	5.36435	up	--	--	--
TraesCS2A02G028000	0.439569	0	0	0.224868	1.46999	1.03308	0	0	0	3.68636	1.63917	2.83454	--	--	--	2.46471e-33	7.37197	up	Molecular Function: UDP-glycosyltransferase activity (GO:0008194);;	K23260|5.4e-76|pda:103707602|K23260 scopoletin glucosyltransferase [EC:2.4.1.128] | (RefSeq) scopoletin glucosyltransferase-like	Phenylpropanoid biosynthesis (ko00940)
TraesCS1A02G083300	2.08236	4.59398	2.52745	1.01446	3.2044	1.66443	1.7809	3.33993	3.56945	0.101772	0.310142	0.371463	0.288434	-0.510726	normal	3.59881e-10	-3.02362	down	--	--	--
TraesCS2D02G029500	0.862871	0	0	0.89593	6.26893	6.76869	0	0.053592	0.030747	11.0049	6.82271	5.50776	0.194062	1.28933	normal	3.33008e-45	6.95485	up	Molecular Function: iron ion binding (GO:0005506);; Cellular Component: membrane (GO:0016020);; Molecular Function: oxidoreductase activity, acting on paired donors, with incorporation or reduction of molecular oxygen, NAD(P)H as one donor, and incorporation of one atom of oxygen (GO:0016709);; Molecular Function: heme binding (GO:0020037);;	K16085|1.8e-218|ats:109773970|K16085 9beta-pimara-7,15-diene oxidase [EC:1.14.14.111] | (RefSeq) LOC109773970; cytochrome P450 99A2-like	Diterpenoid biosynthesis (ko00904)
Triticum_aestivum_newGene_60981	0.66288	0.433348	0.35786	7.70434	4.22869	2.37237	0.439364	1.83083	0.646592	14.2275	11.352	5.68161	--	--	--	2.18459e-07	2.87267	up	Cellular Component: cell wall (GO:0005618);; Molecular Function: manganese ion binding (GO:0030145);; Molecular Function: nutrient reservoir activity (GO:0045735);; Cellular Component: apoplast (GO:0048046);;	--	--
TraesCS1B02G136800	50.4051	104.908	80.4848	6.09514	25.8635	17.9956	1.23633	2.59822	1.17367	4.03983	0.441319	31.0244	3.87879e-06	-2.03444	down	0.0471076	1.52311	up	--	--	--
TraesCS5D02G003100	0.071577	0	0.104198	0	0.493486	0.236215	0.203694	0.088782	0.138971	1.99838	0.709982	2.04405	--	--	--	2.21102e-09	3.08888	up	--	--	--
TraesCS5D02G011900	1.10661	0	0	2.6112	22.5843	6.80017	0.019043	0	0.127374	8.09968	3.26719	2.97641	0.154792	1.41033	normal	2.61309e-13	4.83728	up	Molecular Function: 3-beta-hydroxy-delta5-steroid dehydrogenase activity (GO:0003854);; Biological Process: steroid biosynthetic process (GO:0006694);;	K23558|4.9e-218|ats:109751859|K23558 plant 3beta-hydroxysteroid-4alpha-carboxylate 3-dehydrogenase [EC:1.1.1.418] | (RefSeq) LOC109751859; 3beta-hydroxysteroid- dehydrogenase/decarboxylase-like	Steroid biosynthesis (ko00100)
TraesCS1B02G062400	30.0666	40.0002	27.4241	13.1873	28.7438	20.8858	0.719794	0.487014	0.725275	10.4242	0.558059	27.165	0.0822589	-0.50425	normal	0.000578132	2.57928	up	Cellular Component: integral component of membrane (GO:0016021);;	--	--
TraesCS7B02G063200	7.35048	11.6979	8.69377	8.2868	12.1074	10.389	20.4238	20.8377	26.7412	1.66294	3.00508	1.83553	0.292533	0.273487	normal	6.18694e-35	-3.23459	down	--	--	--
TraesCS7B02G491400	0	0	0	0	0	0	13.6462	7.35312	11.2889	1.39072	3.29308	1.72558	--	--	--	9.5376e-11	-2.15685	down	Biological Process: defense response (GO:0006952);; Molecular Function: ADP binding (GO:0043531);;	K13457|6.1e-58|pop:112325953|K13457 disease resistance protein RPM1 | (RefSeq) disease resistance protein RPM1-like	Plant-pathogen interaction (ko04626)
TraesCS5A02G295100	0.441963	0.104662	0.238902	0.25046	0.274286	0.595169	0.582706	0.306855	0.370639	1.91565	2.4194	1.77139	--	--	--	1.37604e-12	2.2491	up	Molecular Function: hydrolase activity, hydrolyzing O-glycosyl compounds (GO:0004553);; Biological Process: carbohydrate metabolic process (GO:0005975);;	K01188|3.0e-293|ats:109762068|K01188 beta-glucosidase [EC:3.2.1.21] | (RefSeq) LOC109762068; beta-glucosidase 31-like isoform X1	Cyanoamino acid metabolism (ko00460);; Starch and sucrose metabolism (ko00500);; Phenylpropanoid biosynthesis (ko00940)
TraesCS1D02G235100	5.01066	5.06011	5.83638	0.996032	14.472	1.02315	6.40026	4.62921	6.151	0.652796	0.890028	0.973552	0.898837	0.0908017	normal	2.43e-23	-2.61101	down	Cellular Component: storage vacuole (GO:0000322);; Cellular Component: plant-type vacuole (GO:0000325);; Cellular Component: protein storage vacuole (GO:0000326);; Cellular Component: cellular_component (GO:0005575);; Cellular Component: intracellular (GO:0005622);; Cellular Component: cell (GO:0005623);; Cellular Component: cytoplasm (GO:0005737);; Cellular Component: vacuole (GO:0005773);; Cell…	K08730|5.8e-13|zma:103647622|K08730 phosphatidylserine synthase 2 [EC:2.7.8.29] | (RefSeq) CDP-diacylglycerol--serine O-phosphatidyltransferase 3	Glycerophospholipid metabolism (ko00564)
TraesCS5D02G487900	0.211757	0	0	0.101227	5.77676	0.949796	0	0	0	10.2908	7.65979	7.38462	--	--	--	2.33333e-62	9.15249	up	Molecular Function: monooxygenase activity (GO:0004497);; Molecular Function: iron ion binding (GO:0005506);; Molecular Function: oxidoreductase activity, acting on paired donors, with incorporation or reduction of molecular oxygen (GO:0016705);; Molecular Function: heme binding (GO:0020037);;	K16085|6.3e-184|bdi:100834069|K16085 9beta-pimara-7,15-diene oxidase [EC:1.14.14.111] | (RefSeq) uncharacterized protein LOC100834069	Diterpenoid biosynthesis (ko00904)
TraesCS2D02G589400	0.263864	0.103646	0.054193	0.557356	2.12295	1.96042	0.051766	0.030699	0.134041	4.1037	2.61711	2.95483	--	--	--	7.48062e-25	4.90692	up	Molecular Function: glutathione transferase activity (GO:0004364);; Cellular Component: cytoplasm (GO:0005737);; Biological Process: glutathione metabolic process (GO:0006749);;	K00799|2.7e-143|ats:109765922|K00799 glutathione S-transferase [EC:2.5.1.18] | (RefSeq) LOC109765922; probable glutathione S-transferase	Glutathione metabolism (ko00480)
TraesCS1B02G029100	4.80968	3.72743	3.86286	5.85265	5.5644	6.44897	0.124799	0.160801	0.164861	1.50437	0.257192	1.72434	0.000463666	0.671292	normal	5.1246e-06	2.54265	up	--	--	--
TraesCS6B02G004800	0.011113	0	0	0	0.011871	0	0	0.058341	0.160028	0.904603	1.45352	0.841235	--	--	--	7.306e-05	2.74234	up	Cellular Component: integral component of membrane (GO:0016021);;	K01728|1.4e-13|zju:107419134|K01728 pectate lyase [EC:4.2.2.2] | (RefSeq) pectate lyase 1-like	Pentose and glucuronate interconversions (ko00040)
TraesCS5B02G151000	4.50823	3.31323	4.84984	0.668439	10.5622	0.805775	6.25	7.20266	6.11213	0.172669	1.77539	0.931747	0.982966	-0.0154842	normal	1.54824e-05	-2.33569	down	Molecular Function: ferroxidase activity (GO:0004322);; Biological Process: iron ion transport (GO:0006826);; Biological Process: cellular iron ion homeostasis (GO:0006879);; Molecular Function: ferric iron binding (GO:0008199);;	K00522|9.5e-136|ats:109769587|K00522 ferritin heavy chain [EC:1.16.3.2] | (RefSeq) LOC109769587; ferritin-1, chloroplastic-like	--
TraesCS2A02G549900	0.183514	0	0.311879	3.12686	1.76941	2.72827	1.03838	0.317546	0.884713	7.48505	4.74784	3.59322	--	--	--	1.69775e-07	2.56477	up	Cellular Component: integral component of membrane (GO:0016021);;	--	--
TraesCS5A02G552000	9.25145	5.28659	32.7722	0.132989	5.87178	0.370302	18.0001	13.817	6.09847	0.720448	0.045147	0.025535	0.0573694	-1.85167	normal	9.85641e-05	-2.94697	down	Molecular Function: nicotianamine synthase activity (GO:0030410);; Biological Process: nicotianamine biosynthetic process (GO:0030418);;	K05953|3.5e-175|ats:109787589|K05953 nicotianamine synthase [EC:2.5.1.43] | (RefSeq) LOC109787589; probable nicotianamine synthase 2	--
TraesCS2A02G534300	0.059494	0.092156	0.082932	0.166751	0.122199	0.231796	2.48543	1.83492	1.13025	0.068844	0.425661	0.318153	--	--	--	3.42265e-05	-2.28109	down	Molecular Function: transcription factor activity, sequence-specific DNA binding (GO:0003700);; Biological Process: positive regulation of transcription, DNA-templated (GO:0045893);;	K14432|7.3e-10|cam:101506390|K14432 ABA responsive element binding factor | (RefSeq) protein ABSCISIC ACID-INSENSITIVE 5	Plant hormone signal transduction (ko04075)
TraesCS7A02G049400	0	0	0	0	0.037173	0.205791	0	0	0.212794	1.90853	1.81183	1.83706	--	--	--	0.000385867	2.67763	up	Molecular Function: protein binding (GO:0005515);;	K00799|4.1e-122|ats:109743925|K00799 glutathione S-transferase [EC:2.5.1.18] | (RefSeq) LOC109743925; probable glutathione S-transferase GSTU6	Glutathione metabolism (ko00480)
TraesCS1A02G273900	13.633	15.5564	11.3443	11.4715	10.1041	12.477	6.76561	6.40674	8.70843	1.36865	0.776934	0.934452	0.653861	-0.100821	normal	3.26795e-18	-2.63653	down	Biological Process: carbohydrate metabolic process (GO:0005975);; Molecular Function: fructose 1,6-bisphosphate 1-phosphatase activity (GO:0042132);;	K03841|1.4e-195|ats:109753147|K03841 fructose-1,6-bisphosphatase I [EC:3.1.3.11] | (RefSeq) LOC109753147; fructose-1,6-bisphosphatase, cytosolic-like	Glycolysis / Gluconeogenesis (ko00010);; Pentose phosphate pathway (ko00030);; Fructose and mannose metabolism (ko00051);; Carbon fixation in photosynthetic organisms (ko00710);; Carbon metabolism (ko01200)
Triticum_aestivum_newGene_31893	0.244628	0.183471	0.078809	0.17953	0.181131	0.328542	0.125078	0.029688	0.033131	0.96365	0.975245	0.467134	--	--	--	3.94292e-10	3.38813	up	--	--	--
TraesCS3D02G445000	0	0	0	0.329506	0.340814	0.310742	0	0	0	0.625996	0.64808	0.573879	--	--	--	1.46135e-16	5.51574	up	Molecular Function: copper ion binding (GO:0005507);; Biological Process: lignin catabolic process (GO:0046274);; Cellular Component: apoplast (GO:0048046);; Molecular Function: hydroquinone:oxygen oxidoreductase activity (GO:0052716);;	K05909|0.0e+00|ats:109780486|K05909 laccase [EC:1.10.3.2] | (RefSeq) LOC109780486; laccase-19	--
TraesCS1B02G039500	20.7824	22.9474	17.3681	4.4631	6.10735	7.36892	2.50874	2.22324	1.93267	6.69245	2.49219	8.38661	1.16216e-11	-1.60448	down	0.000754677	1.37085	up	Molecular Function: protein kinase activity (GO:0004672);; Molecular Function: ATP binding (GO:0005524);; Cellular Component: integral component of membrane (GO:0016021);;	K16224|1.0e-158|boe:106304564|K16224 senescence-induced receptor-like serine/threonine-protein kinase | (RefSeq) senescence-induced receptor-like serine/threonine-protein kinase	MAPK signaling pathway - plant (ko04016);; Plant-pathogen interaction (ko04626)
Triticum_aestivum_newGene_4994	2.31314	2.02419	1.51001	1.17887	1.93108	1.66969	0.011119	0.140742	0.062031	0.940058	0.278652	1.18342	0.297906	-0.299883	normal	6.47986e-05	2.59647	up	--	--	--
Triticum_aestivum_newGene_67280	1.58191	0.299652	1.4135	0.388873	1.94898	0.563461	0.769175	0.982028	1.03334	0.188115	0.04052	0.163255	0.920072	-0.0702855	normal	9.2448e-05	-2.18692	down	--	--	--
TraesCS7A02G551500	1.06435	0.267465	0.962123	0	0	0	0.586809	0.485411	0.479591	0.009507	0	0.05286	--	--	--	2.80075e-06	-3.13172	down	Cellular Component: integral component of membrane (GO:0016021);;	K09122|1.9e-56|sbi:8057957|K09122 uncharacterized protein | (RefSeq) uncharacterized protein LOC8057957	--
Triticum_aestivum_newGene_86488	0.246933	0.067701	0.09789	0.358444	0.572819	0	0.140995	0.151584	0.330328	1.78891	1.4628	0.78763	--	--	--	1.26687e-07	2.34216	up	--	--	--
TraesCS1B02G388700	3.37772	1.78139	2.65843	0	2.17381	0.021438	2.63418	2.38783	3.32281	0.164082	0.870415	0.25154	0.42725	-0.814271	normal	1.24745e-06	-2.36486	down	Molecular Function: phosphoethanolamine N-methyltransferase activity (GO:0000234);; Biological Process: phosphatidylcholine biosynthetic process (GO:0006656);;	K05929|5.0e-266|ats:109781493|K05929 phosphoethanolamine N-methyltransferase [EC:2.1.1.103] | (RefSeq) LOC109781493; phosphomethylethanolamine N-methyltransferase-like	Glycerophospholipid metabolism (ko00564)
TraesCS2A02G532500	0	0	0	0.709631	0.083133	1.45577	0.103808	0.15824	0.251761	10.2309	6.59232	10.0753	--	--	--	5.21004e-31	5.11237	up	--	--	--
TraesCS4A02G412100	0.084587	0	0.170745	0.056248	0.898162	0.257557	0.043699	0	0	2.72563	3.67425	0.826483	--	--	--	0.0016786	2.41854	up	Molecular Function: monooxygenase activity (GO:0004497);; Molecular Function: iron ion binding (GO:0005506);; Cellular Component: integral component of membrane (GO:0016021);; Molecular Function: oxidoreductase activity, acting on paired donors, with incorporation or reduction of molecular oxygen (GO:0016705);; Molecular Function: heme binding (GO:0020037);;	K20771|6.2e-291|ats:109748831|K20771 carlactone C-19 oxidase [EC:1.14.-.-] | (RefSeq) LOC109748831; cytochrome P450 711A1-like	--
TraesCS5B02G045100	0.661128	0.092042	0	1.03638	62.9156	5.27964	0	0.044119	0.171024	9.19511	12.2986	6.80082	--	--	--	1.08872e-23	5.52537	up	--	--	--
TraesCS4B02G153600	0.230019	0.687558	0.55106	1.01839	1.21284	0.653716	0.139614	0.145264	0.284057	2.22394	2.2654	2.95594	--	--	--	8.98748e-12	3.28789	up	--	--	--
TraesCS2B02G103700	52.9256	64.706	51.2345	25.1602	25.1631	33.879	20.3614	13.3865	12.5597	1.87966	2.56412	2.53908	0.000128805	-0.847575	normal	2.9166e-26	-2.58636	down	Molecular Function: sulfotransferase activity (GO:0008146);;	K22312|5.2e-95|sbi:8085992|K22312 hydroxyjasmonate sulfotransferase [EC:2.8.2.39] | (RefSeq) cytosolic sulfotransferase 10	--
TraesCS7B02G175700	0.661662	1.09857	0.535837	0.135623	0.388013	0.204392	1.20705	1.29937	1.63892	0.096484	0.179024	0.441551	--	--	--	6.10137e-05	-2.12126	down	--	K10406|3.4e-15|mtr:MTR_5g096570|K10406 kinesin family member C2/C3 | (RefSeq) kinesin heavy chain, putative	--
TraesCS2B02G602449	0.204171	0.162039	0.183721	0.456454	1.75194	0.681009	0	0.044457	0.111244	6.65186	3.26002	3.2026	--	--	--	6.81184e-19	5.18587	up	Cellular Component: integral component of membrane (GO:0016021);;	K15015|1.5e-14|pop:7468814|K15015 solute carrier family 32 (vesicular inhibitory amino acid transporter) | (RefSeq) amino acid transporter AVT1D	--
TraesCS7B02G253700	0.938909	0	0	87.3872	120.507	57.9422	0.043066	0.022578	0	18.326	23.5029	4.08606	0.079854	1.75084	normal	2.67064e-14	5.4525	up	Molecular Function: monooxygenase activity (GO:0004497);; Molecular Function: iron ion binding (GO:0005506);; Molecular Function: oxidoreductase activity, acting on paired donors, with incorporation or reduction of molecular oxygen (GO:0016705);; Molecular Function: heme binding (GO:0020037);;	K05917|1.0e-210|dosa:Os02t0113200-00|K05917 sterol 14alpha-demethylase [EC:1.14.14.154 1.14.15.36] | (RefSeq) Os02g0113200; Similar to Cytochrome P450-like protein.	Steroid biosynthesis (ko00100)
TraesCS2D02G601700	3.38774	3.13885	2.71427	1.60503	2.81376	1.88227	4.09018	3.08321	3.68559	21.5873	14.8476	17.4742	0.154978	-0.413419	normal	6.65014e-25	2.33616	up	Cellular Component: integral component of membrane (GO:0016021);; Molecular Function: transmembrane transporter activity (GO:0022857);;	--	--
TraesCS6B02G356800	0.383581	0.172209	0.327913	0	0.035159	0.026067	0.309472	0.34238	0.402401	0.039705	0.007123	0.095133	--	--	--	0.0005943	-2.15232	down	Biological Process: nitric oxide biosynthetic process (GO:0006809);; Molecular Function: heme binding (GO:0020037);; Molecular Function: molybdenum ion binding (GO:0030151);; Biological Process: nitrate assimilation (GO:0042128);; Molecular Function: molybdopterin cofactor binding (GO:0043546);; Molecular Function: nitrate reductase (NADPH) activity (GO:0050464);;	K10534|0.0e+00|ats:109757553|K10534 nitrate reductase (NAD(P)H) [EC:1.7.1.1 1.7.1.2 1.7.1.3] | (RefSeq) LOC109757553; nitrate reductase [NAD(P)H]	Nitrogen metabolism (ko00910)
TraesCS3B02G490300	0.453363	0.662489	0.357983	0.063933	0.038465	0.119209	0.64284	0.461853	0.674246	1.29123	0.897598	1.90567	0.00032309	-2.25249	down	0.00139396	1.20174	up	Molecular Function: protein kinase activity (GO:0004672);; Molecular Function: ATP binding (GO:0005524);; Cellular Component: integral component of membrane (GO:0016021);; Molecular Function: carbohydrate binding (GO:0030246);;	K22133|6.9e-59|egr:104443803|K22133 oxalate---CoA ligase [EC:6.2.1.8] | (RefSeq) oxalate--CoA ligase isoform X2	Glyoxylate and dicarboxylate metabolism (ko00630)
TraesCS2D02G029600	2.69894	0	0.006545	20.81	23.3385	25.722	0.166682	0.062951	0.059711	43.5978	34.7606	25.179	0.0802041	1.78576	normal	1.31769e-110	8.04375	up	Molecular Function: magnesium ion binding (GO:0000287);; Cellular Component: chloroplast (GO:0009507);; Biological Process: gibberellin biosynthetic process (GO:0009686);; Molecular Function: terpene synthase activity (GO:0010333);; Biological Process: diterpenoid biosynthetic process (GO:0016102);;	K14043|5.5e-283|osa:4335090|K14043 syn-copalyl-diphosphate synthase [EC:5.5.1.14] | (RefSeq) syn-copalyl diphosphate synthase isoform X1	Diterpenoid biosynthesis (ko00904)
TraesCS1B02G045700	86.4421	85.8474	94.4854	41.4533	49.3075	49.5576	0.834525	1.12243	1.66572	26.4576	1.84667	19.2916	1.97994e-07	-0.782181	normal	6.67252e-07	3.03778	up	--	--	--
TraesCS1B02G047000	2.92467	4.20508	3.05001	3.25452	3.29019	3.82447	0.207555	0.272757	0.206608	1.14306	0.351804	2.55739	0.517506	0.165822	normal	0.000119747	2.19349	up	Cellular Component: Golgi apparatus (GO:0005794);; Biological Process: protein glycosylation (GO:0006486);; Cellular Component: integral component of membrane (GO:0016021);; Molecular Function: transferase activity, transferring glycosyl groups (GO:0016757);; Molecular Function: carbohydrate binding (GO:0030246);;	K20843|0.0e+00|ats:109785687|K20843 hydroxyproline O-galactosyltransferase 2/3/4/5/6 [EC:2.4.1.-] | (RefSeq) LOC109785687; hydroxyproline O-galactosyltransferase GALT6-like	--
TraesCS3A02G046100	59.7294	53.6888	55.4113	23.5788	46.5449	39.4561	49.7493	51.8134	56.6403	9.14043	5.77877	10.1976	0.0457585	-0.484723	normal	5.99054e-21	-2.50066	down	Molecular Function: serine-type endopeptidase inhibitor activity (GO:0004867);; Cellular Component: extracellular region (GO:0005576);;	--	--
TraesCS3D02G167900	0	0	0.01127	0.569845	0.595678	0.317379	0	0.009373	0	0.429767	0.679027	0.856588	--	--	--	3.02022e-17	5.34371	up	Cellular Component: integral component of membrane (GO:0016021);; Biological Process: transmembrane transport (GO:0055085);;	K15363|4.7e-44|bna:111210893|K15363 fanconi-associated nuclease 1 [EC:3.1.21.- 3.1.4.1] | (RefSeq) fanconi-associated nuclease 1 homolog	--
TraesCS1D02G175000	0.104284	0.028466	0	0.961564	0.6346	0.224319	0	0.037267	0.091231	0.96396	0.771632	1.0099	--	--	--	3.0955e-07	3.31187	up	Cellular Component: chloroplast (GO:0009507);;	--	--
TraesCS2B02G311300	1.40242	1.64072	1.70002	0	2.31742	0	1.32189	0.780924	0.652809	0	0.083581	0.034375	0.71163	-0.366659	normal	2.91655e-07	-3.32035	down	Molecular Function: carbonate dehydratase activity (GO:0004089);; Molecular Function: zinc ion binding (GO:0008270);;	K01674|4.9e-154|ats:109759441|K01674 carbonic anhydrase [EC:4.2.1.1] | (RefSeq) LOC109759441; alpha carbonic anhydrase 1, chloroplastic-like isoform X1	Nitrogen metabolism (ko00910)
TraesCS3B02G593300	0	0	0	0	0.080424	0	0	0	0.039763	1.8989	1.2625	1.72661	--	--	--	2.23764e-18	5.30239	up	--	K18835|3.7e-44|ats:109774908|K18835 WRKY transcription factor 2 | (RefSeq) LOC109774908; probable WRKY transcription factor 34	Plant-pathogen interaction (ko04626)
TraesCS5B02G274800	7.0772	7.49518	8.29175	14.6754	11.6456	13.2851	0.365552	0.573471	0.279417	6.56899	0.642235	5.1033	1.61659e-05	0.922033	normal	9.26986e-06	2.64093	up	Molecular Function: protein binding (GO:0005515);;	--	--
Triticum_aestivum_newGene_104787	0.14821	0.072005	0.082135	0.381651	0.158137	0.264929	0.095854	0.075494	0.110783	0.716467	0.644446	0.497469	--	--	--	7.73595e-09	2.52846	up	Cellular Component: integral component of membrane (GO:0016021);;	--	--
TraesCS3D02G451800	1.076	1.5545	1.3675	0.171832	2.10222	0.713033	1.34854	1.01235	1.26857	0.13161	0.230709	0.258436	0.654355	-0.302192	normal	2.18751e-08	-2.26419	down	Molecular Function: molecular_function (GO:0003674);; Molecular Function: enzyme inhibitor activity (GO:0004857);; Cellular Component: cellular_component (GO:0005575);; Cellular Component: cell wall (GO:0005618);; Cellular Component: intracellular (GO:0005622);; Cellular Component: cell (GO:0005623);; Cellular Component: cytoplasm (GO:0005737);; Cellular Component: Golgi apparatus (GO:0005794);; …	K01188|1.6e-34|sita:101778196|K01188 beta-glucosidase [EC:3.2.1.21] | (RefSeq) beta-glucosidase 12	Cyanoamino acid metabolism (ko00460);; Starch and sucrose metabolism (ko00500);; Phenylpropanoid biosynthesis (ko00940)
TraesCS5A02G453200	0.529908	1.81627	1.24368	0.83676	4.01078	1.25702	0.926153	1.12964	1.00121	9.99222	3.36833	5.54688	0.269284	0.736838	normal	4.11749e-08	2.44377	up	Cellular Component: cell wall (GO:0005618);; Molecular Function: manganese ion binding (GO:0030145);; Molecular Function: nutrient reservoir activity (GO:0045735);; Cellular Component: apoplast (GO:0048046);;	--	--
TraesCS5D02G365800	0.277629	0.014106	0.046889	0.216828	0.627924	1.33471	0.044306	0.013606	0.054877	1.52457	0.820442	0.809284	--	--	--	2.07375e-15	4.1811	up	Molecular Function: catalytic activity (GO:0003824);;	K23618|0.0e+00|ats:109774603|K23618 acyl-activating enzyme 11/12 [EC:6.2.1.2 6.2.1.-] | (RefSeq) LOC109774603; benzoate--CoA ligase, peroxisomal-like	--
TraesCS2A02G579400	0.812744	0.213812	0.936061	2.10017	1.32718	1.81725	9.07493	5.07281	3.93898	2.71237	1.78592	2.13886	0.00952222	1.45249	up	0.000300865	-1.27689	down	Molecular Function: catalytic activity (GO:0003824);;	K08695|1.1e-139|bdi:100834459|K08695 anthocyanidin reductase [EC:1.3.1.77] | (RefSeq) anthocyanidin reductase ((2S)-flavan-3-ol-forming)	Flavonoid biosynthesis (ko00941)
Triticum_aestivum_newGene_81475	6.47461	6.62685	4.38888	5.51837	4.41082	4.48606	0.669629	0.997119	0.822524	5.55987	0.727255	4.39623	0.414017	-0.196917	normal	9.41951e-05	2.15865	up	--	--	--
TraesCS3A02G276700	2.38407	3.62581	2.72209	2.87496	6.45412	3.05218	1.69249	1.90916	1.97713	9.80049	8.52756	4.6456	0.0897007	0.589477	normal	8.42785e-11	2.01486	up	Cellular Component: integral component of membrane (GO:0016021);;	K01301|0.0e+00|ats:109757082|K01301 N-acetylated-alpha-linked acidic dipeptidase [EC:3.4.17.21] | (RefSeq) LOC109757082; probable glutamate carboxypeptidase 2	--
TraesCS3B02G120900	3.31821	3.62592	2.85341	3.13804	5.95904	7.65037	1.80216	2.23382	2.52071	10.598	8.61155	7.54622	0.0159468	0.880235	normal	5.39782e-14	2.01926	up	Biological Process: transcription, DNA-templated (GO:0006351);; Molecular Function: sequence-specific DNA binding (GO:0043565);;	K14431|3.8e-15|ats:109765985|K14431 transcription factor TGA | (RefSeq) LOC109765985; transcription factor HBP-1b(c1) isoform X1	Plant hormone signal transduction (ko04075)
TraesCS3B02G403100	0.273438	0.129896	0.361711	0.08895	0.068894	0.088986	1.96915	1.30283	1.2537	0.103201	0.171313	0.201557	--	--	--	1.02126e-15	-2.96904	down	Molecular Function: protein kinase activity (GO:0004672);; Molecular Function: ATP binding (GO:0005524);; Cellular Component: integral component of membrane (GO:0016021);;	K13429|6.1e-80|vvi:100255092|K13429 chitin elicitor receptor kinase 1 | (RefSeq) lysM domain receptor-like kinase 3	Plant-pathogen interaction (ko04626)
TraesCS3B02G495800	0.016024	0	0.147604	0.287096	0.985756	0.631808	0.023415	0.05448	0.116815	1.82391	0.805902	1.32463	--	--	--	3.71211e-10	3.52016	up	Molecular Function: molecular_function (GO:0003674);; Molecular Function: catalytic activity (GO:0003824);; Molecular Function: hydrolase activity (GO:0016787);; Molecular Function: hydrolase activity, acting on ester bonds (GO:0016788);; Molecular Function: carboxylic ester hydrolase activity (GO:0052689);; Molecular Function: methyl jasmonate esterase activity (GO:0080032);;	K20802|5.5e-18|eus:EUTSA_v10014451mg|K20802 (R)-mandelonitrile lyase [EC:4.1.2.10] | (RefSeq) hypothetical protein	Cyanoamino acid metabolism (ko00460)
TraesCS7D02G073700	0.286643	0.564111	0.402864	0.630516	0.487806	0.858386	0.527631	0.29205	0.298758	4.02597	2.95498	4.38382	0.0997152	0.761014	normal	2.37049e-26	3.28596	up	Biological Process: nitric oxide biosynthetic process (GO:0006809);; Molecular Function: heme binding (GO:0020037);; Molecular Function: molybdenum ion binding (GO:0030151);; Biological Process: nitrate assimilation (GO:0042128);; Molecular Function: molybdopterin cofactor binding (GO:0043546);; Molecular Function: nitrate reductase (NADPH) activity (GO:0050464);;	K10534|0.0e+00|ats:109742560|K10534 nitrate reductase (NAD(P)H) [EC:1.7.1.1 1.7.1.2 1.7.1.3] | (RefSeq) LOC109742560; nitrate reductase [NADH]-like	Nitrogen metabolism (ko00910)
TraesCS5B02G271200	0.081368	0.020239	0	0	0.176873	0	2.20309	1.61484	2.89932	0	0	0	--	--	--	6.02219e-33	-7.22222	down	Molecular Function: monooxygenase activity (GO:0004497);; Molecular Function: iron ion binding (GO:0005506);; Cellular Component: integral component of membrane (GO:0016021);; Molecular Function: oxidoreductase activity, acting on paired donors, with incorporation or reduction of molecular oxygen (GO:0016705);; Molecular Function: heme binding (GO:0020037);;	K12153|2.2e-307|ats:109756299|K12153 phenylalanine N-monooxygenase [EC:1.14.14.40] | (RefSeq) LOC109756299; tyrosine N-monooxygenase-like	Cyanoamino acid metabolism (ko00460);; Glucosinolate biosynthesis (ko00966);; 2-Oxocarboxylic acid metabolism (ko01210)
TraesCS2B02G067900	0	0	0	0.031913	0.084162	0	0	0	0	2.2023	1.5371	2.57936	--	--	--	2.05494e-24	6.46962	up	Molecular Function: cysteine-type peptidase activity (GO:0008234);;	K16292|1.3e-164|bdi:100843107|K16292 KDEL-tailed cysteine endopeptidase [EC:3.4.22.-] | (RefSeq) senescence-specific cysteine protease SAG39	--
TraesCS2D02G547900	0.354989	0.213273	0.152365	0.549775	0.598112	0.170455	0.212364	0.540757	0.141167	1.70333	1.59834	1.69156	--	--	--	3.38577e-05	2.14381	up	Cellular Component: chloroplast (GO:0009507);; Biological Process: vitamin E biosynthetic process (GO:0010189);; Molecular Function: phytol kinase activity (GO:0010276);; Cellular Component: integral component of membrane (GO:0016021);; Molecular Function: kinase activity (GO:0016301);;	K18678|6.1e-158|ats:109765950|K18678 phytol kinase [EC:2.7.1.182] | (RefSeq) LOC109765950; probable phytol kinase, chloroplastic	--
TraesCS5D02G157200	5.97897	6.51542	5.43854	10.9337	9.38331	9.80461	8.98675	4.41435	5.70172	46.3188	38.7233	55.6459	7.22646e-06	0.886631	normal	3.60489e-26	2.87448	up	Cellular Component: integral component of membrane (GO:0016021);;	--	--
TraesCS2D02G582000	0.164889	0	0	0.223093	1.24113	0.110623	0	0	0	3.01672	1.35349	1.02436	--	--	--	1.24481e-23	6.51903	up	Molecular Function: transferase activity, transferring acyl groups other than amino-acyl groups (GO:0016747);;	K13065|3.5e-255|ats:109745173|K13065 shikimate O-hydroxycinnamoyltransferase [EC:2.3.1.133] | (RefSeq) LOC109745173; tryptamine benzoyltransferase 1-like	Phenylpropanoid biosynthesis (ko00940);; Flavonoid biosynthesis (ko00941);; Stilbenoid, diarylheptanoid and gingerol biosynthesis (ko00945)
TraesCS4A02G140500	1.69024	2.52506	2.83124	0.659405	2.8341	1.14091	2.94516	2.31992	3.64332	0.641004	0.554628	0.716734	0.356352	-0.47274	normal	1.99535e-11	-2.04269	down	Cellular Component: plasma membrane (GO:0005886);; Biological Process: carbohydrate transport (GO:0008643);; Cellular Component: integral component of membrane (GO:0016021);;	K15382|1.2e-148|ats:109750234|K15382 solute carrier family 50 (sugar transporter) | (RefSeq) LOC109750234; bidirectional sugar transporter SWEET16-like	--
TraesCS4B02G398500	0.183759	0.1579	0.254614	0.420998	1.00342	0.97668	0.079754	0.067355	0.180995	1.08388	0.727006	0.75098	--	--	--	1.9932e-07	2.61732	up	Molecular Function: ATP binding (GO:0005524);;	K08900|1.0e-112|egr:104424536|K08900 mitochondrial chaperone BCS1 | (RefSeq) AAA-ATPase At2g46620	--
TraesCS4A02G325700	0	0	0	0.10088	0.10455	0.093992	0.018051	0	0.031333	0.314856	0.603169	0.269333	--	--	--	2.61414e-07	3.40917	up	Molecular Function: protein serine/threonine kinase activity (GO:0004674);; Molecular Function: ATP binding (GO:0005524);; Cellular Component: integral component of membrane (GO:0016021);;	K13415|2.8e-112|bdi:100827955|K13415 protein brassinosteroid insensitive 1 [EC:2.7.10.1 2.7.11.1] | (RefSeq) brassinosteroid LRR receptor kinase BRI1	Plant hormone signal transduction (ko04075)
TraesCS5A02G153900	121.764	87.3646	144.988	23.1603	138.925	17.5959	265.614	234.651	333.518	6.75957	21.1413	1.06315	0.300505	-0.765532	normal	5.94723e-08	-3.588	down	Molecular Function: asparagine synthase (glutamine-hydrolyzing) activity (GO:0004066);; Molecular Function: ATP binding (GO:0005524);; Cellular Component: cytosol (GO:0005829);; Biological Process: asparagine biosynthetic process (GO:0006529);; Biological Process: glutamine metabolic process (GO:0006541);;	K01953|0.0e+00|ats:109747609|K01953 asparagine synthase (glutamine-hydrolysing) [EC:6.3.5.4] | (RefSeq) LOC109747609; asparagine synthetase [glutamine-hydrolyzing]	Alanine, aspartate and glutamate metabolism (ko00250);; Biosynthesis of amino acids (ko01230)
TraesCS3D02G495700	1.02784	1.44663	0.698055	1.55673	2.15802	0.61592	6.22021	3.48524	4.26434	1.433	0.296103	0.299842	0.326861	0.526559	normal	3.90721e-05	-2.26465	down	Molecular Function: DNA binding (GO:0003677);; Biological Process: regulation of transcription from RNA polymerase II promoter (GO:0006357);; Molecular Function: protein dimerization activity (GO:0046983);;	--	--
TraesCS3B02G109200	19.2636	9.94588	10.0289	62.6201	47.0404	60.382	13.8704	15.276	13.9144	5.34206	4.73204	4.21931	2.85904e-12	2.22091	up	1.43473e-09	-1.48677	down	Molecular Function: serine-type endopeptidase inhibitor activity (GO:0004867);; Biological Process: response to wounding (GO:0009611);;	--	--
Triticum_aestivum_newGene_66793	0.759383	0.342982	0.470557	0.532592	0.922306	0.405689	0.049852	0.05072	0.048613	0.541778	0.284663	0.377067	0.520949	0.223001	normal	6.36523e-11	2.66347	up	--	--	--
TraesCS3B02G373900	9.81668	7.03533	6.03426	1.8559	0.995179	2.26241	0.406648	0.334742	0.205918	1.43798	0.919464	0.440241	6.2541e-08	-1.92875	down	0.00179772	1.46553	up	Molecular Function: protein serine/threonine kinase activity (GO:0004674);; Molecular Function: ATP binding (GO:0005524);; Cellular Component: integral component of membrane (GO:0016021);;	K13430|1.9e-61|peq:110027867|K13430 serine/threonine-protein kinase PBS1 [EC:2.7.11.1] | (RefSeq) serine/threonine-protein kinase PBS1-like	Plant-pathogen interaction (ko04626)
TraesCS2A02G005800	0	0	0	0	0	0	0.220051	0.127976	0.139391	0.904301	1.03637	0.557781	--	--	--	1.63584e-06	2.16108	up	Molecular Function: monooxygenase activity (GO:0004497);; Molecular Function: iron ion binding (GO:0005506);; Cellular Component: integral component of membrane (GO:0016021);; Molecular Function: oxidoreductase activity, acting on paired donors, with incorporation or reduction of molecular oxygen (GO:0016705);; Molecular Function: heme binding (GO:0020037);;	K23134|2.0e-129|zma:100273457|K23134 dolabradiene monooxygenase / zealexin A1 synthase [EC:1.14.14.159 1.14.14.160] | (RefSeq) uncharacterized protein LOC100273457	--
TraesCS5A02G004600	0.204448	0	0	0.440968	6.94578	0.376076	0	0	0	2.93901	0.93913	1.24904	--	--	--	7.08466e-24	6.56669	up	Molecular Function: monooxygenase activity (GO:0004497);; Molecular Function: iron ion binding (GO:0005506);; Cellular Component: integral component of membrane (GO:0016021);; Molecular Function: oxidoreductase activity, acting on paired donors, with incorporation or reduction of molecular oxygen (GO:0016705);; Molecular Function: heme binding (GO:0020037);;	K05917|1.7e-237|ats:109745900|K05917 sterol 14alpha-demethylase [EC:1.14.14.154 1.14.15.36] | (RefSeq) LOC109745900; obtusifoliol 14-alpha demethylase-like isoform X1	Steroid biosynthesis (ko00100)
TraesCS3B02G018900	0	0	0	0.114543	0.092594	0.105468	0.082215	0.214125	0.088012	1.55424	3.93198	2.97018	--	--	--	3.50202e-12	3.74253	up	Molecular Function: molecular_function (GO:0003674);; Molecular Function: binding (GO:0005488);; Molecular Function: carbohydrate binding (GO:0030246);;	K03188|7.6e-44|dcr:108224146|K03188 urease accessory protein | (RefSeq) uncharacterized protein LOC108224146 isoform X1	--
TraesCS6B02G046400	1.20116	0.835344	1.22118	0	0.493524	0	2.48377	1.11878	1.94343	0	0.429743	0.122425	0.0837877	-1.70052	normal	0.00189207	-2.21366	down	Cellular Component: extracellular region (GO:0005576);; Biological Process: sexual reproduction (GO:0019953);;	K20628|7.4e-54|pvu:PHAVU_007G235300g|K20628 expansin | (RefSeq) hypothetical protein	--
TraesCS5B02G437300	0.073003	0	0.059851	0.050673	0.404041	0.25809	0.07973	0.103906	0.056226	1.05996	0.685784	0.34694	--	--	--	1.09321e-07	2.73526	up	Molecular Function: protein serine/threonine kinase activity (GO:0004674);; Molecular Function: ATP binding (GO:0005524);; Cellular Component: integral component of membrane (GO:0016021);; Biological Process: recognition of pollen (GO:0048544);;	K24104|4.4e-73|thj:104799061|K24104 GPN-loop GTPase | (RefSeq) LOW QUALITY PROTEIN: uncharacterized protein LOC104799061	--
TraesCS2A02G177900	0.732079	1.99078	1.00776	0	0.979142	0.350892	2.82596	3.62543	1.37056	0.228594	0.082409	0.034358	--	--	--	1.5604e-08	-3.43902	down	--	--	--
TraesCS2D02G518300	0.292146	0.045041	0.075166	0.478573	1.17006	0.372469	0	0.047567	0	5.7478	7.07452	3.17078	--	--	--	0.00022747	2.84106	up	Biological Process: cellular amino acid metabolic process (GO:0006520);; Molecular Function: carboxy-lyase activity (GO:0016831);; Molecular Function: pyridoxal phosphate binding (GO:0030170);;	K01593|8.9e-295|ats:109759294|K01593 aromatic-L-amino-acid/L-tryptophan decarboxylase [EC:4.1.1.28 4.1.1.105] | (RefSeq) LOC109759294; aromatic-L-amino-acid decarboxylase-like	Tyrosine metabolism (ko00350);; Phenylalanine metabolism (ko00360);; Tryptophan metabolism (ko00380);; Isoquinoline alkaloid biosynthesis (ko00950);; Betalain biosynthesis (ko00965)
TraesCS3D02G089100	0	0	0	0	3.41003	0.152512	0.805592	1.43759	1.01426	0	0.070805	0.037732	--	--	--	1.04925e-09	-3.76984	down	Biological Process: lipid metabolic process (GO:0006629);; Cellular Component: integral component of membrane (GO:0016021);;	--	--
TraesCS2A02G429200	0.159625	0.085185	0.285875	0	0.117048	0	0.787824	1.22534	0.981932	0.028967	0.080391	0.304219	--	--	--	0.000468804	-2.1927	down	Molecular Function: transferase activity, transferring acyl groups other than amino-acyl groups (GO:0016747);;	K15400|5.0e-34|sita:101781378|K15400 omega-hydroxypalmitate O-feruloyl transferase [EC:2.3.1.188] | (RefSeq) omega-hydroxypalmitate O-feruloyl transferase	Cutin, suberine and wax biosynthesis (ko00073)
TraesCS2B02G356200	0.311847	0.095598	0.22436	0.047235	0.090844	0	0.470087	0.850296	0.45499	0.138703	0.115785	0.059578	--	--	--	7.07456e-05	-2.09494	down	Molecular Function: ATP binding (GO:0005524);;	K22399|3.1e-257|ats:109773326|K22399 pachytene checkpoint protein 2 | (RefSeq) LOC109773326; pachytene checkpoint protein 2 homolog	--
TraesCS7D02G031700	0.746906	1.1638	0.762188	0.841471	0.495314	0.728191	3.39988	1.21347	1.1665	0.1791	0.209504	0.014482	--	--	--	1.16175e-05	-2.82499	down	Molecular Function: nutrient reservoir activity (GO:0045735);;	--	--
TraesCSU02G079300	0.590266	1.64852	0.99435	0.284003	0.983383	0.314732	0.184477	0.276504	0.203671	0.875348	0.414422	3.92027	0.14034	-0.85718	normal	0.000108532	2.39736	up	Molecular Function: protein kinase activity (GO:0004672);; Molecular Function: calcium ion binding (GO:0005509);; Molecular Function: ATP binding (GO:0005524);; Cellular Component: integral component of membrane (GO:0016021);; Molecular Function: polysaccharide binding (GO:0030247);;	K23544|6.8e-102|brp:103842861|K23544 serine incorporator 1/3 | (RefSeq) serine incorporator 3	--
TraesCS2D02G005800	0.566835	0.50033	0.497982	0.479846	0.829201	1.49867	0.254509	0.280687	0.132076	1.88036	1.23083	0.779996	0.0726913	0.918786	normal	1.26916e-06	2.30181	up	Molecular Function: monooxygenase activity (GO:0004497);; Molecular Function: iron ion binding (GO:0005506);; Cellular Component: integral component of membrane (GO:0016021);; Molecular Function: oxidoreductase activity, acting on paired donors, with incorporation or reduction of molecular oxygen (GO:0016705);; Molecular Function: heme binding (GO:0020037);;	K23134|1.2e-132|zma:100273457|K23134 dolabradiene monooxygenase / zealexin A1 synthase [EC:1.14.14.159 1.14.14.160] | (RefSeq) uncharacterized protein LOC100273457	--
TraesCS1B02G145300	3.78823	3.1579	4.98593	5.02352	5.52989	8.81394	0.835087	0.742617	1.03863	5.43489	0.950505	9.31963	0.00935493	0.826408	normal	6.22237e-05	2.2487	up	Molecular Function: hydrolase activity, acting on ester bonds (GO:0016788);;	K01206|4.5e-38|aly:9323213|K01206 alpha-L-fucosidase [EC:3.2.1.51] | (RefSeq) alpha-L-fucosidase 3	Other glycan degradation (ko00511)
TraesCS5A02G353400	0	0.028218	0	0.651567	0.909609	0.440642	0	0	0.034567	1.28319	0.589402	0.804551	--	--	--	1.55965e-10	4.32929	up	Molecular Function: nutrient reservoir activity (GO:0045735);;	--	--
TraesCS1A02G094700	6.1969	1.50321	3.45034	0.049672	7.5852	0.284746	5.18527	5.29326	6.27695	0.369223	2.05637	0.381412	0.786505	-0.27048	normal	2.79372e-05	-2.20716	down	Biological Process: lipid metabolic process (GO:0006629);; Cellular Component: integral component of membrane (GO:0016021);;	K16818|6.4e-06|peq:110035980|K16818 phospholipase A1 [EC:3.1.1.32] | (RefSeq) phospholipase A(1) DAD1, chloroplastic-like	Glycerophospholipid metabolism (ko00564);; alpha-Linolenic acid metabolism (ko00592)
TraesCS1B02G276500	183.973	148.587	164.318	503.541	613.156	499.733	144.735	130.902	185.548	75.4836	43.572	61.2287	4.32722e-41	1.83355	up	3.80399e-06	-1.23847	down	Molecular Function: serine-type endopeptidase inhibitor activity (GO:0004867);; Cellular Component: extracellular region (GO:0005576);;	--	--
TraesCS1D02G088700	0.840062	1.39935	0.760196	0.303559	0.870422	0.260011	0.839897	0.743847	1.05399	0.193411	0.241853	0.143028	0.07369	-0.89893	normal	5.89775e-10	-2.02316	down	Cellular Component: integral component of membrane (GO:0016021);;	--	--
Triticum_aestivum_newGene_95482	2.59793	3.09675	1.96611	1.1634	2.24125	0.697161	0.043188	0.042851	0.039518	0.648897	0.155993	0.14763	0.0797108	-0.659784	normal	3.81672e-05	2.36085	up	--	--	--
TraesCS2B02G497200	0	0	0.004324	0	0	0	19.781	11.1151	14.8235	1.39681	5.50736	2.8637	--	--	--	4.89893e-07	-2.01378	down	Molecular Function: ADP binding (GO:0043531);;	K15078|2.5e-58|tcc:18614561|K15078 structure-specific endonuclease subunit SLX1 [EC:3.6.1.-] | (RefSeq) putative disease resistance protein RGA3	--
TraesCS2B02G067800	0	0	0	0.332897	0.051725	0.281429	0	0	0	7.72303	4.71368	6.77959	--	--	--	2.42627e-42	7.97269	up	Molecular Function: cysteine-type peptidase activity (GO:0008234);;	K16292|7.6e-165|bdi:100843107|K16292 KDEL-tailed cysteine endopeptidase [EC:3.4.22.-] | (RefSeq) senescence-specific cysteine protease SAG39	--
TraesCS2B02G043400	0	0	0	0.08598	0.17195	0.051438	0	0	0	1.92307	0.766742	0.33652	--	--	--	9.60766e-18	5.88527	up	Molecular Function: protein serine/threonine kinase activity (GO:0004674);; Molecular Function: ATP binding (GO:0005524);; Cellular Component: integral component of membrane (GO:0016021);; Biological Process: recognition of pollen (GO:0048544);;	K24104|8.4e-72|thj:104799061|K24104 GPN-loop GTPase | (RefSeq) LOW QUALITY PROTEIN: uncharacterized protein LOC104799061	--
TraesCS5B02G541600	4.74317	1.83226	0.642023	2.24549	2.9314	4.09796	0.367377	0.254731	0.582721	32.3784	26.3999	26.2614	0.418994	0.479999	normal	3.64407e-91	5.97398	up	--	--	--
Triticum_aestivum_newGene_41509	1.78861	2.55941	1.6444	0.548044	0.450845	1.45559	0.366063	0.439595	0.938989	1.60703	0.643748	0.881814	0.0307191	-1.08767	down	0.0315432	1.05015	up	--	--	--
Triticum_aestivum_newGene_58162	0.283764	0.291914	0.272108	0.3444	0.282135	0.244274	0.246465	0.046795	0.033523	0.509041	0.540658	0.77295	0.659299	0.162214	normal	0.000957057	2.03326	up	--	--	--
TraesCS6A02G246400	31.5871	31.3049	31.7726	64.6693	82.586	45.8564	70.3297	77.6406	77.1949	30.6672	30.0225	33.0002	2.0194e-07	1.14595	up	1.64497e-13	-1.19159	down	Molecular Function: glutathione peroxidase activity (GO:0004602);; Biological Process: response to oxidative stress (GO:0006979);;	K00432|1.0e-123|ats:109732425|K00432 glutathione peroxidase [EC:1.11.1.9] | (RefSeq) LOC109732425; probable phospholipid hydroperoxide glutathione peroxidase	Glutathione metabolism (ko00480);; Arachidonic acid metabolism (ko00590)
TraesCS3D02G266400	37.2171	35.2615	33.8458	66.7385	70.9609	69.8707	249.823	164.539	186.137	108.398	55.3922	74.4355	1.84891e-20	1.10524	up	2.90215e-05	-1.20046	down	Molecular Function: iron ion binding (GO:0005506);; Biological Process: glutamate biosynthetic process (GO:0006537);; Molecular Function: FMN binding (GO:0010181);; Molecular Function: glutamate synthase (NADH) activity (GO:0016040);; Molecular Function: flavin adenine dinucleotide binding (GO:0050660);; Molecular Function: 3 iron, 4 sulfur cluster binding (GO:0051538);;	K00264|0.0e+00|ats:109760356|K00264 glutamate synthase (NADH) [EC:1.4.1.14] | (RefSeq) LOC109760356; glutamate synthase 1 [NADH], chloroplastic	Alanine, aspartate and glutamate metabolism (ko00250);; Nitrogen metabolism (ko00910);; Biosynthesis of amino acids (ko01230)
TraesCS5D02G556900	0.179223	0.048659	0	0.208244	0	0.300822	0.011165	0.023891	0.055764	0.989022	1.43766	1.24958	--	--	--	1.77922e-26	4.80605	up	Molecular Function: protein serine/threonine kinase activity (GO:0004674);; Molecular Function: ATP binding (GO:0005524);; Cellular Component: integral component of membrane (GO:0016021);;	K13415|1.5e-113|bdi:100827955|K13415 protein brassinosteroid insensitive 1 [EC:2.7.10.1 2.7.11.1] | (RefSeq) brassinosteroid LRR receptor kinase BRI1	Plant hormone signal transduction (ko04075)
TraesCS2B02G036800	0.444396	0.399223	0.278477	0.03096	0.095232	0.060489	9.78189	18.409	11.7091	0.260323	2.56554	1.28121	--	--	--	2.54249e-07	-2.79243	down	Molecular Function: protein serine/threonine kinase activity (GO:0004674);; Molecular Function: ATP binding (GO:0005524);;	K17302|1.4e-87|ats:109767593|K17302 coatomer subunit beta' | (RefSeq) uncharacterized protein LOC109767593	--
TraesCS2B02G445500	4.91913	0	0	40.7479	50.8171	48.8704	0.133952	0.04047	0.06669	87.7659	60.1498	43.6277	0.23681	1.12338	normal	3.23085e-128	9.03948	up	Molecular Function: magnesium ion binding (GO:0000287);; Cellular Component: chloroplast (GO:0009507);; Biological Process: gibberellin biosynthetic process (GO:0009686);; Molecular Function: terpene synthase activity (GO:0010333);; Biological Process: diterpenoid biosynthetic process (GO:0016102);;	K14043|4.0e-265|osa:4335090|K14043 syn-copalyl-diphosphate synthase [EC:5.5.1.14] | (RefSeq) syn-copalyl diphosphate synthase isoform X1	Diterpenoid biosynthesis (ko00904)
TraesCS7B02G441700	0	0	0	0	0.014442	0	0.146579	0.092768	0.061109	0.573146	1.24913	0.232911	--	--	--	2.13331e-05	2.37762	up	Molecular Function: ADP binding (GO:0043531);;	K13457|1.7e-93|ats:109760587|K13457 disease resistance protein RPM1 | (RefSeq) LOC109760587; putative disease resistance RPP13-like protein 3	Plant-pathogen interaction (ko04626)
TraesCS3A02G361100	1.85521	1.62657	2.06699	0	1.67077	0.035676	1.31886	1.10679	1.59164	0.083318	0.171511	0.190443	0.409158	-0.848343	normal	1.25916e-13	-2.87412	down	Molecular Function: copper ion binding (GO:0005507);; Biological Process: lignin catabolic process (GO:0046274);; Cellular Component: apoplast (GO:0048046);; Molecular Function: hydroquinone:oxygen oxidoreductase activity (GO:0052716);;	K05909|0.0e+00|ats:109786257|K05909 laccase [EC:1.10.3.2] | (RefSeq) LOC109786257; putative laccase-5	--
TraesCS5A02G548600	32.2404	19.9761	30.2678	0.261058	166.78	1.28272	22.1614	20.8224	31.4424	0.92667	1.28891	2.47182	0.579267	0.568696	normal	5.78849e-25	-3.69701	down	--	K22684|4.9e-196|ats:109782399|K22684 metacaspase-1 [EC:3.4.22.-] | (RefSeq) LOC109782399; metacaspase-1-like	--
TraesCS1D02G292100	18.0575	14.3613	21.9206	71.9751	32.9338	59.7721	13.5744	18.3865	18.2778	5.84786	8.27521	5.15729	1.95872e-07	1.72159	up	2.91592e-07	-1.29968	down	Molecular Function: transaminase activity (GO:0008483);; Molecular Function: pyridoxal phosphate binding (GO:0030170);;	K00827|4.3e-275|ats:109784440|K00827 alanine-glyoxylate transaminase / (R)-3-amino-2-methylpropionate-pyruvate transaminase [EC:2.6.1.44 2.6.1.40] | (RefSeq) LOC109784440; alanine--glyoxylate aminotransferase 2 homolog 3, mitochondrial-like	Alanine, aspartate and glutamate metabolism (ko00250);; Glycine, serine and threonine metabolism (ko00260);; Cysteine and methionine metabolism (ko00270);; Valine, leucine and isoleucine degradation (ko00280)
TraesCS3A02G039200	0.229872	0.10457	0.066765	0.044913	2.08652	0.248273	0.047836	0.117824	0.072499	1.85765	0.427642	0.414577	--	--	--	1.02641e-05	2.75046	up	Molecular Function: protein kinase activity (GO:0004672);; Molecular Function: ATP binding (GO:0005524);; Cellular Component: integral component of membrane (GO:0016021);;	K24104|4.4e-71|thj:104799061|K24104 GPN-loop GTPase | (RefSeq) LOW QUALITY PROTEIN: uncharacterized protein LOC104799061	--
TraesCS1B02G001800	6.60842	5.98574	5.88136	4.04754	8.24081	5.47535	1.46223	1.47697	1.57606	5.81666	2.9219	15.6881	0.751898	0.0778749	normal	1.7524e-06	2.2602	up	Molecular Function: magnesium ion binding (GO:0000287);; Molecular Function: ATP binding (GO:0005524);; Biological Process: phospholipid transport (GO:0015914);; Cellular Component: integral component of membrane (GO:0016021);;	K01530|0.0e+00|ats:109734564|K01530 phospholipid-translocating ATPase [EC:7.6.2.1] | (RefSeq) LOC109734564; putative phospholipid-transporting ATPase 9	--
TraesCS4A02G431600	0.056868	0	0	0.355089	0.191449	0.259121	0.053827	0.043576	0	2.12322	2.07635	0.770864	--	--	--	4.54828e-14	4.53196	up	Biological Process: cellular amino acid metabolic process (GO:0006520);; Molecular Function: carboxy-lyase activity (GO:0016831);; Molecular Function: pyridoxal phosphate binding (GO:0030170);;	K01593|3.5e-283|ats:109759289|K01593 aromatic-L-amino-acid/L-tryptophan decarboxylase [EC:4.1.1.28 4.1.1.105] | (RefSeq) LOC109759289; aromatic-L-amino-acid decarboxylase-like	Tyrosine metabolism (ko00350);; Phenylalanine metabolism (ko00360);; Tryptophan metabolism (ko00380);; Isoquinoline alkaloid biosynthesis (ko00950);; Betalain biosynthesis (ko00965)
TraesCS1B02G148200	2.58196	3.28368	3.12638	1.19665	1.49393	0.783695	0.362544	0.33469	0.341613	0.912135	0.476276	1.23286	6.76884e-05	-1.21311	down	0.00227485	1.29	up	Molecular Function: calcium ion binding (GO:0005509);; Cellular Component: integral component of membrane (GO:0016021);;	K01859|3.1e-265|sita:101771169|K01859 chalcone isomerase [EC:5.5.1.6] | (RefSeq) vacuolar-sorting receptor 1	Flavonoid biosynthesis (ko00941)
TraesCS7B02G475800	2.62636	0.868431	0.446277	0.077336	0.32449	0.630396	1.35848	0.743001	0.767087	0	0	0	0.0491139	-1.47455	down	3.84399e-16	-5.46848	down	Molecular Function: sulfotransferase activity (GO:0008146);;	K22312|1.0e-90|sbi:8085992|K22312 hydroxyjasmonate sulfotransferase [EC:2.8.2.39] | (RefSeq) cytosolic sulfotransferase 10	--
Triticum_aestivum_newGene_81497	0.355047	0.218534	0	0.42118	0.79088	1.01244	0	0.111851	0.04727	1.21054	1.37137	0.772992	--	--	--	1.2115e-06	3.21998	up	--	--	--
TraesCS4D02G238100	2.45302	4.28458	2.8229	10.6564	7.58946	17.8825	1.27147	4.29879	4.10615	1.33798	0.541358	1.34101	3.50346e-07	1.99232	up	0.0100911	-1.33408	down	Molecular Function: calcium channel activity (GO:0005262);; Cellular Component: mitochondrial inner membrane (GO:0005743);; Molecular Function: uniporter activity (GO:0015292);; Biological Process: mitochondrial calcium ion homeostasis (GO:0051560);;	K20858|1.4e-84|ats:109733258|K20858 calcium uniporter protein, mitochondrial | (RefSeq) LOC109733258; calcium uniporter protein 2, mitochondrial-like	--
Triticum_aestivum_newGene_94412	0	0	0	0	0	0	0.154181	0.089419	0.055298	0.571474	0.60762	0.712892	--	--	--	1.42129e-06	2.25372	up	--	--	--
TraesCS7D02G373100	17.0347	19.0691	15.4102	0.707957	11.8429	0.733572	32.5903	20.2676	22.8764	5.52168	4.4443	5.71838	0.106172	-1.43213	normal	2.4436e-21	-2.14054	down	Molecular Function: iron ion binding (GO:0005506);; Cellular Component: cytosol (GO:0005829);; Biological Process: thiamine biosynthetic process (GO:0009228);; Cellular Component: chloroplast stroma (GO:0009570);; Molecular Function: transferase activity, transferring pentosyl groups (GO:0016763);; Biological Process: thiazole biosynthetic process (GO:0052837);;	K03146|2.3e-193|ats:109771029|K03146 cysteine-dependent adenosine diphosphate thiazole synthase [EC:2.4.2.60] | (RefSeq) LOC109771029; thiamine thiazole synthase 2, chloroplastic	Thiamine metabolism (ko00730)
TraesCS6B02G138900	1.31292	2.10234	1.79838	0.160159	0.464163	0.805381	1.29039	1.96381	1.52114	1.03658	3.10852	9.73911	0.00494599	-1.57795	down	0.0212046	1.32009	up	--	--	--
Triticum_aestivum_newGene_50803	3.05726	3.52058	3.65753	1.82133	1.98123	1.59686	1.9975	1.83338	2.24625	0.192536	0.501248	0.507631	0.00338301	-0.831504	normal	3.65436e-07	-2.13323	down	Biological Process: biological_process (GO:0008150);; Biological Process: regulation of cell death (GO:0010941);; Biological Process: regulation of programmed cell death (GO:0043067);; Biological Process: negative regulation of programmed cell death (GO:0043069);; Biological Process: negative regulation of biological process (GO:0048519);; Biological Process: negative regulation of cellular proce…	--	--
TraesCS6D02G159800	2.67313	4.9052	4.47912	0.709435	1.31192	0.545837	6.59822	4.9506	7.46486	0.153918	0.51039	1.42817	--	--	--	2.81797e-05	-2.48737	down	--	--	--
TraesCS5D02G003000	0.160133	0.064509	0.053538	0.492874	0.384926	0.33958	0.160556	0.286674	0.030834	1.81412	0.656008	2.44163	--	--	--	2.33022e-05	2.65251	up	--	--	--
TraesCS3D02G060000	0.37868	0.344712	0.197232	0.239204	0.291608	0.642495	0.587118	0.264637	0.343072	2.07467	1.98818	2.10992	--	--	--	8.58739e-08	2.24719	up	Molecular Function: protein kinase activity (GO:0004672);; Molecular Function: ATP binding (GO:0005524);;	K20181|1.3e-43|mtr:MTR_5g026090|K20181 vacuolar protein sorting-associated protein 18 | (RefSeq) vacuolar sorting-associated-like protein	--
Triticum_aestivum_newGene_100612	0.093219	0.072983	0.138893	0	0.212691	0.453236	0.108227	0.209938	0.253682	2.04121	1.49143	2.02978	--	--	--	1.96665e-11	2.99773	up	--	K13428|2.8e-13|csat:104770423|K13428 LRR receptor-like serine/threonine-protein kinase EFR [EC:2.7.11.1] | (RefSeq) LRR receptor-like serine/threonine-protein kinase EFR	Plant-pathogen interaction (ko04626)
TraesCS1B02G129600	7.92732	11.2063	8.39385	14.1775	13.2245	11.8777	0.655236	0.703332	0.856356	4.40183	1.01762	5.13243	0.00408462	0.649095	normal	4.19606e-05	2.05098	up	--	K19041|7.7e-31|gab:108461189|K19041 E3 ubiquitin-protein ligase RNF38/44 [EC:2.3.2.27] | (RefSeq) probable E3 ubiquitin-protein ligase HIP1	--
TraesCS2D02G294300	7.53671	11.1886	7.95968	2.95227	17.4388	4.72949	3.2805	3.41724	5.70945	0.782833	1.01517	0.53723	0.988491	-0.00759315	normal	9.70441e-09	-2.182	down	Cellular Component: integral component of membrane (GO:0016021);;	K14332|1.1e-77|ats:109753178|K14332 photosystem I subunit PsaO | (RefSeq) LOC109753178; photosystem I subunit O	Photosynthesis (ko00195)
TraesCS7B02G483400	0	0	0	0	0.308744	0.385258	0.48259	0.326955	0.115724	2.17263	3.5515	6.83943	--	--	--	8.24782e-09	3.19847	up	--	K12173|6.4e-11|gmx:100794341|K12173 BRCA1-A complex subunit BRE | (RefSeq) BRISC and BRCA1-A complex member 2	Homologous recombination (ko03440)
TraesCS4B02G237300	44.1454	32.2946	40.7673	63.921	27.8615	61.273	114.871	84.611	73.3265	21.1497	10.6871	11.8868	0.117703	0.541754	normal	8.05848e-15	-2.44394	down	Molecular Function: oxygen transporter activity (GO:0005344);; Molecular Function: oxygen binding (GO:0019825);; Molecular Function: heme binding (GO:0020037);; Molecular Function: metal ion binding (GO:0046872);;	K11968|3.5e-59|dzi:111298175|K11968 ariadne-1 [EC:2.3.2.31] | (RefSeq) probable E3 ubiquitin-protein ligase ARI2 isoform X1	--
TraesCS6A02G307900	1.15678	1.04174	1.1514	0	1.37255	0.484303	1.34777	1.23195	0.998761	0.146759	0.17238	0.197939	0.508454	-0.583656	normal	1.06931e-10	-2.50977	down	Cellular Component: extracellular region (GO:0005576);; Cellular Component: cell wall (GO:0005618);; Biological Process: plant-type cell wall organization (GO:0009664);; Cellular Component: membrane (GO:0016020);;	K20628|2.4e-103|mdm:103431192|K20628 expansin | (RefSeq) expansin-A1-like	--
TraesCS5B02G106900	0.428284	0.295236	0.194435	0	0.154293	0.046039	1.2729	0.535658	0.543642	0.103412	0.131964	0.124412	--	--	--	1.77248e-06	-2.31604	down	Cellular Component: integral component of membrane (GO:0016021);; Molecular Function: transmembrane transporter activity (GO:0022857);;	K08150|3.6e-54|vvi:100268023|K08150 MFS transporter, SP family, solute carrier family 2 (myo-inositol transporter), member 13 | (RefSeq) INT1; inositol transporter 1	--
Triticum_aestivum_newGene_98330	0.023918	0.01973	0	0.861105	0	0.349949	0.264431	0.013876	0.003255	1.12725	1.23899	1.25978	--	--	--	0.000232966	2.61935	up	--	--	--
TraesCS1B02G192500	1.34174	0.819197	1.47103	0	0.075739	0	2.03897	1.50268	1.47134	0.092857	0.580526	0.102616	--	--	--	0.000679636	-2.07916	down	Cellular Component: nucleosome (GO:0000786);; Molecular Function: DNA binding (GO:0003677);; Cellular Component: nucleus (GO:0005634);; Molecular Function: protein heterodimerization activity (GO:0046982);;	K11252|1.1e-67|bdi:100827576|K11252 histone H2B | (RefSeq) histone H2B.1	--
TraesCS4B02G204800	0	0	0	0.116684	0.167319	0.124311	0	0	0.023241	0.380645	0.351587	0.566607	--	--	--	2.62404e-09	4.05941	up	Molecular Function: RNA binding (GO:0003723);; Cellular Component: cytoplasm (GO:0005737);;	K13126|0.0e+00|ats:109745343|K13126 polyadenylate-binding protein | (RefSeq) LOC109745343; polyadenylate-binding protein 4-like	RNA transport (ko03013);; mRNA surveillance pathway (ko03015);; RNA degradation (ko03018)
TraesCS3D02G517300	15.4	12.1465	14.9738	0.27591	42.456	0.870699	15.1832	11.7718	17.1926	3.09724	3.98278	2.89688	0.963845	0.0454648	normal	3.0652e-20	-2.03503	down	--	--	--
TraesCS7D02G265300	0.020653	0.055274	0.011322	0.033273	1.39094	0.401098	0	0.036076	0	0.598617	0.670819	1.04839	--	--	--	8.76549e-09	3.95185	up	Cellular Component: integral component of membrane (GO:0016021);;	--	--
TraesCS2D02G217600	0.244802	0.207997	0.033959	0.074081	1.75228	0.255518	0.020817	0.041456	0.133709	0.844036	0.922254	0.492692	--	--	--	5.15193e-07	2.92134	up	Molecular Function: protein serine/threonine kinase activity (GO:0004674);; Molecular Function: ATP binding (GO:0005524);; Cellular Component: plasma membrane (GO:0005886);; Biological Process: protein phosphorylation (GO:0006468);; Cellular Component: integral component of membrane (GO:0016021);; Biological Process: recognition of pollen (GO:0048544);;	K24104|1.7e-72|thj:104799061|K24104 GPN-loop GTPase | (RefSeq) LOW QUALITY PROTEIN: uncharacterized protein LOC104799061	--
TraesCS1B02G266500	1.76572	1.59908	1.67957	0.156545	1.58582	0.187135	2.35208	2.14996	2.43768	0.067531	0.329494	0.605447	0.095384	-1.14275	normal	1.92206e-05	-2.32798	down	Molecular Function: 1-deoxy-D-xylulose-5-phosphate synthase activity (GO:0008661);; Biological Process: terpenoid biosynthetic process (GO:0016114);;	K01662|0.0e+00|ats:109746849|K01662 1-deoxy-D-xylulose-5-phosphate synthase [EC:2.2.1.7] | (RefSeq) LOC109746849; 1-deoxy-D-xylulose-5-phosphate synthase 1, chloroplastic	Thiamine metabolism (ko00730);; Terpenoid backbone biosynthesis (ko00900)
TraesCS6D02G365700	0	0	0.216824	28.4246	32.344	36.6997	0	0	0	215.616	134.011	229.372	0.00683379	2.78147	up	2.53521e-143	12.6584	up	Molecular Function: catalytic activity (GO:0003824);;	K09753|9.6e-200|ats:109768977|K09753 cinnamoyl-CoA reductase [EC:1.2.1.44] | (RefSeq) LOC109768977; cinnamoyl-CoA reductase 1-like	Phenylpropanoid biosynthesis (ko00940)
TraesCS2D02G563100	0.777463	0.901005	0.774303	0.100633	0.286494	0.343395	0.660832	1.01651	0.930903	2.85087	0.819394	2.48833	0.0101691	-1.46377	down	0.0181321	1.15483	up	Molecular Function: DNA binding (GO:0003677);; Cellular Component: nucleus (GO:0005634);; Biological Process: regulation of transcription, DNA-templated (GO:0006355);;	K20043|5.8e-20|aip:107640400|K20043 clathrin coat assembly protein AP180 | (RefSeq) putative clathrin assembly protein At5g35200	--
TraesCS1D02G035004	0	0	0	0	0	0	4.19411	1.7657	2.41452	0.283426	0.683948	0.312134	--	--	--	6.62705e-07	-2.34849	down	--	K13457|3.5e-32|osa:4340191|K13457 disease resistance protein RPM1 | (RefSeq) disease resistance protein RPM1	Plant-pathogen interaction (ko04626)
Triticum_aestivum_newGene_71886	0	0.016489	0	0.068202	0.071738	0.072953	0.038042	0	0.103838	0.253493	0.307691	0.646867	--	--	--	0.00544558	2.03304	up	Molecular Function: nucleic acid binding (GO:0003676);; Molecular Function: RNA-DNA hybrid ribonuclease activity (GO:0004523);;	K22804|9.2e-113|bna:106442438|K22804 structural maintenance of chromosomes protein 6 | (RefSeq) structural maintenance of chromosomes protein 6B-like	--
TraesCS3B02G416200	5.94401	7.25816	6.08089	6.51338	6.45395	7.65043	0.496616	0.473192	0.304371	3.32437	0.449433	3.99671	0.239953	0.238935	normal	8.55688e-05	2.24334	up	Biological Process: positive regulation of growth (GO:0045927);;	K18081|1.1e-10|bna:106425271|K18081 myotubularin-related protein 1/2 [EC:3.1.3.64 3.1.3.95] | (RefSeq) phosphatidylinositol-3-phosphatase myotubularin-2-like	Inositol phosphate metabolism (ko00562);; Phosphatidylinositol signaling system (ko04070)
TraesCS2B02G165000	2.95799	3.37298	2.79527	3.1605	3.73035	4.33496	0.353908	0.498367	0.442209	3.45017	1.53228	1.75408	0.0623489	0.434732	normal	3.6626e-08	2.25036	up	--	--	--
TraesCS4A02G295600	0.385592	0.504699	0.235659	0	0.185048	0.10711	2.76968	2.24206	1.05859	0.247089	0.069698	0.124603	--	--	--	2.62017e-08	-3.06754	down	--	--	--
TraesCS6D02G368300	0.117651	0.113999	0.154979	0.856714	0.520989	0.550612	0.102969	0.085196	0.154703	2.11291	1.11847	1.49883	--	--	--	1.3821e-14	3.44434	up	Biological Process: reproduction (GO:0000003);; Biological Process: response to acid chemical (GO:0001101);; Biological Process: regulation of cell growth (GO:0001558);; Biological Process: response to hypoxia (GO:0001666);; Biological Process: regionalization (GO:0003002);; Biological Process: developmental process involved in reproduction (GO:0003006);; Molecular Function: protein binding (GO:0…	K14963|7.2e-86|pxb:108868606|K14963 COMPASS component SWD3 | (RefSeq) transcriptional corepressor LEUNIG-like	--
TraesCS1B02G423300	0	0	0	0	0	0	0.702742	0.522357	0.996878	0.076649	0	0.059657	--	--	--	1.18915e-05	-2.89225	down	Molecular Function: monooxygenase activity (GO:0004497);; Molecular Function: iron ion binding (GO:0005506);; Cellular Component: integral component of membrane (GO:0016021);; Molecular Function: oxidoreductase activity, acting on paired donors, with incorporation or reduction of molecular oxygen (GO:0016705);; Molecular Function: heme binding (GO:0020037);;	K15472|7.2e-119|spen:107017184|K15472 premnaspirodiene oxygenase [EC:1.14.14.151] | (RefSeq) premnaspirodiene oxygenase	Sesquiterpenoid and triterpenoid biosynthesis (ko00909)
[truncated: 20 more rows]
