# Supplementary material for: Identification of long non-coding RNA-microRNA-mRNA regulatory modules and their potential roles in drought stress response in wheat (Triticum aestivum L.)
Source: Front Plant Sci. 2022 Oct 11;13:1011064. doi: 10.3389/fpls.2022.1011064 (PMC9592863; doi:10.3389/fpls.2022.1011064)
Supplement: Supplementary file 12 [file Table_4.xlsx]

## Sheet: Sheet1
Supplementary Table S4 Expression of differentially expressed lncRNAs in two varieties
Differentially expressed lncRNAs in DS											Differentially expressed lncRNAs in DT
lncRNA ID	DSCK1_FPKM	DSCK2_FPKM	DSCK3_FPKM	DST1_FPKM	DST2_FPKM	DST3_FPKM	Pvalue	log2FC	regulated		lncRNA ID	DTCK1_FPKM	DTCK2_FPKM	DTCK3_FPKM	DTT1_FPKM	DTT2_FPKM	DTT3_FPKM	Pvalue	log2FC	regulated
MSTRG.46950.25	0.001113	0.108092	0.019117	0	0	0	0.0198158	-5.07148	down		MSTRG.138557.1	0.003195	0	0.030584	0.321307	0.028651	0.197219	0.0310915	2.87518	up
MSTRG.59113.1	0.216614	0.18134	0.341469	0	0	0	0.000396721	-6.91607	down		MSTRG.135759.19	0.0866	0.012427	0.028034	0.172645	0.079974	0.429214	0.030513	2.27386	up
MSTRG.108129.1	0.032344	0.068017	0.140585	0	0	0	0.0409024	-4.49457	down		MSTRG.109107.3	0	0	0	0.092541	0.089325	0.183639	0.00831154	4.97573	up
MSTRG.70026.1	0	0.009539	0	0.140896	0.417275	0.914004	0.000187938	5.80646	up		MSTRG.27354.1	0	0	0	0.354613	0.054366	0.204633	0.0110508	4.84132	up
MSTRG.133856.5	0.201305	0.071254	0.116117	0	0	0	0.00132411	-6.42906	down		MSTRG.12827.1	0.712571	1.14708	0.905652	0.451914	0.257499	0.230555	0.0443232	-1.53055	down
MSTRG.98649.12	0	0	0	0.30194	0.113998	0.545532	0.000326724	7.06035	up		MSTRG.95107.1	0.032715	0	0.086117	0.148832	1.31071	0.207329	0.0163391	3.20624	up
MSTRG.105262.20	0.202983	0.158928	0.284668	0.007261	0.069526	0.039712	0.0240335	-2.24637	down		MSTRG.120243.1	0.272918	0.208422	0.263962	0	0	0	0.00377514	-5.33216	down
MSTRG.60302.2	0	0	0	1.8487	0.749296	1.56109	7.95e-05	7.52569	up		MSTRG.117209.6	0.029098	0.088832	0.042689	0	0	0	0.0110052	-4.83524	down
MSTRG.58891.1	0.165865	0.254816	0.092686	0.016607	0.029699	0	0.00972143	-3.01119	down		MSTRG.186301.1	0.434941	0.361039	0.363102	1.08164	1.12597	0.837602	0.0199707	1.30938	up
MSTRG.197762.4	0	0.017164	0	0.108174	0.263856	0.480458	0.0210361	3.72068	up		MSTRG.115722.1	0	0.061891	0	0.110407	0.606573	0.55669	0.0165298	3.44446	up
MSTRG.121672.1	0	0	0	0.307208	0.091787	0.35293	0.00624772	5.70181	up		MSTRG.12936.31	0.074534	0.13917	0.22652	0.009666	0.030665	0.015232	0.00220789	-2.81278	down
MSTRG.64293.5	0.163785	0	0	97.1967	0	104.6	0.0023558	6.71223	up		MSTRG.60302.2	0	0	0	2.35848	1.13038	0.884467	1.96e-05	7.22619	up
MSTRG.64293.2	3.69215	0	7.13054	37.7417	74.9094	29.099	0.0469903	3.25217	up		MSTRG.199236.7	0	0	0	0.22069	0.114592	0.376555	2.62e-06	7.80663	up
MSTRG.193520.1	0.154581	0.30174	0.244095	0	0	0	0.00733168	-5.58678	down		MSTRG.197762.4	0	0	0.037557	0.108629	0.23246	0.185344	0.0421523	3.10855	up
MSTRG.34177.1	0.46786	0.69831	0	0.050852	0	0	0.0421762	-3.82443	down		MSTRG.92882.2	0	0	0.009023	0.105454	0.085343	0.115378	0.00112302	4.18818	up
MSTRG.84142.3	0	0.006998	0	0.289843	0.087212	0	0.0182347	4.45172	up		MSTRG.188472.1	0	0	0	0.278819	0.297542	0.514628	0.00282238	5.47754	up
MSTRG.84142.1	0.246661	0.663386	0.210283	1.27136	1.64022	2.27909	0.00918524	2.20211	up		MSTRG.108437.1	0	0	0	0.171202	0.486976	0.103409	0.00453893	5.29659	up
MSTRG.84142.4	0.000526	0.01456	6.5e-05	0.256979	0.051008	0.039548	0.00194695	3.74635	up		MSTRG.203139.2	0.159339	0.064482	0.224498	0	0	0	0.00303583	-5.44644	down
MSTRG.19612.3	0	0	0.02868	0.335287	0.252152	0.293259	0.00522766	4.20659	up		MSTRG.203139.1	0	0.003171	0.002006	0.053727	0.165053	0.067235	0.0469709	2.69547	up
MSTRG.130155.14	0.004267	0	0.503716	0	0	0.002335	0.0295474	-4.48325	down		MSTRG.129155.7	0.007693	0.024916	0.014592	0.025691	0.084533	0.308826	0.0186727	2.73017	up
MSTRG.98312.1	0.176372	0.451147	0.574279	0	0	0	0.00204963	-6.24184	down		MSTRG.179693.1	0.028167	0.325953	0.007742	0	0	0	0.0347831	-4.2082	down
MSTRG.20400.14	0.003492	0.15603	0.056318	0	0.00646	0	0.0449943	-3.43056	down		MSTRG.192329.2	0.198345	0.202528	0.410723	1.81012	5.5945	2.55402	4.55e-05	3.40908	up
MSTRG.21464.15	0.304326	0.229754	0.455712	0.063672	0	0.063941	0.0295742	-2.56095	down		MSTRG.130155.14	0	0.004218	0	0.001304	0.154272	0.001281	0.031584	3.70311	up
MSTRG.109312.19	0.038864	0.03521	0.054428	0.111777	0.158172	0.421252	0.00825965	2.42004	up		MSTRG.94455.1	0	0	0	0.308394	0.41999	0.165734	0.00189078	5.65178	up
MSTRG.22954.3	0.043195	0.049342	0.110379	0	0	0	0.0474549	-4.36878	down		MSTRG.124701.3	0.008839	0	0.068734	0.100489	0.428252	0.17703	0.0314367	2.72382	up
MSTRG.122616.2	0.446889	0.334868	0.550252	3.74339	2.0358	3.01823	9.16e-05	2.68021	up		MSTRG.115561.1	0.044719	0.002077	0.006048	0.106653	0.201417	0.191115	0.00622002	2.88868	up
MSTRG.71793.3	0	0	0	0.090994	0.036874	0.007056	0.0304961	4.75841	up		MSTRG.192735.4	0	0	0	0.042305	0.126803	0.127412	0.00268658	5.51029	up
MSTRG.6715.1	0	0	0	0.502162	0.232339	0.240166	0.00526122	5.77055	up		MSTRG.4059.2	0.287763	0.094724	0.219437	1.36987	0.562692	0.623869	0.015487	1.94344	up
MSTRG.38882.1	0	0	0	0.874802	0.152782	0.075015	0.0110102	5.41435	up		MSTRG.115233.1	0.180908	0	0.021488	0.434257	2.23306	0.157246	0.0308184	3.24742	up
MSTRG.105416.3	0.090406	0.078147	0.014859	1.00767	0.43222	0.432429	0.000872012	3.09991	up		MSTRG.89652.1	0	0.027789	0	0.457455	0.121089	0.033839	0.0485751	2.9882	up
MSTRG.142287.2	0	0	0	0.276763	0.158868	0.167656	0.00222695	6.18148	up		MSTRG.164262.15	0	0	0.000269	0.005191	0.512118	0.534697	3.27e-05	6.70185	up
MSTRG.78522.7	0	0	0	0.337662	0	0.138734	0.00421284	5.98851	up		MSTRG.99348.1	0.605075	0.273835	0.071848	0.077355	0	0	0.0374232	-3.03589	down
MSTRG.188471.4	0	0	0	0.172643	0.059522	0.335092	0.00240205	6.20325	up		MSTRG.6540.1	0.022819	0.152194	0.208167	0	0	0	0.0172405	-4.61426	down
MSTRG.127551.5	0.046457	0.005814	0.104002	0	0	0	0.0115612	-5.39538	down		MSTRG.105416.3	0	0	0.020544	0.529677	0.145007	0	0.0316997	3.83639	up
MSTRG.152595.4	0.41388	0.217027	0.449285	0	0	0	2.1e-05	-7.95905	down		MSTRG.93974.1	0.644786	0.688625	0.950004	0.300105	0.123677	0.260528	0.0279108	-1.68928	down
MSTRG.202623.7	0	0	0	0.410108	2.16788	0.022582	5.92e-05	7.98075	up		MSTRG.120278.1	0.177612	0.02435	0.058546	0.946074	0.372804	0.556403	0.004448	2.68265	up
MSTRG.16160.5	1.25749	0.361903	0.26865	0	0	0	0.00115865	-6.53151	down		MSTRG.146632.14	0.037078	0.017226	0.132657	0	0	0	0.000550279	-6.19658	down
MSTRG.150179.1	0.265505	0.29028	0.425556	0	0	0	0.00335159	-5.98286	down		MSTRG.145106.1	0	0	0	0.07941	0.007495	0.187551	0.0289758	4.30203	up
MSTRG.65463.2	0	0	0	0.059101	0.235197	0.101152	0.0389158	4.57891	up		MSTRG.190853.8	2.0106	1.84582	32.491	13.9942	36.0822	858.519	0.00744245	4.02926	up
MSTRG.94648.2	0	0	0.013312	0.396291	0.063209	0.182243	0.00709427	4.28857	up		MSTRG.188471.4	0	0	0	0.146848	0.127527	0.148809	0.00183028	5.64739	up
MSTRG.6736.1	0	0	0	0.472753	0.040241	0.015168	0.00187487	6.42772	up		MSTRG.150179.1	0.133861	0.691755	0.120462	0	0	0	0.00226806	-5.63894	down
MSTRG.6736.3	0	0	0	0.242333	0.406459	0.059526	0.000191288	7.2793	up		MSTRG.194876.4	0.044952	0.334926	0.130649	0.020203	0	0	0.00877989	-3.88719	down
MSTRG.6736.4	0	0	0	0.02764	0.387097	0.34167	0.000393713	7.05076	up		MSTRG.9600.1	3.79845	0.745683	2.65156	0.319577	0	0.142368	0.00387543	-3.49136	down
MSTRG.173490.1	0	0	0	0.040568	0.205851	0.166838	0.0225814	4.96063	up		MSTRG.110276.1	0	0	0.001337	0.150288	0.100217	0	0.0062636	4.81472	up
MSTRG.98207.1	0	0	0	0.209285	0.172843	0.160721	0.00328915	5.99451	up		MSTRG.157595.1	0	1e-06	0	0.349834	0.121748	0	0.0220915	4.04445	up
MSTRG.47582.2	0.010736	0.155339	0.1652	0	0	0	0.042095	-4.48763	down		MSTRG.145802.3	0.023965	0	0	0.169607	0.153676	0.139683	0.00402345	3.76844	up
MSTRG.176705.4	0.283626	0.037031	0.003876	0	0	0	0.0114224	-5.44041	down		MSTRG.145095.1	0	0	0	0.556225	0.001765	0.627167	0.00283581	5.56695	up
MSTRG.69501.1	0	0	0	0.19237	0.036867	0.097821	0.00641489	5.68969	up		MSTRG.156538.7	0	0	0.002632	0	0.052802	0.227048	0.0140603	4.38826	up
MSTRG.196150.20	0.347616	0.155621	0.350724	0	0	0	0.00254954	-6.12543	down		MSTRG.144652.1	0	0	0	0.397704	0.241767	0.126897	0.000906459	5.95478	up
MSTRG.132450.7	0	0.05829	0	9.30762	2.59776	1.91776	3.16e-07	7.12759	up		MSTRG.175919.1	0	0	0	0.257907	0.478682	0.127309	0.00153952	5.75046	up
MSTRG.125749.19	0.008489	0.019219	0.047219	0	0	0	0.0186366	-5.06988	down		MSTRG.5125.4	0.152002	0.030764	0.020195	0	0.008568	0	0.0274432	-3.48063	down
MSTRG.73357.10	0.187507	0.328162	0.095632	0	0	0	0.00777973	-5.56657	down		MSTRG.174641.1	0	0	0	0.296795	1.06909	0.056648	0.0016966	5.79604	up
MSTRG.1.8	15.1534	52.5326	99.517	336.848	105.749	398.981	0.026855	2.25914	up		MSTRG.73664.1	0.113005	0.228374	0.296806	0	0.012599	0	0.000980053	-4.34297	down
MSTRG.98161.2	0	0	0	0.3165	0.096954	0.119823	0.000927315	6.59846	up		MSTRG.144797.1	0	0	0	0.319711	0.816393	0.10018	0.00204423	5.66836	up
MSTRG.196316.8	0.04408	0.071384	0.195869	0.015925	0.023538	0	0.0285331	-2.74369	down		MSTRG.120695.1	0.132714	0.132961	0.130492	0	0	0	0.0260861	-4.34037	down
MSTRG.112368.8	0	0	0	0	0	0.247959	0.00706321	5.79545	up		MSTRG.29324.6	0	0.161805	0.093972	0.005383	0	0.002111	0.0324427	-3.47281	down
MSTRG.114788.7	0.320605	0.026867	0.113845	0.018412	0.006926	0	0.0053269	-3.88559	down		MSTRG.98161.2	0	0	0	0.281693	0.392946	0.078504	0.000136994	6.66006	up
MSTRG.119411.1	0.610726	0.258317	0.600719	0.047536	0.172802	0	0.0482928	-2.45561	down		MSTRG.3646.1	0	0	0	0.348347	0.048508	0.627485	0.00526681	5.26611	up
MSTRG.15540.61	0	0	0.012002	27.7174	0.943089	8.15668	2.48e-09	9.7828	up		MSTRG.63661.4	0.13555	0.00147	0.061989	0.008642	0	0	0.0243844	-3.60062	down
MSTRG.50550.2	0	0.127025	0.470229	0	0	0.018688	0.042885	-3.90436	down		MSTRG.78978.4	0	0	0	0.240685	0.112848	0.145127	0.00707596	5.05084	up
MSTRG.71058.3	0	0	0	0.107937	0.416377	0.115192	0.000583355	6.81923	up		MSTRG.15540.61	0	0.055315	0.003302	6.73269	7.07089	1.16785	1.39e-07	6.87115	up
MSTRG.165018.4	0.114682	0.092972	0.02407	0	0	0	0.000756574	-6.70076	down		MSTRG.203911.1	0	0	0	0.193961	0.032283	0.22537	0.0202585	4.51937	up
MSTRG.165018.2	0.172325	0.316176	0.150332	0	0	0	2.13e-05	-7.9532	down		MSTRG.184269.8	0.047378	0.043897	0.032313	0.372269	0.063177	0.306669	0.0252504	2.22672	up
MSTRG.44348.1	0.258869	0.220794	0.065405	0	0	0	0.0289609	-4.75138	down		MSTRG.184269.2	0.128086	0.027281	0.167375	0	0	0.026247	0.0305242	-3.10431	down
MSTRG.125944.9	0	0	0	0.122682	0.145343	0.039341	0.0368441	4.61249	up		MSTRG.50550.2	0.047336	0.181563	0.061352	0	0.018603	0	0.0278505	-3.15339	down
MSTRG.127107.1	0.155984	0.285191	0.197895	0	0	0.046987	0.034216	-3.02778	down		MSTRG.92196.1	0	0	0	0.223744	0.072355	0.172625	0.0175356	4.5846	up
MSTRG.170997.3	0	0.041252	0	0.13083	0.254387	0.12296	0.0421874	3.25408	up		MSTRG.102193.1	0	0	0	0.185226	0.100103	0.051046	0.0130382	4.75408	up
MSTRG.64700.2	0.082896	0.084164	0.245019	0.037641	0	0	0.0438017	-2.99339	down		MSTRG.199017.1	0	0	0	0.213736	0.110861	0.291818	0.00513836	5.21732	up
MSTRG.171492.1	0	0	0	0.038032	0.102084	0.47624	0.0264796	4.87322	up		MSTRG.188346.7	0	0	0	0.016235	0.033278	0.030152	0.00600779	5.13244	up
MSTRG.92537.15	0	0.003693	0	0.264	0.068963	0.088853	4.54e-05	6.01558	up		MSTRG.157083.7	0	0	0	0.008264	0.017272	0.175326	0.00760507	5.13199	up
MSTRG.178527.5	0.403768	0.688955	0.445101	0	0.112068	0.01691	0.00988585	-3.08139	down		MSTRG.8051.1	0	0.035005	0.043897	0.228716	0.372019	0.120506	0.0423017	2.47298	up
MSTRG.3370.31	0.009561	0	0.003371	0.028222	0.032664	0.197048	0.00616271	3.88227	up		MSTRG.14353.2	0	0	0	0.356288	0.663926	0.262789	7.88e-07	8.07827	up
MSTRG.160419.9	1.20821	0.514683	0.286774	0.122044	0.089649	0.166498	0.0107729	-2.24976	down		MSTRG.92241.1	0.046203	0.012469	0.148004	0	0	0	0.000970869	-5.99683	down
MSTRG.165190.2	0.12356	0.207763	0.212691	0.007565	0.007842	0.023235	0.00334452	-3.18158	down		MSTRG.19321.1	0	0	0	0.195598	0.155803	0.26889	0.00351632	5.37632	up
MSTRG.126665.1	1.35832	1.35219	0.599424	0	0.083042	0	0.00158367	-4.24901	down		MSTRG.36374.1	0	0	0	0.125704	0.309209	0.058451	0.0112214	4.84117	up
MSTRG.183615.2	0	0	0	0.442464	0.176285	0.592538	0.000639889	6.76516	up		MSTRG.165190.2	0.034435	0.065288	0.585076	0.002391	0	0.003406	0.0040572	-4.20569	down
MSTRG.51204.2	0	0	0	0.727556	0.539247	0.259635	6.94e-05	7.56488	up		MSTRG.182888.18	0.090523	0.096888	0.16877	0.007038	0.017263	0	0.00193675	-3.46074	down
MSTRG.128796.1	0.222006	0.102374	0	15.7571	9.11046	11.7561	2.13e-08	6.30191	up		MSTRG.51204.2	0	0	0	0.227382	0.406193	0.480817	5.15e-05	6.92169	up
MSTRG.145446.1	0.087954	0.075746	0.041473	0	0	0	0.0241443	-4.87087	down		MSTRG.128796.1	0.076577	0	0.23112	8.9557	3.79265	2.81547	1.86e-05	5.02326	up
MSTRG.70984.1	0	0	0	0.743773	0.228449	0.104412	0.00161197	6.39143	up		MSTRG.45486.11	0	0	0.359247	8.50221	1.4586	2.99857	0.0084388	4.2706	up
MSTRG.100087.2	0.198687	0.295551	0.800338	0	0	0	0.00201997	-6.26134	down		MSTRG.45486.6	0	0	0	26.5623	19.0594	2.60051	2.94e-13	11.2525	up
MSTRG.126964.1	0	0	0	0.193287	0.504673	0.157915	0.00359794	5.97844	up		MSTRG.99295.1	0	0	0	0.566441	0.01151	0.354916	0.00105791	6.02795	up
MSTRG.45022.13	0.001521	0	0.007326	0.026713	0.041226	0.462709	0.0055152	4.29089	up		MSTRG.30006.2	0	0.032986	0	3.39552	0.046177	0.059936	0.00609707	4.73388	up
MSTRG.148244.1	0.636832	0.575571	0.060554	0	0	0	0.00303823	-6.11623	down		MSTRG.148901.22	0.258712	0.110261	0.468548	0.084105	0.018274	0	0.0323388	-2.68554	down
MSTRG.17890.1	8.0738	4.54331	7.55465	0	0	0	8.82e-07	-8.86984	down		MSTRG.12550.6	0	0.006708	0	0.382943	0.154637	0.003	0.00210148	4.96207	up
MSTRG.37849.3	0.699121	0.464199	0.701509	0	0	0	6.8e-07	-8.92718	down		MSTRG.63895.1	0	0	0	2.21936	6.92491	5.64366	3.73e-07	8.28904	up
MSTRG.30003.1	0.428636	1.18782	0.427522	0	0	0.117245	0.0242224	-3.24915	down		MSTRG.188715.8	0.001722	0.009086	0.153811	0	0	0	0.0106724	-4.94293	down
MSTRG.126730.1	0.635525	0.518654	0.032329	0	0	0	0.00820876	-5.60018	down		MSTRG.118444.1	0	0	0	0.108969	0.308219	0.08868	0.0154081	4.66855	up
MSTRG.63895.1	0	0	0	2.23424	2.95858	1.4785	4e-05	7.74076	up		MSTRG.66004.1	0	0	0	0.540835	0.323534	0.428134	0.000262379	6.37916	up
MSTRG.63721.1	0	0	0.102597	0.968117	0.266747	0.232431	0.0396587	3.17962	up		MSTRG.187600.1	0.066739	0.089591	0.187554	0	0	0	0.022741	-4.42916	down
MSTRG.170491.10	0	0	0	0.0607	0.185896	0.177862	5.07e-05	7.72227	up		MSTRG.102662.1	0	0	0	0.88857	0.065765	0.184431	0.000160233	6.71461	up
MSTRG.30173.18	0.013402	0.013857	0.206476	0	0	0	0.0277096	-4.86923	down		MSTRG.27770.1	0	0.035824	0	0.220764	0.226966	0.102791	0.0238415	3.10998	up
MSTRG.41912.6	0.881956	0.75706	0.976016	0.460775	0.372176	0.228706	0.0488063	-1.27924	down		MSTRG.118224.1	0	0	0	0.07034	0.029135	0.147267	0.00696374	5.09422	up
MSTRG.187600.1	0.161867	0.462777	0.33742	0	0	0	0.00566759	-5.72817	down		MSTRG.17340.2	0.193895	0.014763	0.03443	0	0.015138	0	0.0396051	-3.16567	down
MSTRG.102662.1	0	0	0	0.237802	0.115532	0.151392	0.0013433	6.41452	up		MSTRG.42852.7	0.000752	0	0	0.051204	0.144801	0	0.0315465	3.80435	up
MSTRG.27770.1	0	0.025855	0	0.48585	0.4306	0	0.0471804	3.77948	up		MSTRG.41941.9	0	0	0.000829	0.131142	0	0.028075	0.0450272	3.56786	up
MSTRG.87854.15	0.046214	0.002705	0.007153	0.157145	0.109707	0.120764	0.0335177	2.28907	up		MSTRG.41941.8	0	0	0.009713	0.13166	0.055741	0.006296	0.0135627	3.71935	up
MSTRG.87854.17	0	0.027977	0	0.151222	0.024113	0.179466	0.0315247	3.3465	up		MSTRG.62349.1	0	0	0	0.093024	0.259277	0.089489	0.0321379	4.22566	up
MSTRG.87854.11	0	0.024094	0	0.304454	0.024677	0.079938	0.0301401	3.45749	up		MSTRG.88140.2	0.007094	0	0	0.072675	0.000684	0.068902	0.0216555	3.63117	up
MSTRG.41941.4	0.00679	0	0	0.06003	0.357704	0	0.0248644	4.33217	up		MSTRG.114413.1	0.034107	0	0.054188	0.405265	0.279457	0.164573	0.020756	2.84884	up
MSTRG.107094.11	0.173704	0.051456	0.083023	0.030465	0.021838	0.008313	0.0428135	-2.17216	down		MSTRG.81629.1	0	0	0	0.07461	0.456548	0.212242	0.00208033	5.65502	up
MSTRG.59228.1	2.90816	5.2682	2.2609	0.095739	1.05049	0.95895	0.0402349	-2.08062	down		MSTRG.156375.10	0.264374	0.098521	0.066218	0.022509	0.009409	0.032326	0.0197414	-2.34092	down
MSTRG.178463.1	0.212059	0.214049	0.267548	0	0	0	0.0124813	-5.28514	down		MSTRG.37790.1	0.310555	0.148734	0.047496	0	0	0	0.0262509	-4.36044	down
MSTRG.114618.1	0	0	0	0.553657	0.069888	0.305569	0.00778911	5.60018	up		MSTRG.59959.1	0.451014	0.149608	0.08589	0	0	0	0.0203244	-4.50422	down
MSTRG.19363.3	0	0	0	0.187714	0.056597	0.019815	0.0442412	4.4796	up		MSTRG.93952.1	0.854713	0.43483	0.430647	0	0.090458	0	0.0139933	-3.33805	down
MSTRG.17257.18	0.033845	0.128968	0.045934	0	0	0	0.029423	-4.75139	down		MSTRG.86851.1	0.061087	0.025559	0.240885	0	0	0	0.0446863	-4.01603	down
MSTRG.103267.23	0	0	0.046209	1.14916	1.87618	0	0.0171011	4.68992	up		MSTRG.15695.2	0	0.110722	0.18062	0	0	0.003183	0.0272744	-3.87834	down
MSTRG.73114.1	0.189385	0.290597	0.126133	0	0	0	0.0240085	-4.87603	down		MSTRG.188794.1	0	0	0	0.067382	0.162426	0.073281	0.0400933	4.07954	up
MSTRG.70288.6	0.390372	0.455884	0.060934	0	0	0	0.000255982	-7.18223	down		MSTRG.89824.1	0	0	0	0.043461	0.174472	0.18076	0.0278605	4.32598	up
MSTRG.84387.2	0.139477	0.142918	0.029825	0	0	0	0.0422158	-4.48473	down		MSTRG.183691.21	0	0.175086	0.482224	0.002714	0	0	0.00189524	-5.56402	down
MSTRG.19441.1	0.194272	0.113641	0.074372	0	0	0.006384	0.00048713	-4.76224	down		MSTRG.148479.10	0	0	0	0.082621	0.016377	0.266123	0.00680093	5.1476	up
MSTRG.69016.3	0.233	0.336077	0.070719	0	0	0.034357	0.0473822	-2.98832	down		MSTRG.148479.11	0	0	0	0.045247	0.103503	0.257278	0.00313287	5.47516	up
MSTRG.197118.1	0	0.09414	0.086639	0.341159	1.3439	0.138777	0.0306168	2.90272	up		MSTRG.20341.1	0	0	0	0.024953	0.177453	0.12633	0.0341427	4.19603	up
MSTRG.90577.1	0.247617	0.806573	0.165034	0	0	0.060837	0.023952	-3.41022	down		MSTRG.80826.1	0	0	0	0.249238	0.039796	0.079937	0.0372166	4.14258	up
MSTRG.108621.1	0.280961	0.046191	0.658996	0	0	0	0.0018692	-6.34801	down		MSTRG.77528.6	0.035612	0.44644	0.405892	0.020737	0	0.028956	0.00419576	-3.74802	down
MSTRG.76379.2	0.128643	0.138668	0.059442	1.19713	0.343593	0.637381	0.00140073	2.64462	up		MSTRG.29257.1	0	0	0	0.498985	0.257351	0.710696	9.68e-05	6.73765	up
MSTRG.154666.4	0.222419	0.360654	0.291632	0	0.00099	0.000121	6.28e-06	-5.47779	down		MSTRG.153711.13	0.020821	0.036684	0.054059	0.272759	0.118466	0.136267	0.0124805	2.07043	up
MSTRG.150727.2	0	0.030535	0.0745	3.2598	1.16678	0.901323	1.55e-05	5.09645	up		MSTRG.133180.38	0	0.263195	0.445174	0	0.005395	0	0.00323864	-5.23279	down
MSTRG.29257.1	0	0	0	0.053265	0.171609	0.407739	0.00378093	6.00327	up		MSTRG.2874.9	0.288436	0.148525	0.060283	0	0	0	0.00528682	-5.20521	down
MSTRG.23629.1	0.243592	0.080964	0.391981	0	0	0	0.0147644	-5.20935	down		MSTRG.107557.9	0	0	0	0.548918	0.385829	0.61859	5.46e-05	6.88771	up
MSTRG.19633.4	0	0.081071	0	0.57685	0.293879	0.348964	0.0106954	3.5722	up		MSTRG.177227.1	0	0	0	0.252727	0.08121	0.367398	0.00420283	5.31762	up
MSTRG.78880.1	1.14404	0.600103	0.384033	0.079895	0.125686	0	0.0103122	-3.01102	down		MSTRG.115858.14	0.018763	0	0	0.112703	0.022327	0.179373	0.0204286	3.42664	up
MSTRG.35498.1	0.195806	0.156698	0.200271	0	0	0	0.0180829	-5.05818	down		MSTRG.187708.1	0.032182	0.03834	0	0.131356	0.112935	0.395574	0.0413603	2.46054	up
MSTRG.166641.1	0	0	0	0.223935	0.104643	0.086908	0.000627355	6.74516	up		MSTRG.47475.3	0	0	0	0.095474	0.346029	0.16178	0.00221976	5.59594	up
MSTRG.30173.7	0	0	0	0.002912	0.190249	0.229984	0.000839949	6.79952	up		MSTRG.71453.1	0	0	0	0.738123	0.278502	0.591621	0.000920598	5.94102	up
MSTRG.184590.9	0.04235	0.253486	0.078092	0	0	0	0.00242599	-6.19858	down		MSTRG.74839.13	0.019274	0	0.012954	0.018326	0.038511	0.278605	0.0392484	2.89902	up
MSTRG.51380.3	0.022427	0.026387	0.017754	0.064418	0.187497	0.180439	0.00302594	2.63888	up		MSTRG.174811.1	0.428608	0.236592	0.302805	0.892158	1.17054	0.992978	0.0106285	1.57847	up
MSTRG.5090.1	0	0	0	0.72157	0.39495	0.21937	0.000297806	7.04379	up		MSTRG.188470.2	0	0	0	0.249451	0.088842	0.392501	0.000160666	6.60481	up
MSTRG.188470.4	0	0	0	0.304142	0.11396	0.258828	0.00589165	5.71923	up		MSTRG.195828.1	0.74596	0.909453	1.65908	0.20198	0	0.280636	0.0419944	-2.51091	down
MSTRG.124841.1	0.258958	0.389527	0.138897	0	0	0	0.0146669	-5.20012	down		MSTRG.10042.1	0	0	0.025426	0.343306	0	0.253683	0.0452798	3.51333	up
MSTRG.175987.2	0	0	0	0.274331	0.092765	0.260584	0.00158327	6.36229	up		MSTRG.102846.1	0	0	0	0.507963	0.702947	0.57175	0.000626201	6.06645	up
MSTRG.43404.3	0.55783	1.09664	1.57733	0	0	0	3.7e-06	-8.51276	down		MSTRG.85753.37	0.073105	0.068919	0.041527	0.016397	0.004376	0.024216	0.030904	-1.93966	down
MSTRG.101492.1	0.149392	0.236641	0.1131	0	0	0	0.0211426	-4.96602	down		MSTRG.48221.1	0.08363	0.183312	0.142552	0	0	0	0.00675286	-5.07147	down
MSTRG.61330.1	0	0	0	2.48181	0.480321	0.429302	0.000446341	6.94847	up		MSTRG.179691.1	0.052106	0.076665	0.259016	0	0	0	0.0120351	-4.8062	down
MSTRG.98303.3	0.63992	0.134083	0.173732	0	0	0	0.000231222	-7.20188	down		MSTRG.186321.2	0.01714	0	0	0.383725	0.076701	0.19097	0.0321977	3.32238	up
MSTRG.82085.1	0.636959	0.989893	0.673134	0.082191	0	0	0.00185227	-4.18942	down		MSTRG.101077.1	0.172559	0.281837	0.305734	0	0	0.061946	0.0270976	-3.04445	down
MSTRG.179691.1	0.042878	0.184203	0.249096	0	0	0	0.0144784	-5.2243	down		MSTRG.132450.1	0.731401	0.41699	0.764229	0.186339	0.216812	0.282306	0.0437449	-1.45045	down
MSTRG.13752.2	0.753905	1.04465	0.570447	4.30467	5.3315	3.77411	0.000209401	2.46357	up		MSTRG.71703.4	0.013679	0.042278	0	0.110054	0.119137	0.161616	0.0453809	2.38803	up
MSTRG.145700.4	0	0.006061	0.011369	0.082117	0.065017	0.012444	0.0339491	2.76059	up		MSTRG.159053.2	0.141122	0.543512	0.119403	0	0.05993	0	0.0253902	-3.31027	down
MSTRG.69870.3	0.830046	0.86219	0.958825	0	0.182697	0	0.026019	-3.36084	down		MSTRG.170040.5	0	0	0	0.014059	0.161004	0.136282	0.00321745	5.4689	up
MSTRG.190798.6	0.325749	1.42887	1.08424	0	0	0	2.56e-05	-7.96148	down		MSTRG.152806.7	0.459659	0.453758	0.299214	0.019656	0.079544	0.038695	0.0039046	-2.84301	down
MSTRG.190798.1	1.22084	0.297763	0.988333	0	0	0	1.97e-05	-8.04136	down		MSTRG.95163.1	0.06726	0	0	0.305668	0.118949	1.24064	0.0184627	3.5342	up
MSTRG.132450.5	0.069097	0	0.476836	8.97101	2.94864	7.34354	0.000528592	4.67167	up		MSTRG.105214.6	0.005421	0	0.004086	0.16177	0	0.261491	0.00999857	4.20734	up
MSTRG.132450.6	1.27681	0.999001	0.931965	2.43458	2.14369	4.08165	0.0429864	1.45585	up		MSTRG.135759.28	0.037696	0.013491	0.003976	0.146352	0.449821	0.246708	0.000219583	3.55327	up
MSTRG.132450.3	0	0	0	2.84018	0.246703	1.90699	2.37e-05	8.08259	up		MSTRG.172008.8	0.017881	0.36873	0.103938	0.013384	0.006023	0.021701	0.00954814	-3.17906	down
MSTRG.12586.10	0.584377	0.330146	0.744205	0.086491	0.147124	0.126646	0.011954	-2.04504	down		MSTRG.110042.2	0.003024	0.011772	0	0.092161	0.243221	0.123981	0.000215215	4.31255	up
MSTRG.170040.5	0	0.042312	0	0.239846	0.031784	0.354924	0.0231704	3.54406	up		MSTRG.7873.6	0	0	0	0.675011	0.101799	1.37578	6.29e-05	7.0223	up
MSTRG.105214.3	0.028772	0.031932	0.010396	0	0	0	0.0107466	-5.38666	down		MSTRG.43170.3	0	0	0	0.102238	0.107943	0.020427	0.00827328	4.9943	up
MSTRG.9645.1	0	0	0	0.382456	0.473673	0.063981	0.0123126	5.3463	up		MSTRG.39896.1	0.041391	0	0	0.489069	1.16615	0.161293	0.000655543	4.80154	up
MSTRG.827.9	0	0.000759	0	0.174864	0	0.003212	0.0416846	4.12094	up		MSTRG.20905.6	0.030532	0	0.597382	0.005921	0	0.00297	0.0203852	-4.02364	down
MSTRG.201244.1	0.326992	0.25083	0.256396	0	0.065623	0	0.0431128	-3.2202	down		MSTRG.75364.1	0	0	0.071952	0.245596	0.136988	0.242793	0.0492847	2.7564	up
MSTRG.20905.6	0.156921	0.162197	0.495434	0	0	0	0.000229966	-7.17498	down		MSTRG.106957.1	0.058014	0.047258	0.169569	0	0	0	0.0338979	-4.18884	down
MSTRG.20905.5	0	0	0	0.540459	0.023437	0.005494	0.00695895	5.76432	up		MSTRG.124557.13	0.247689	0.018101	0.003375	0	0	0.005909	0.026676	-3.6908	down
MSTRG.153369.26	0.734177	0.395389	0.887419	0.009422	0.042434	0.025921	3.1e-05	-4.11744	down		MSTRG.181710.1	0	0	0	0.178995	0.0659	0.298517	0.012886	4.76204	up
MSTRG.174730.10	0.015552	0.025981	0.070122	0.188178	0.107845	0.580449	0.010304	2.79774	up		MSTRG.154550.3	0	0	0	0.243674	0.31345	0.297739	0.000622301	6.06779	up
MSTRG.25330.1	0.000863	0	0.043308	0.181556	0.082134	0.090442	0.0466121	2.51025	up		MSTRG.60313.1	0	0	0	0.153744	0.154874	0.238215	0.00236698	5.54509	up
MSTRG.94700.5	0.006896	0.023902	0.013686	0.182201	0.132437	0.062726	0.0308949	2.47425	up		MSTRG.163922.6	0.009357	0	0	0.432168	0.033022	0.091492	0.000934908	4.91484	up
MSTRG.49008.23	0.655826	1.34115	0.512978	0.075187	0.183508	0	0.0229976	-2.69654	down		MSTRG.126609.6	0	0	0	0.10121	0.08353	0.128481	0.000550164	6.11698	up
MSTRG.17758.3	0.039164	0.027977	0	0.75193	0.170617	0.736387	0.00128391	3.96426	up		MSTRG.6735.1	0.014635	0.054731	0.01766	0.106701	0.132857	0.214273	0.0380067	2.01398	up
MSTRG.14929.1	0.055609	0.549188	0.386237	2.55604	1.04076	1.5791	0.0255753	2.19056	up		MSTRG.41483.4	0	0	0.00965	0.252104	0.002934	0.001371	0.034619	3.62186	up
MSTRG.56902.1	0	0.140857	0	0.605233	0.394949	0.653435	0.0267	3.27326	up		MSTRG.38723.1	0	0	0	0.665365	0.71815	0.596286	0.000240245	6.40198	up
MSTRG.6735.2	0	0	0	0.085257	0.076781	0.048771	0.00475381	5.81622	up		MSTRG.38723.3	1.12714	1.18976	0.630505	0	0	0	7.74e-05	-6.79313	down
MSTRG.6735.1	0	0	0	0.171775	0.175686	0.067737	0.000613463	6.75522	up		MSTRG.111989.1	0	0	0	0.588135	0.510589	0.355783	6.49e-06	7.49571	up
MSTRG.68281.1	0	0.05369	0	0.551973	0.158922	0.335412	0.0171377	3.77083	up		MSTRG.71881.2	0	0	0	0.705679	0.568562	0.169652	3.2e-07	8.35438	up
MSTRG.111989.1	0	0	0.070187	0.627956	0.322894	0.505739	0.0096712	3.80029	up		MSTRG.175107.2	0.01464	0	0	0.160412	0	0.410778	0.0275724	3.99014	up
MSTRG.30919.8	0.697877	0.384602	0.40569	0	0.163518	0.002608	0.0389305	-2.62209	down		MSTRG.92730.1	0	0	0	0.217375	0.104941	42.0534	1.39e-06	8.83217	up
MSTRG.195690.67	0	0.003993	0.008579	0.034719	0.889476	0	0.0164045	4.43514	up		MSTRG.50623.6	0	0	0	0.065053	0.208635	0.066749	9.35e-05	6.78226	up
MSTRG.75931.2	0.15698	0	0.049498	0	0	0.004504	0.0472478	-3.75847	down		MSTRG.20661.1	0	0	0	0.313413	0.796705	0.555784	0.0010057	5.90393	up
MSTRG.55943.1	0.481371	0.487384	0.334185	0	0	0	0.00296605	-6.03676	down		MSTRG.201332.3	0	0	0	0.448923	0.780252	0.484539	4.21e-06	7.62138	up
MSTRG.188907.4	0	0.034716	0	0.70128	0	0.272044	0.0450847	3.87461	up		MSTRG.100334.10	0.01542	0.14624	0.363068	0	6.9e-05	0.014515	0.0389583	-2.99388	down
MSTRG.134749.1	0.072391	0	0	0.226408	0.368968	0.132388	0.0435672	2.99488	up		MSTRG.155206.14	0.002804	0	0.012199	0.277145	0.021691	0.0142	0.0311046	3.17441	up
MSTRG.79074.22	0	0	0	0.055806	0.074145	0.153956	0.00907122	5.4913	up		MSTRG.76913.6	0.027631	0.00459	0.004329	0.040291	0.171093	0.070681	0.0237607	2.49649	up
MSTRG.155417.2	1.28433	1.23192	1.42915	5.51015	4.48901	4.33795	0.00125291	1.84722	up		MSTRG.139759.12	0	0	0	0.049366	0.211864	0.022753	0.00609869	5.17876	up
MSTRG.37338.7	0.015707	0	0.064683	0.262268	0.196792	0.105681	0.0499569	2.45137	up		MSTRG.169962.2	0	0	0	1.07155	0.286408	0.167325	0.0032394	5.46412	up
MSTRG.169854.2	0	0	0	0.282584	1.26843	0.249499	0.000297265	7.1218	up		MSTRG.137987.3	0.240441	0	0.054202	0	0	0.006057	0.03387	-3.79548	down
MSTRG.174709.1	0.572725	0.195118	0.371444	0	0	0	0.00499151	-5.7932	down		MSTRG.100128.1	0	0	0	0.299319	0.294542	0.236326	0.00509876	5.20346	up
MSTRG.4180.1	0.223773	0.219977	0.103492	0	0	0	0.000209873	-7.16597	down		MSTRG.104069.1	0	0	0	0.587936	0.117918	0.269797	0.00164126	5.73399	up
MSTRG.155206.17	0.223451	0.095811	0.173188	0	0.022823	0.026493	0.0129779	-2.92335	down		MSTRG.107094.32	0	0	0	0.211754	0.267452	0.175024	3.3e-05	7.03518	up
MSTRG.190140.1	0.194942	0.21915	0.067253	0	0	0	0.0331317	-4.64731	down		MSTRG.160299.12	0.094835	0.040672	0.028675	0	0	0	0.0103409	-4.8648	down
MSTRG.47592.1	0.266938	0.066347	0.025782	0	0	0	0.0456231	-4.43764	down		MSTRG.124233.1	0.020483	0	0	0.038672	0.588728	0.18857	0.0241358	3.64055	up
MSTRG.169962.2	0.241562	0	0	2.54377	0.841101	1.2589	0.0129762	3.59416	up		MSTRG.120663.7	0.019688	0.105663	0.13064	0	0	0	0.0173413	-4.61024	down
MSTRG.36986.1	0	0.062886	0.025143	0.215146	0.351068	0.345341	0.00672151	3.17227	up		MSTRG.159050.1	0	0	0	0.248953	0.116342	0.075502	0.00195946	5.64796	up
MSTRG.65039.1	0.14079	0.08394	0.135544	0	0	0	0.00573124	-5.71671	down		MSTRG.49275.2	0.270597	0.127273	0.892001	0	0	0	0.000508127	-6.22369	down
MSTRG.5895.1	0.034667	0.070746	0.027105	0.438207	0.190947	0.199625	0.0376246	2.28498	up		MSTRG.1742.1	0.012107	0.082186	0.576823	0	0	0	0.0141138	-4.75642	down
MSTRG.40794.1	0.787666	0.130614	0.37762	0	0	0	0.00167415	-6.35768	down		MSTRG.2866.4	1.17762	1.45787	1.64123	0.365059	0	0	0.0419768	-3.09041	down
MSTRG.84046.4	0	0	0	0.021049	0.037078	0.308738	0.0047167	5.93786	up		MSTRG.93319.1	0.102977	0.199761	0.10522	0	0	0	0.00914417	-4.92516	down
MSTRG.8218.4	0.257514	0.028386	0.042684	0	0.004197	0.005572	0.00364197	-3.99002	down		MSTRG.124703.2	0	0	0	0.873205	0.167717	0.630072	0.0024038	5.57428	up
MSTRG.124233.1	0.108688	0	0	0.690363	0.290369	0.160422	0.0477377	2.9143	up		MSTRG.1183.15	0.067993	0.231376	0.060402	0.005572	0	0.03925	0.0477946	-2.62879	down
MSTRG.120663.7	0.012551	0.210398	0.240147	0	0	0	0.0116851	-5.38656	down		MSTRG.124511.3	0	0	0	0.217414	0.426321	0.187825	0.00147898	5.74989	up
MSTRG.120663.4	0.014199	0.086205	0.107486	0	0	0	0.0253785	-4.88181	down		MSTRG.88227.8	0.106591	0.143292	0.508681	0	0	0	6.08e-06	-7.63496	down
MSTRG.159050.1	0	0	0	2.91929	0.729275	0.75088	1.02e-06	7.14752	up		MSTRG.121543.1	0.040642	0.30455	0.550614	0	0	0	0.0110846	-4.86887	down
MSTRG.11029.23	0.04876	0	0	0.124814	0.078948	0.468515	0.0492953	3.31819	up		MSTRG.76489.3	0	0	0	0.473693	0.056007	0.019389	0.011597	4.88169	up
MSTRG.98650.1	0.595047	1.01249	1.12666	0.254634	0.189894	0.126999	0.0115814	-2.18014	down		MSTRG.77601.5	0	0	0	0.084374	0.112908	0.068346	0.000550288	6.11814	up
MSTRG.122535.2	0.02155	0.061856	0.030989	0	0	0	0.00756777	-5.57735	down		MSTRG.185252.1	0	0	0	0.525169	0.284092	0.109928	0.00293711	5.48675	up
MSTRG.144.11	0.47564	0.339739	0.547512	0	0	0	0.000593218	-6.74595	down		MSTRG.24949.2	0	0	0	0.043855	0.053264	0.020702	0.0173475	4.592	up
MSTRG.40538.1	0	0	0	0.78825	0.30164	0.146128	0.00458922	5.86807	up		MSTRG.121224.5	0	0	0	0.177595	0.316425	0.347959	0.00013538	6.61435	up
MSTRG.13675.1	0.434353	0.48251	0.420138	0	0	0	0.000716378	-6.66199	down		MSTRG.174276.6	0.075057	0.970485	1.04581	0.057421	0.021156	0.006825	0.000398695	-4.23085	down
MSTRG.1694.6	0	0	0.014288	0.006159	0.559804	0.085212	0.0174895	4.04436	up		MSTRG.59698.9	0	0	0.023768	0.133713	0.126657	0.115151	0.0210118	3.1366	up
MSTRG.166388.9	0.076836	0.007814	0.037934	0	0	0	0.00311529	-6.07788	down		MSTRG.98029.6	0.001332	0.619161	0.687956	0	0	0	4.91e-05	-7.30602	down
MSTRG.144662.1	1.0759	1.17533	0.481577	0	0	0	0.00031952	-7.01148	down		MSTRG.101838.6	0.008196	0.142431	0.074125	0	0	0	0.00090803	-6.06266	down
MSTRG.14940.4	0	0	0	0.28163	0.145941	0.501179	1.26e-05	8.17991	up		MSTRG.78382.1	0.050902	0.028964	0	1.18837	0.153459	0.069779	0.0147288	3.37454	up
MSTRG.34967.1	0.795193	0.855772	0.812188	0.168937	0.042589	0.043617	0.0016332	-2.8808	down		MSTRG.93574.2	0.131099	0.175553	0.123827	0	0.021395	0.013202	0.0112936	-3.21063	down
MSTRG.92906.28	0	0	0.005475	0.372764	0.027461	0.00408	0.0347105	3.72388	up		MSTRG.22543.1	0.394165	0.261611	0.197119	0	0	0	0.00658552	-5.08263	down
MSTRG.17261.1	0.066666	0.135323	0.048779	0	0.014694	0	0.0395032	-2.991	down		MSTRG.124588.1	0.102955	0	0	0.626174	0.289792	0.279228	0.032134	3.01566	up
MSTRG.113921.2	0.087906	0.241664	0.094547	0	0	0	0.0064947	-5.66671	down		MSTRG.66709.2	0	0	0	0.265878	0.576277	0.217719	0.000383451	6.27297	up
MSTRG.49542.1	0	0	0	2.31864	1.4694	2.07397	7.08e-05	7.54317	up		MSTRG.163529.4	0.18469	0.301623	0.033833	0	0	0	0.00371081	-5.40553	down
MSTRG.183303.20	4.988	7.0479	4.99817	0.662966	2.02078	1.23191	0.00989691	-2.01001	down		MSTRG.158699.1	0.164198	0.262913	0.247542	0	0	0	0.0157741	-4.63262	down
MSTRG.169608.4	0	0	0.052395	0.015463	0.349071	167.965	3.04e-05	8.42261	up		MSTRG.2095.17	0.002503	0	0	0.145166	0.008094	0.01267	0.0112161	4.09875	up
MSTRG.174730.4	0.049114	0.417786	0.266221	0.019049	0.034106	0.036673	0.0152693	-2.6557	down		MSTRG.30174.8	0.168297	0.287068	0.054313	0.055546	0.017248	0	0.0448305	-2.62279	down
MSTRG.64358.1	0.022601	0.214484	0.123004	0	0	0	0.0224737	-4.96739	down		MSTRG.30174.7	0	0	0	0.239486	0.002335	0.032804	0.00412127	5.42982	up
MSTRG.152087.12	3.7964	2.9624	3.14373	0.841651	0.67983	1.53043	0.0343435	-1.58419	down		MSTRG.165747.3	0.073546	0.073907	0.119824	0.393353	0.366769	0.387936	0.0156472	1.85289	up
MSTRG.112422.1	0	0	0	0.184569	0.221885	0.10099	0.0237929	4.90748	up		MSTRG.188736.3	0.206494	0.09495	0.076204	0	0	0	0.000601713	-6.10022	down
MSTRG.97396.1	0.287043	0.195908	0.565974	0	0	0	0.00559476	-5.74003	down		MSTRG.184676.13	0.091105	0.056823	0.118823	0	0	0.001166	0.00230477	-4.30608	down
MSTRG.55453.22	0	0	0	0.037565	0.074678	0.077319	0.00723937	5.61014	up		MSTRG.57252.19	0.044509	0	0.058904	1.15722	0.12515	0.247776	0.0161881	3.14971	up
MSTRG.2095.19	0.002095	0	0	0.032408	0.060852	0.107526	0.00135596	4.87938	up		MSTRG.169247.1	0	0	0	0.132262	0.21291	0.066783	0.0108799	4.85189	up
MSTRG.2095.18	0.002844	0	0	0.043235	0.043083	0.220753	0.000911906	5.28809	up		MSTRG.109935.7	0.037006	0.003561	0.001855	0.066894	0.521643	0.053001	0.0163678	3.07528	up
MSTRG.201493.18	0.013529	0.202494	0.326302	0.015872	0	0	0.028693	-3.69498	down		MSTRG.17941.1	0.0084	0	0	0.866888	0.317828	0.333105	2.47e-07	6.58299	up
MSTRG.6879.5	0.000179	0	0	0.035313	0.167393	0.231218	0.0154714	3.88813	up		MSTRG.69438.1	0	0	0	0.044186	0.350961	0.362656	0.00572214	5.18658	up
MSTRG.134868.1	0.061522	0.133537	0.287391	0	0	0	0.00593848	-5.72114	down		MSTRG.80619.1	0.040521	0	0	0.439892	0.504903	0.281815	0.00237642	3.97286	up
MSTRG.134553.2	0	0	0	0.102853	0.58574	0.710618	0.00176923	6.34722	up		MSTRG.31669.2	0.010126	0	0	0.373077	0.034781	0	0.0335275	3.86888	up
MSTRG.17738.5	0.092998	0.037426	0.036801	0.728193	0.291971	0.668278	0.000244568	3.18037	up		MSTRG.41144.1	0.161309	0.250191	0.243685	0.829943	0.765286	1.00766	0.0166348	1.78457	up
MSTRG.144525.3	0	0	0	0.106058	0.004064	0.148791	0.0289155	4.80023	up		MSTRG.200950.2	16.2565	11.9626	22.1141	4.88762	8.66612	2.16664	0.0354097	-1.66609	down
MSTRG.93501.1	0	0	0.133298	0.460374	0.569156	0.582502	0.0318381	3.07107	up		MSTRG.111810.11	0	0	0	0.124919	0.210603	0.053288	0.000236176	6.46179	up
MSTRG.17941.1	0	0	0	2.81952	1.4185	2.11772	3.93e-10	10.6449	up		MSTRG.143368.3	2.4921	1.27227	1.90797	0	0	0	1.77e-11	-10.1636	down
MSTRG.69438.1	0	0	0	0.338527	0.338434	0.07119	0.00926552	5.48614	up		MSTRG.110015.6	0.282931	0.101361	0.03982	0	0	0.010414	0.00162811	-4.44973	down
MSTRG.89107.1	0.063654	0.135099	0.063371	0	0	0	0.00673841	-5.6358	down		MSTRG.188250.1	0.128687	0.029356	0.378081	0	0	0	0.00430467	-5.34725	down
MSTRG.31496.6	0.714734	0.018491	0.089924	0	0.02672	0.033439	0.0353893	-3.14438	down		MSTRG.175304.2	0	0	0	0.465118	0.147897	0.341405	0.000381816	6.28113	up
MSTRG.18837.1	0.323787	0.205462	0.213143	0	0	0	0.00358111	-5.94815	down		MSTRG.30839.1	0	0.074363	0	0.307328	0.459487	0.20643	0.0365784	2.8541	up
MSTRG.154691.1	0.357855	0.224721	0.748659	0	0.100723	0.057787	0.0380739	-2.72478	down		MSTRG.46330.1	0	0.225605	0	2.58806	3.54279	2.90987	0.000908012	4.44147	up
MSTRG.41144.1	0.326565	0.115645	0.219773	0.864328	1.23212	0.786158	0.0133138	2.04343	up		MSTRG.66478.4	0	0	0	0.597098	0.711945	0.760021	0.000262217	6.37542	up
MSTRG.187983.1	0	0	0	0.299614	0.052361	0.164424	0.00953631	5.47984	up		MSTRG.175075.5	0.026224	0.150552	0.129241	0.002897	0	0.016728	0.0172926	-3.05449	down
MSTRG.140187.4	0	0.01656	0.010328	0.278737	0.011637	0.081993	0.0191227	3.32681	up		MSTRG.39223.6	0.004535	0	0.009281	0.250915	0	0.273368	0.0190418	3.83497	up
MSTRG.124626.1	0.144631	0.089106	0.069443	0	0	0	0.00834345	-5.51721	down		MSTRG.39223.5	0	0	0.005298	0.425315	0.234952	0.023108	0.000287744	5.47346	up
MSTRG.200950.2	18.049	17.8201	16.4221	0.877585	5.42361	3.12621	0.0109836	-2.32023	down		MSTRG.153580.5	0	0	0	0.001112	0.303079	0.005877	0.00463633	5.45184	up
MSTRG.17913.18	0	0	1.8e-05	8e-06	6.4e-05	0.140078	0.0177193	4.40076	up		MSTRG.97444.2	0	0	0	0.027069	0.201534	0.056893	0.0134038	4.75058	up
MSTRG.66478.1	0	0	0	0.079233	0.057302	0.139979	0.0087862	5.50712	up		MSTRG.185013.1	0	0	0	0.072599	0.280079	0.002844	0.030224	4.28436	up
MSTRG.66478.2	0.073466	0.085654	0.021051	0.262859	0.318822	0.465839	0.00904474	2.44295	up		MSTRG.79490.3	0.213432	0	0.236751	0	0.007913	0.014521	0.0425509	-3.30335	down
MSTRG.197946.9	0.114506	0.0505	0.000329	0	0.002734	0	0.0345969	-3.59598	down		MSTRG.204998.5	0	0	0	0.260303	0.265363	0.035557	0.000309459	6.42052	up
MSTRG.196670.1	0.293248	0.110522	0.135747	0	0	0	0.0301273	-4.72727	down		MSTRG.204998.4	0.133638	0	0.079473	0.0022	0	0	0.0474286	-3.50627	down
MSTRG.175075.4	0	0.002383	0.001458	0.196195	0.021848	0.102696	0.00980907	3.63389	up		MSTRG.97560.3	0	0	0	0.374025	0.027442	0.123987	0.0168575	4.63995	up
MSTRG.47919.27	0	0	0	0.402201	0.044794	0.178253	0.00710915	5.65418	up		MSTRG.155206.19	0.04106	0	0.212089	0.001693	0	0	0.0250771	-4.02637	down
MSTRG.125952.1	0.190503	0.170569	0.678253	0	0	0	0.0017354	-6.34165	down		MSTRG.41534.1	0.196874	0.090394	0.053707	0	0	0	0.0080819	-4.99259	down
MSTRG.115758.1	0.113357	0.202606	0.024927	0	0	0	0.0251767	-4.88809	down		MSTRG.96516.1	0	0	0	0.153154	0.07867	0.074218	0.00424509	5.29582	up
MSTRG.39223.1	0.000929	0.034418	0.040694	0.088723	0.216015	0.454751	0.0129437	2.79766	up		MSTRG.110528.1	0	0	0	0.550027	0.837123	0.569053	9.41e-06	7.39637	up
MSTRG.39223.4	0.031115	0	0	0.593509	0.065674	0.190004	0.00784332	4.09002	up		MSTRG.187261.2	0.002287	4.3e-05	0.114769	0	0	0	0.021573	-4.53259	down
MSTRG.6206.1	0.174024	0.166814	0.035041	0	0	0	0.0177076	-5.09514	down		MSTRG.4023.1	0	0	0	0.340117	0.033105	0.071929	0.00475445	5.30728	up
MSTRG.188391.10	0.009477	0.002933	0	0.200343	0.102234	0	0.0327853	3.5966	up		MSTRG.149011.4	0	0	0	0.589593	0.069022	0.500428	0.000130294	6.72867	up
MSTRG.133457.1	0.212816	0.211559	0.190335	0	0	0	0.0236852	-4.87976	down		MSTRG.149011.2	0	0	0	1.01155	0.560735	0.452973	2.19e-08	8.87199	up
MSTRG.182994.1	0.595852	0.309618	0.121359	0	0.060214	0	0.0184465	-3.50091	down		MSTRG.54018.6	0.002262	0	0	0	0.120929	0.044151	0.0229888	4.02375	up
MSTRG.198688.6	0	0.005647	0.084342	0.512235	0.308409	0.054358	0.0462301	2.73634	up		MSTRG.188945.4	0.042764	0.286472	0.020812	0	0	0	0.00570128	-5.23898	down
MSTRG.202530.1	0.584256	0.055126	0.199537	0	0	0	0.00550012	-5.80389	down		MSTRG.8323.14	2.8e-05	0.008276	0	0.187584	0.039686	0.002968	0.0430933	2.95141	up
MSTRG.163922.1	0.084471	0.101887	0.165358	0	0.013059	0	0.00274759	-4.04876	down		MSTRG.166371.1	0	0	0	0.187045	0.135854	0.390052	0.00138015	5.79161	up
MSTRG.18327.13	0.066982	0.232622	0.036823	0	0	0	0.00242855	-6.19781	down		MSTRG.179632.31	0.429946	0.347155	0	0.025554	0	0	0.0106028	-4.08671	down
MSTRG.18327.12	0	0	0	0.326623	0.362153	0.095444	5.2e-05	7.6977	up		MSTRG.46667.1	0	0.061907	0	0.487467	0.373328	0.074882	0.0366248	3.10589	up
MSTRG.126176.4	0	0	0	0.239358	0.805693	0.625193	3.34e-05	7.86055	up		MSTRG.181765.42	0.208789	0.258325	0.112656	0.069154	0	0.00989	0.0392062	-2.60387	down
MSTRG.187261.4	0.344692	0.036445	0.055997	0.006101	0.004828	0	0.0155697	-3.60084	down		MSTRG.12943.11	0.048266	0.119619	0.018656	0.013741	0	0.001259	0.014362	-3.21942	down
MSTRG.149011.3	0	0	0	1.50812	0.166707	1.11379	3.27e-05	7.94457	up		MSTRG.112932.7	0	0	0	0.232401	0.225277	0.056665	0.000768397	6.03039	up
MSTRG.149011.2	0	0	0.061783	4.18571	0.864805	2.01478	0.000320078	5.85568	up		MSTRG.85590.1	0	0.340338	0.444457	0	0.015763	0	0.0333104	-3.73599	down
MSTRG.8558.1	0	0	0	0.183361	0.061062	0.358697	0.0111438	5.39742	up		MSTRG.98605.14	1.23902	1.62879	7.82434	183.26	1.91892	3298.14	9.63e-06	6.97277	up
MSTRG.8558.2	0	0	0	0.036191	0.16902	0.083688	0.00495975	5.82412	up		MSTRG.82522.1	0.328444	0.118493	0.400662	0.031366	0	0	0.0050696	-4.09535	down
MSTRG.18717.4	0.38372	0.637915	0.160763	0	0.07535	0	0.0178021	-3.4074	down		MSTRG.20857.1	0.205658	0.203917	0.278832	0	0	0	0.00812307	-4.97333	down
MSTRG.203546.1	0.45137	0.078123	0.03444	0	0	0	0.0192569	-5.0879	down		MSTRG.136011.1	0.614546	0.119913	0.721157	0.044278	0	0	0.00399038	-4.26988	down
MSTRG.12494.4	0.117965	0.095315	0.306455	0.036267	0.018251	0	0.0153927	-2.92075	down		MSTRG.91952.1	0.021664	0.081413	0	1.44267	0.091702	0.149758	0.0299987	3.04837	up
MSTRG.107511.1	0.830117	1.27885	0.941444	0	0	0	0.000963608	-6.54339	down		MSTRG.28468.1	0	0	0	0.338161	0.273789	0.120864	0.00106923	5.88088	up
MSTRG.38451.1	0	0	0	3.06957	0.365031	1.40424	4.14e-05	7.85355	up		MSTRG.1298.13	0.033732	0.137678	0.011515	0	0	0.002431	0.0210984	-3.64863	down
MSTRG.163358.1	0.131764	0.076577	0.171594	0	0	0.003016	0.0201861	-3.60122	down		MSTRG.98045.1	0	0	0.062345	0.280832	0.451832	0.291557	0.0167457	3.25419	up
MSTRG.112932.8	0.022403	0	0.006667	0.026645	0.030431	0.333986	0.0388796	3.12152	up		MSTRG.19365.1	0.021308	0	0	0.317839	0.135242	0.755326	0.00165087	4.63546	up
MSTRG.130690.3	0.139612	0.077213	0.086047	0	0	0	0.00517891	-5.76765	down		MSTRG.195144.1	0.288543	0.49787	0.203628	0	0.062658	0	0.00777229	-3.61066	down
MSTRG.79624.2	0.023978	0.185248	0.03127	0	0	0	0.0249012	-4.89749	down		MSTRG.191296.1	0	0	0	0.888184	0.085115	0.130564	0.00067116	6.17827	up
MSTRG.116775.4	1.1341	0	0.965596	0	0.017012	0	0.0087309	-5.1075	down		MSTRG.25224.1	0	0.004775	0.002957	0.104266	0.382486	0.146175	0.000465502	4.46558	up
MSTRG.17440.1	7.74565	11.0043	8.14122	1.16186	3.01947	2.60373	0.0138506	-1.87598	down		MSTRG.18163.7	0	0	0.054896	0.186022	0.242445	0.380722	0.0110076	3.45146	up
MSTRG.179528.3	0	0	0	0.043164	0.140082	0.003445	0.00912652	5.54712	up		MSTRG.8323.4	0	0	0	0.094096	0.282147	0.000726	0.000306804	6.58797	up
MSTRG.181692.5	0.002757	0.200683	0.399466	2.2e-05	0.004019	0.016759	0.00764225	-3.91313	down		MSTRG.155192.9	0.118414	0.178582	0.231779	0	0	0	0.00077098	-5.99125	down
MSTRG.101166.18	0	0	0	0.005991	0.029654	0.001128	0.0189934	5.09829	up		MSTRG.26479.1	0	0	0	0.528452	0.074217	0.027254	0.00169094	5.82642	up
MSTRG.149621.1	0.313555	0.77403	0.193586	0	0	0	0.00438723	-5.876	down		MSTRG.17340.9	0.034199	0.020744	0.188308	0	0.003266	0	0.0043162	-4.36595	down
MSTRG.150751.12	0.264875	0.146709	0.126439	0.524816	0.459276	0.704771	0.0261006	1.64952	up		MSTRG.61035.1	0	0	0	0.192895	0.111487	0.106387	0.014392	4.69175	up
MSTRG.49793.2	0.008563	0.003153	0	0.133034	0.008838	0.184909	0.02741	3.33825	up		MSTRG.142689.1	0	0	0	0.13216	0.035682	0.468472	0.00492351	5.2797	up
MSTRG.95562.3	0.059798	0.060627	0.286792	0	0	0	0.0234557	-4.93697	down		MSTRG.180417.21	0.583773	0.044959	0	0	0	0.011052	0.0265716	-4.13587	down
MSTRG.98045.1	0	0	0	0.18971	0.328498	0.312982	0.0060752	5.69515	up		MSTRG.99028.1	0	0.037517	0	0.468545	0.157841	0.048845	0.049344	3.19619	up
MSTRG.111738.3	0	0.006615	0	0.061618	0.061834	0.090527	0.000772948	4.53805	up		MSTRG.121086.1	0.139136	0	0	0.602627	0.214692	0.755269	0.0233543	3.14977	up
MSTRG.10632.3	4.97107	4.67789	5.36895	1.4604	1.51432	0.847791	0.00174107	-1.93308	down		MSTRG.21197.1	0.070116	0	0	0.678637	0.279938	0.261767	0.0117371	3.51735	up
MSTRG.184824.2	0	0	0	0.182478	0.048092	0.037528	0.00946029	5.47361	up		MSTRG.135658.1	0	0	0	0.497512	0.470284	0.468565	0.00040764	6.21802	up
MSTRG.41392.1	0	0	0	0.350228	0.348885	0.044846	0.00520883	5.80905	up		MSTRG.44191.1	0	0	0	0.091993	0.441583	0.130349	0.0134038	4.75058	up
MSTRG.8323.2	0.061315	0	0	0.384375	0.350144	0.450198	0.0201108	3.74058	up		MSTRG.65082.3	0.009187	0	0.003022	0.071685	0.100674	0.068938	0.0164681	3.07553	up
MSTRG.155978.1	0	0	0	0.255826	0.123736	0.263972	0.0153841	5.17856	up		MSTRG.138043.1	0	0	0	0.18867	0.126764	0.358466	0.0031349	5.44324	up
MSTRG.157393.5	0	0	0	0.148817	0.481076	0.563924	1.01e-05	8.26347	up		MSTRG.37441.6	0	0	0	0.016651	0.225557	0.015492	0.000578546	6.29367	up
MSTRG.6696.11	0	0	0	0.067136	0.267012	0.087258	0.00108101	6.55222	up		MSTRG.37441.5	0	0	0	0.144498	0.102791	0.006212	0.000463883	6.32709	up
MSTRG.6696.12	0.112366	0.039644	0.009453	0.384272	0.490251	0.228563	0.0114789	2.53664	up		MSTRG.37441.4	0	0	0	0.055256	0.00789	0.016479	0.00548338	5.21877	up
MSTRG.6696.13	0	0	0	0.029919	0.030869	0.375658	0.00668898	5.75158	up		MSTRG.15533.30	0	0	0.035145	4.16807	8.21865	11.9109	3.36e-07	7.88491	up
MSTRG.2308.2	1.23259	1.48614	1.32741	0.426073	0.563563	0.455416	0.0498821	-1.38516	down		MSTRG.82233.3	0	0	0	0.471903	0.388906	0.375628	1.41e-07	8.41809	up
MSTRG.62552.5	0.097072	0.081659	0.058916	0	0	0	0.0323477	-4.65512	down		MSTRG.91359.12	0.180805	0.173207	0.278615	0	0.030737	0.026694	0.00888577	-2.85239	down
MSTRG.178773.2	0.186465	0.074617	0.242656	0	0	0	0.018035	-5.08098	down		MSTRG.93089.9	0.160046	0.0911	0.034995	0.014721	0.022655	0.029981	0.0430583	-1.90775	down
MSTRG.157661.2	0.281128	0.38662	0.626393	0.162806	0.068091	0.130565	0.0368078	-1.71177	down		MSTRG.165505.32	0	0.010282	0	0.041654	0.030338	0.070709	0.0196456	3.17012	up
MSTRG.72290.1	0.227185	0.08826	0.481232	0	0	0	0.0188454	-5.06128	down		MSTRG.104257.11	0.012536	0	0	0	0.376942	0.030074	0.0439535	3.68818	up
MSTRG.179771.1	0.080037	0.018316	0.13748	0.337638	0.601133	0.662512	0.0105653	2.5659	up		MSTRG.130328.1	0.329042	0.604313	0.636006	0.057322	0.192866	0.165745	0.0415987	-1.78257	down
MSTRG.143359.2	0	0	0	0.513762	0.190655	0.573086	0.000156438	7.30872	up		MSTRG.21694.3	0	0	0	0.083545	0.293755	0.060598	0.000578671	6.16548	up
MSTRG.121086.1	0	0	0	1.03518	0.098917	1.5612	0.00121415	6.58689	up		MSTRG.196400.3	0.105131	0.488603	0.128236	0.06398	0	0	0.0440312	-2.96187	down
MSTRG.21197.1	0	0	0	0.281984	0.156405	0.178919	0.0013378	6.41309	up		MSTRG.194875.1	0.031519	0.121285	0.057618	0	0	0	0.00491629	-5.2513	down
MSTRG.38418.6	0.008812	0.063943	0.184458	0	0	0	0.0453951	-4.44267	down		MSTRG.25213.1	0	0.054408	0	0.551018	0.287135	0.207212	0.0207609	3.21061	up
MSTRG.135658.1	0	0	0	0.887654	0.058326	0.208358	0.00375	6.02612	up		MSTRG.40752.8	0.189763	0.142931	0.212542	0.005174	0	0	8.45e-06	-5.44428	down
MSTRG.44191.1	0.071217	0.127399	0.216387	0	0	0	0.0338214	-4.63557	down		MSTRG.173456.5	0	0	0	0.038996	0.006072	0.02691	0.0240965	4.41439	up
MSTRG.74822.1	0	0	0	0.166379	0.094079	0.325032	5.21e-05	7.71928	up		MSTRG.8862.5	0	0	0.014365	0.360728	0.137996	0.007065	0.0105485	4.09631	up
MSTRG.10269.65	0	0	0	1.42916	0.013225	0.020175	0.000554159	7.16626	up		MSTRG.190977.2	0	0.025998	0	0.053375	0.220419	0.262393	0.0322268	3.31743	up
MSTRG.173829.2	0.355199	0.063934	0.345207	0	0	0	0.00281345	-6.12189	down		MSTRG.113288.3	0.022133	0	0	0.047757	0.395056	0.324534	0.00167505	4.50721	up
MSTRG.138043.1	0.045293	0	0	0.158268	0.353287	0.537308	0.00932914	3.80761	up		MSTRG.84385.1	0.53232	0.455593	0.674699	0.123997	0.121802	0.106789	0.0183097	-1.99579	down
MSTRG.32091.7	0.036667	0.087398	0.180605	0	0	0	0.00165879	-6.35909	down		MSTRG.180417.26	0	0	0	0.236296	0.007318	0.022247	0.00414405	5.44426	up
MSTRG.156995.1	0.067842	0.048071	0.057866	0	0	0	0.0127229	-5.27536	down		MSTRG.202761.2	0.131611	0.043001	0.134126	0.025534	0	0	0.0331902	-3.23905	down
MSTRG.152498.1	2.51002	3.02061	2.76644	0	0.090228	0.281625	0.000809911	-3.99132	down		MSTRG.98164.1	1.2985	0.724824	0.623477	0	0	0.165696	0.011941	-3.50797	down
MSTRG.4530.2	0.579874	0.080899	0.39807	0.050365	0	0.083671	0.0424422	-2.70398	down		MSTRG.161464.1	0	0	0	5.83932	6.33347	2.34621	3.32e-09	9.28837	up
MSTRG.62439.2	0	0	0.01602	0.138286	0.077182	0.296311	0.00775006	3.92145	up		MSTRG.41606.3	0.009626	0.005935	0.008656	0.026794	0.025994	0.108941	0.0358912	2.27107	up
MSTRG.37441.5	0	0	0	0.015439	0.153219	0.024332	0.00160616	6.44768	up		MSTRG.32557.3	0	0	0	0.004788	0.022715	0.300181	0.0109437	4.91958	up
MSTRG.37441.4	0	0	0	0.512554	0.26164	0.019904	4.06e-05	7.94883	up		MSTRG.66583.1	0	0	0	0.126641	0.121504	0.062058	0.0115027	4.80779	up
MSTRG.36916.1	1.03971	0	1.156	0	0	0.034511	0.0134252	-4.66457	down		MSTRG.195258.7	0	0	0	0.042693	0.135527	0.221524	1e-05	7.48833	up
MSTRG.117169.1	0	0	0	0.240027	0.097111	0.290972	0.0113978	5.35823	up		MSTRG.37807.1	0	0	0	0.501186	0.509279	0.264526	0.0041485	5.30641	up
MSTRG.26789.1	0.208116	0.080418	0.154044	0.039087	0	0	0.0462785	-2.90276	down		MSTRG.10891.5	0.083111	0.185802	0.146568	0.829278	0.260107	1.09283	0.0319534	2.06764	up
MSTRG.48447.1	1.72791	0.85935	1.01161	0.24998	0.423178	0.101228	0.0127713	-2.09582	down		MSTRG.190072.1	0	0	0	53.7172	1.39885	8.01554	3.06e-09	9.85489	up
MSTRG.187835.1	0	0	0	0.150995	0.085054	0.035745	0.0273382	4.81409	up		MSTRG.190072.3	0.529601	0.587911	1.31003	34.4936	1.02902	6.24746	0.00212127	3.68862	up
MSTRG.91359.12	0.11954	0.136349	0.21697	0	0	0	0.00205349	-6.21734	down		MSTRG.100333.2	0.322049	0.360522	0.175242	0	0	0.045949	0.00782789	-3.53924	down
MSTRG.131224.2	0.110509	0.029782	0.032439	0.641261	0.145688	0.217931	0.0312202	2.31499	up		MSTRG.26586.4	0.193446	0.241214	0.577664	0	0	0	0.000143094	-6.61859	down
MSTRG.104135.8	0.05469	0.122376	0.092861	0.308757	0.291241	0.285326	0.0329849	1.61718	up		MSTRG.176257.7	0.284015	0.041357	0.019709	0.003791	0	0	0.000352053	-5.35624	down
MSTRG.32262.1	0.141887	0.099657	0.187642	0.530188	0.295981	0.373851	0.0380749	1.44527	up		MSTRG.98092.1	0	0	0	0.37484	0.512246	0.393319	0.000986582	5.89441	up
MSTRG.104257.12	0	0	0	0.030549	0.009116	0.170583	0.0179712	5.14602	up		MSTRG.146963.2	0.010758	0	0	0.363439	0.488576	0.105183	0.00015643	5.08994	up
MSTRG.144485.1	0.105482	0.033343	0.142649	0.721089	0.236837	0.747201	0.010442	2.4365	up		MSTRG.81121.1	0	0	0	0.376441	0.666031	0.049108	0.00116029	5.93866	up
MSTRG.6740.2	0	0	0	0.675657	0.542014	0.254412	0.000258273	7.09303	up		MSTRG.15533.20	0	0	0.05156	7.7492	71.6512	20.0687	2.23e-07	8.62868	up
MSTRG.138255.8	0.196977	0.194943	0.265349	0.03862	0.04883	0	0.0198053	-2.61127	down		MSTRG.162192.1	0	0	0	0.070923	0.578632	0.50115	0.00383715	5.38411	up
MSTRG.109861.11	0	0.022403	0	0.105892	0.080997	0.160215	0.0165682	3.48994	up		MSTRG.131089.6	0.034341	0	0.047119	0.202315	0.190401	0.147583	0.0170544	2.62635	up
MSTRG.40752.8	0.001056	0	0.023987	0.070646	0.04281	0.22118	0.0184701	3.25748	up		MSTRG.160885.1	0	0	0	0.489983	0.487832	0.229851	0.00206985	5.61043	up
MSTRG.78667.7	0.466381	1.8928	0.899783	0	0.243056	0	0.0280598	-3.29955	down		MSTRG.122384.1	0.071602	0	0	0.214804	0.171213	0.551291	0.0371146	2.9764	up
MSTRG.142891.4	0.949977	0.524959	0.635647	2.59921	1.4054	1.45242	0.0478156	1.33468	up		MSTRG.40098.18	0.608222	0.26	0.127603	0.960616	1.11203	1.46889	0.0441007	1.70408	up
MSTRG.173456.3	0.064468	0.065363	0.124325	0	0.004526	0	0.0142247	-3.8092	down		MSTRG.126823.15	0.107452	0.17099	0.019775	0	0.023826	0	0.0279448	-3.27441	down
MSTRG.51807.1	0.12374	0.211546	0.168922	0	0	0	0.0275486	-4.77436	down		MSTRG.41436.5	0	0	0.002905	0.21177	0	0.033286	0.00771386	4.78758	up
MSTRG.144335.5	0.033433	0.056752	0	0.295976	0.363037	0.223558	0.0150016	2.76153	up		MSTRG.302.1	0.088746	0.181206	0.536164	0	0	0	0.00759973	-5.04801	down
MSTRG.108331.1	5.21458	3.12604	3.60188	0.259235	0.317568	0.538351	1.33e-05	-3.26538	down		MSTRG.146978.2	0	0.013711	0	0.013101	0.138475	0.025166	0.0487033	2.97215	up
MSTRG.180417.26	0	0	0	0.015169	0.011813	0.028644	0.0330708	4.68582	up		MSTRG.174243.7	0	0	0	0.049628	0.010483	0.203267	0.000468697	6.33154	up
MSTRG.73462.19	0.017969	0.018432	0.020874	0.043122	0.227503	0.050801	0.0374381	2.18586	up		MSTRG.2451.1	0.998116	1.21286	0.225084	0.19672	0	0	0.0272192	-3.15981	down
MSTRG.153769.32	0	0	0	0.057054	0.039594	0.013536	0.0168065	5.12833	up		MSTRG.33994.1	0.140208	0.106645	0.037595	0.186067	0.643026	0.638354	0.0185128	2.16766	up
MSTRG.161464.1	0	0	0	2.01002	3.11908	2.06215	8.86e-07	8.86436	up		MSTRG.159674.3	0.62048	0.919983	0.324892	0.079495	0.077295	0.294517	0.0345099	-2.00368	down
MSTRG.41606.2	0.0115	0.144026	0.001752	0	0.00313	0.004865	0.0349693	-3.43881	down		MSTRG.41941.11	0.001946	0.101683	0.003763	0	0	0	0.0104452	-4.984	down
MSTRG.116577.15	0.037167	0.024925	0.024703	0	0.007272	0	0.0483546	-2.84198	down		MSTRG.125749.16	0.211373	0.284438	0.282213	0.039706	0.127443	0.035124	0.023265	-1.91336	down
MSTRG.105039.17	0	0	0	0.216045	0.007024	0.001098	0.00538308	5.92366	up		MSTRG.110015.10	0.083323	0.108966	0.109137	0.027017	0.005354	0	0.00955655	-2.98436	down
MSTRG.105039.10	0	0	0	0.232995	0.009007	0.001528	0.00370289	6.15049	up		MSTRG.90075.1	0.048212	0	0	0.513769	0.149124	0.062518	0.0323136	3.36847	up
MSTRG.144678.1	0	0	0	0.582331	0.169343	0.25127	0.00433938	5.87782	up		MSTRG.3871.1	0	0.018604	0.041765	0.520778	0.308601	0.385949	0.00079325	3.62346	up
MSTRG.41610.1	0.480024	0.539213	0.386303	1.41732	1.8077	1.96052	0.0235058	1.76781	up		MSTRG.176855.2	0.044049	0.038443	0.153712	0.881673	0.756519	0.03238	0.0448369	2.40512	up
MSTRG.197471.10	0	0	0.000434	0	0.000627	1.06848	0.0181824	4.86044	up		MSTRG.159162.13	0.010116	0.00952	0.016111	0.15082	0.004359	0.102432	0.0489356	2.40088	up
MSTRG.33186.1	0	0	0	0.409177	0.238747	0.062525	0.0112615	5.37257	up		MSTRG.150305.2	6.85062	12.4259	9.42428	1.68755	2.24559	2.27218	0.000762774	-2.23827	down
MSTRG.35675.4	0.040458	0	0	1.73596	1.89657	1.26266	1.12e-06	6.35452	up		MSTRG.84669.3	0.017799	0	0	0.340192	0.012541	0.019693	0.0378928	3.40474	up
MSTRG.3622.1	0	0	0	0.358178	0.520611	0.647232	0.00420977	5.88204	up		MSTRG.507.2	0	0.182749	0.622976	0.010006	0	0	0.0296082	-3.85234	down
MSTRG.10891.5	3.04669	3.7779	2.58619	1.22855	0.943062	0.576099	0.009917	-1.74651	down		MSTRG.176540.4	0.019259	0.032149	0.033002	0.163278	0.124813	0.408155	0.00255538	2.68597	up
MSTRG.19405.1	0.094976	0.140689	0.185988	0	0	0	0.0142824	-5.20897	down		MSTRG.2922.1	0.166498	0.014995	0.227647	0	0	0.012967	0.00794343	-3.9106	down
MSTRG.100333.2	0.082836	0.527939	0.069263	0	0.057106	0	0.0461264	-3.13465	down		MSTRG.187063.1	0.350449	0.354905	0.479378	0.150265	0.049222	0.095438	0.0137785	-1.96147	down
MSTRG.26586.4	0.188754	0.086707	0.188072	0	0	0	0.0032732	-6.00027	down		MSTRG.187063.9	0.024931	0.005054	0.044871	0.218543	0.210631	0.047133	0.0319862	2.32418	up
MSTRG.58332.3	0.399043	0.127249	0.354092	0	0	0	0.000732756	-6.69408	down		MSTRG.83849.1	0.200696	0.408596	0.256298	0.040569	0	0	0.0176871	-3.26963	down
MSTRG.176257.9	0.003485	0.001798	0	0.052116	0.395043	0.089815	4.23e-05	5.56631	up		MSTRG.165688.4	0.059346	0.068045	0.190252	0.456726	0.240337	0.478138	0.0432344	1.73121	up
MSTRG.176257.8	0.212895	0.07026	0.012556	0.003228	0.005562	0	0.00257597	-4.1644	down		MSTRG.191149.11	1.71995	1.63108	1.82078	0.256299	0.773832	0.75995	0.0429691	-1.52398	down
MSTRG.94963.1	0	0	0	0.548356	0.060686	0.099126	0.00552387	5.79644	up		MSTRG.1743.1	0.14821	0.247071	0.142618	0	0	0	0.00284608	-5.47048	down
MSTRG.7592.1	0.427587	0.277449	2.7197	0	0.059473	0.112434	0.00879549	-3.66393	down		MSTRG.34222.10	0.048761	0.020781	0.003981	0.177718	0.097591	0.396939	0.00911631	2.73801	up
MSTRG.93259.19	3.8e-05	0	0	0.191463	0.110989	0.034134	0.000994879	5.04277	up		MSTRG.90462.5	0.013896	0.070277	0.053205	0.027372	0.337933	0.5142	0.0471052	2.35087	up
MSTRG.115233.5	0.253742	0.157785	0.040221	0	0	0	0.000267543	-7.14211	down		MSTRG.183917.1	0.311079	0	0.365986	0	0.014421	0	0.0309056	-3.80203	down
MSTRG.123202.11	0	0	0	0.70255	1.25411	1.54424	1.12e-07	9.44433	up		MSTRG.149012.1	0	0	0	0.39924	0.205531	0.345526	0.004702	5.24668	up
MSTRG.123202.13	0	0	0	0.647701	2.133	1.55207	9.56e-07	8.92814	up		MSTRG.15533.18	0	0	0.038534	5.23366	8.35038	26.7686	3.26e-07	8.18916	up
MSTRG.184620.1	0	0	0	0.532827	0.179589	0.195606	0.00326278	6.02069	up		MSTRG.191458.1	0	0	0	0.328481	0.022748	0.350746	0.00160973	5.78349	up
MSTRG.15533.28	0	0.059391	0.166643	2.8546	0.625598	5.85907	0.00155946	4.84722	up		MSTRG.44528.5	0.15046	0.086077	0.130114	0.348463	0.465224	0.452164	0.0177237	1.69379	up
MSTRG.178240.3	0	0.019336	0.030745	0.285417	0.183274	0.2386	0.00418334	3.47109	up		MSTRG.114995.1	0.022732	0.104335	0.046446	0	0	0	0.039607	-4.09909	down
MSTRG.95484.1	0	0	0	0.258309	0.049639	0.199505	0.0139016	5.25287	up		MSTRG.64721.1	0.08597	0.022962	0.098836	0	0.010785	0	0.0160859	-3.62515	down
MSTRG.64979.4	0	0	0.008662	0.099735	0.00133	0.02276	0.0487261	3.3843	up		MSTRG.195873.14	0.008731	0	0.050092	0.171843	0.112386	0.179657	0.0389213	2.65865	up
MSTRG.62942.1	0	0	0	0.838074	0.32587	0.263402	0.00628379	5.6896	up		MSTRG.171021.2	0	0	0	0.022216	0.152874	0.123157	0.0278605	4.32598	up
MSTRG.131089.6	0.079858	0.039357	0.011798	0.310253	0.245845	0.178548	0.0155165	2.19133	up		MSTRG.126859.11	0.000256	0	0	0.129231	0.514012	0	0.00400243	5.1598	up
MSTRG.31690.2	0.218762	0.085622	0.22836	0	0.015037	0	0.00290376	-4.14395	down		MSTRG.154315.1	0.121658	0.293595	0.205423	0.435988	2.08068	0.469363	0.0469491	1.98926	up
MSTRG.170158.2	0.057564	0.066166	0	0.306957	0.482984	0.281288	0.0173131	2.74031	up		MSTRG.148484.1	7.79305	8.11046	8.91652	2.3597	3.7661	2.8178	0.0149715	-1.48925	down
MSTRG.170158.1	0.221906	0.171746	0.266811	0	0	0	0.00200309	-6.22362	down		MSTRG.48709.3	0	0	0	1.10904	0.54483	0.758292	3.4e-07	8.25143	up
MSTRG.126823.15	0.0302	0.019059	0.019113	0	0.00251	0	0.0431128	-3.2202	down		MSTRG.101181.1	0	0	0	0.030789	0.103067	0.280388	0.0182139	4.59575	up
MSTRG.126823.12	0.217283	0.063832	0.042108	0	0	0	0.000756613	-6.71993	down		MSTRG.134697.1	0.090156	0.400569	0.018488	0	0	0	0.012657	-4.81858	down
MSTRG.112024.6	0.035509	0.239563	5.8e-05	0	0	0	0.00261096	-6.29538	down		MSTRG.120690.1	0.155067	0.126021	0.182198	0.769111	1.76398	0.359435	0.00799316	2.37385	up
MSTRG.183461.1	0.153631	0.186704	0.329314	0	0	0	0.0249666	-4.85408	down		MSTRG.182039.13	0.80427	0.029509	0.012304	0	0.024018	0	0.0263198	-3.76741	down
MSTRG.180012.3	0.091262	0.300709	0.242906	0	0	0	0.00975093	-5.44492	down		MSTRG.62653.2	0	0	0	0.001801	0.212876	0.062655	0.00170331	5.83888	up
MSTRG.127730.11	0.041116	0.011249	0.006401	0.244808	0.116578	0.251398	0.00124191	3.14395	up		MSTRG.93259.14	0	0.010635	0	0.121388	0.023271	0.081917	0.0149223	3.44684	up
MSTRG.149574.8	0	0	0	0.169417	0.35334	0.301978	5.2e-06	8.39993	up		MSTRG.117198.1	8.0138	10.4553	13.8113	66.1631	59.578	45.7891	0.000168027	2.29588	up
MSTRG.119589.1	0.301098	0.728393	0.340748	0	0	0	0.00522336	-5.77317	down		MSTRG.117198.2	0	0	0	93.4032	117.928	45.5191	2.22e-30	15.3917	up
MSTRG.146978.3	0.405283	0.217357	0.631405	0	0	0	1.83e-05	-8.02874	down		MSTRG.117198.3	3.48516	7.68076	6.30697	44.3255	33.4181	32.4027	0.000331189	2.49274	up
MSTRG.159674.3	0.173786	0.354824	0.236317	0.984591	1.13601	0.773115	0.00533742	1.89996	up		MSTRG.1092.1	0.420081	0.13063	0.276172	0	0	0	0.0016686	-5.69616	down
MSTRG.180292.1	0.421686	0.223101	0.21332	0	0	0	0.000402456	-6.91203	down		MSTRG.123332.2	0.137717	0.527292	0.125668	0.061278	0	0.008916	0.025377	-2.90839	down
MSTRG.125749.16	0.201487	0.101697	0.161999	0.02538	0.012292	0	0.00349173	-3.33461	down		MSTRG.94453.8	0	0.076443	0.053481	0.372115	0.256366	0.559168	0.015313	2.72595	up
MSTRG.153769.29	0	0	0	0.212596	0.052154	0.020576	0.00599486	5.75945	up		MSTRG.186335.1	0	0	0	0.264736	0.731848	0.771464	0.000261887	6.42031	up
MSTRG.60892.11	0.066715	0	0.057703	0.206436	1.36034	0.047487	0.03353	3.24039	up		MSTRG.92854.5	0.004155	0	0	0.190007	0.002127	0.671916	0.000790853	5.50597	up
MSTRG.162350.4	0	0	0	0.320688	0.455203	0.65564	0.00104456	6.53879	up		MSTRG.48194.3	0	0	0	0.007882	0.059635	0.131065	0.00637775	5.17678	up
MSTRG.159115.1	0	0	0	0.293424	0.115642	0.363842	0.0022702	6.20298	up		MSTRG.48194.4	0	0	0	0.282859	0.329437	0.182059	1.9e-05	7.20329	up
MSTRG.176855.2	0.148213	0.068242	0.032846	0.556011	0.185712	0.501761	0.0413092	2.0675	up		MSTRG.163994.2	0.070263	0.28832	0.126579	0	0	0	0.00604219	-5.15199	down
MSTRG.144713.1	0.114972	0.108565	0.176	0	0	0	0.0183189	-5.05301	down		MSTRG.163084.1	0	0	0	0.214451	0.040336	0.028211	0.0235882	4.44377	up
MSTRG.46941.1	0.429073	0.854689	0.023217	0.019629	0	0	0.00180002	-5.21941	down		MSTRG.105413.1	0	0	0	0.380665	0.664917	0.109075	0.000151501	6.64529	up
MSTRG.159162.13	0.036961	0.032699	0.031215	0.084806	0.078019	0.23488	0.0371462	1.91616	up		MSTRG.90801.7	0.356164	0.140881	0.223911	0.072142	0	0	0.0290493	-2.94543	down
MSTRG.150305.1	5.42082	7.07242	3.90376	2.25004	2.00505	0.308105	0.0498445	-1.81685	down		MSTRG.31118.1	0	0	0.043289	0.476782	0.488353	0.170791	0.0025299	4.07352	up
MSTRG.159057.1	0	0	0.042298	1.44744	0.848932	1.18181	6.78e-06	5.82557	up		MSTRG.199236.10	0.264346	0.353005	0.472519	0.032583	0	0.010403	0.000116772	-4.29383	down
MSTRG.159057.2	0.016835	0	0	3.29974	0.988169	0.127288	0.000609622	5.60645	up		MSTRG.20853.9	0	0	0	0.321689	0.489637	0.007816	0.000242164	6.66324	up
MSTRG.144871.2	0	0	0	0.374922	0.048023	0.144512	0.00884599	5.52974	up		MSTRG.67958.1	0.097833	0.036859	0	0.428069	0.541701	0.124067	0.0322284	2.74618	up
MSTRG.176540.4	0.023125	0.00107	0.004142	0.15195	0.104835	0.013213	0.0215665	2.83762	up		MSTRG.183694.2	0.572167	0.931127	1.38252	0.375398	0.231187	0.126701	0.0265629	-1.89863	down
MSTRG.98650.2	0.947949	1.11431	0.772676	0.042685	0.054276	0.058171	0.000477265	-3.4727	down		MSTRG.101294.3	0.016354	0	0.020104	0.231831	0.014965	0.182515	0.0317285	2.81593	up
MSTRG.83533.4	0	0	0	0.514995	0.316736	0.092589	0.00729927	5.623	up		MSTRG.60070.5	0	0.408373	0.241293	0	0	0.006149	0.00887789	-4.63201	down
MSTRG.151881.2	0	0	0	0.493261	0.184499	0.188894	0.001382	6.41728	up		MSTRG.60070.4	0	0	0	0.070184	0.378864	0.013784	0.000419921	6.39381	up
MSTRG.165388.1	0	0	0	0.291714	0.058919	0.150682	0.0108903	5.40317	up		MSTRG.2746.1	0.008722	2.05013	0.255763	0	0	0	0.000594635	-6.37007	down
MSTRG.191149.11	3.15587	2.97435	2.27441	0.294103	0.34284	0.327198	8.05e-07	-3.02698	down		MSTRG.191295.1	0	0	0	0.309512	0.59397	0.381934	0.000411125	6.2292	up
MSTRG.1743.1	0.189376	0.022674	0.350621	0	0	0	0.00993933	-5.48675	down		MSTRG.125900.5	0	0	0	0.041399	0.07361	0.030167	0.00360675	5.37073	up
MSTRG.131999.1	0.165872	0.38589	0.199143	0	0	0	0.00899446	-5.4762	down		MSTRG.48552.2	0	0	0	0.332092	0.015963	0.093599	0.00178106	5.76476	up
MSTRG.116431.5	0.390113	0.237574	0	0.016748	0	0	0.0368755	-4.04988	down		MSTRG.69738.1	0.111174	0.01415	0.036926	0.282792	0.158754	0.410817	0.0412517	2.25105	up
MSTRG.153770.3	0	0	0	0.013664	0.122058	0.048562	0.014565	5.25017	up		MSTRG.39263.2	0.098681	0.094605	0.129377	0.424187	0.399716	0.503397	0.00147989	1.93444	up
MSTRG.182888.21	0.28286	0.353996	0.529218	0	0.040853	0.007271	0.00122849	-4.13548	down		MSTRG.52643.1	0	0	0	0.520002	0.108075	0.271654	0.00114538	5.88844	up
MSTRG.90462.5	0.29945	0.247962	0.273934	0.008268	0.04434	0.011245	0.000247898	-3.45084	down		MSTRG.188494.5	0	0	0.017308	0.009818	0.441438	0.066682	0.0175202	3.90317	up
MSTRG.163250.2	0	0.331113	0.168071	2.51828	1.31083	1.09931	0.0143057	3.00413	up		MSTRG.30023.6	0	0	0	0.014422	0.080169	0.07606	0.00195919	5.67218	up
MSTRG.152894.3	0.326426	0.290647	0.217748	0.054343	0	0	0.00461392	-3.84841	down		MSTRG.94073.4	8e-06	0.116824	0.087709	0.013098	7.1e-05	6e-06	0.025433	-2.94204	down
MSTRG.149012.1	0	0	0	0.958442	0.648464	0.899866	0.000832118	6.61376	up		MSTRG.170559.2	0.02408	0	0.005881	0.26526	0.031397	0.66264	0.00407566	4.00192	up
MSTRG.114412.9	0.026651	0.167127	0.153907	0	0.021515	0	0.0223361	-3.43235	down		MSTRG.30283.1	0	0	0	0.330949	0.290347	0.074397	0.000169967	6.59033	up
MSTRG.66120.2	0	0.017252	0	0.106944	0.109731	0.048747	0.0237274	3.20195	up		MSTRG.128531.12	0.124155	0.060654	0.450889	0.008845	0.012103	0.024058	0.00159722	-3.41167	down
MSTRG.114995.1	0.308937	0.089926	0.226761	0	0	0	0.00527657	-5.77259	down		MSTRG.25168.1	0	0	0	0.190454	0.021647	0.145398	0.00837952	5.01861	up
MSTRG.17942.1	0.196452	0.124532	0.142425	0	0	0	0.0462876	-4.38074	down		MSTRG.122165.1	0.282636	0.161564	0.868891	0.064505	0	0	0.00958349	-3.69065	down
MSTRG.201838.3	0.176773	0.031433	0.174189	0	0	0	0.0328254	-4.68495	down		MSTRG.143793.1	0.002671	0	0	0.169432	0.310211	0.021811	0.00386415	4.45703	up
MSTRG.135532.10	1.8788	0.102156	10.6226	0.334599	0.403411	0.655028	0.0359395	-2.84619	down		MSTRG.159050.3	0	0	0	0.507699	0.303116	0.009845	0.0013802	5.9101	up
MSTRG.117198.1	17.9856	14.2335	11.9195	116.062	52.0493	61.2493	0.000462886	2.32817	up		MSTRG.150496.1	0	0	0	0.35799	0.328007	0.162002	0.00469121	5.24841	up
MSTRG.117198.3	11.2661	12.1744	8.26583	79.1205	17.1815	38.0102	0.0139454	2.00997	up		MSTRG.62277.7	0.003255	0	0	0.016735	0.037341	0.039567	0.0179018	3.55882	up
MSTRG.30173.5	0	0	0	0.001945	0.379679	0.123498	0.000461693	7.10353	up		MSTRG.53150.1	0.029596	0	0	0.193585	0.127743	0.297193	0.0173519	3.28544	up
MSTRG.54887.19	0.181494	0.318353	0.290366	0	0.031658	0.034324	0.0057862	-3.0717	down		MSTRG.83355.19	0	0.000912	0	0.017042	0.015292	0.018523	0.0260033	3.34246	up
MSTRG.168591.2	0	0	0	0.206673	0.138536	0.131077	0.000147939	7.27712	up		MSTRG.180925.1	0	0	0	0.167957	0.12505	0.424809	0.00327215	5.43055	up
MSTRG.26487.2	0.015232	0.116503	0.05618	0	0	0	0.0493634	-4.35652	down		MSTRG.18668.1	3.83413	0.436417	0.899062	0.223188	0.269811	0.107232	0.00401132	-2.90187	down
MSTRG.178005.1	0.113604	0.080082	0.120148	0	0	0	0.00199028	-6.22542	down		MSTRG.93126.9	0.009702	0.0044	0	0.115415	0.144763	0	0.0405897	3.2788	up
MSTRG.186335.1	0	0	0	0.207072	0.401922	0.715882	0.00128894	6.47105	up		MSTRG.63130.20	0.049978	0.075047	0.138716	0	0	0.00077	0.000460166	-4.91999	down
MSTRG.165458.1	0.069758	0.218367	0.262811	0	0	0	0.0222959	-4.94102	down		MSTRG.52370.22	0.058722	0.157022	0.070441	0.018425	0	0.011856	0.0117331	-2.95225	down
MSTRG.59273.1	0.336254	0.62178	0.067477	0	0	0	0.00594466	-5.75479	down		MSTRG.157927.1	0.15858	0.289754	0.053209	0	0	0	0.0106598	-4.86419	down
MSTRG.64238.10	0.172906	0.357796	0.173186	0	0	0	0.000927386	-6.5739	down		MSTRG.46342.2	0.030277	0	0.183572	0	0	2e-06	0.0382216	-3.73904	down
MSTRG.154265.1	0.027788	0	0	0.450828	0.214329	0.571415	0.00163802	4.77471	up		MSTRG.7979.2	0.125552	0.051608	0.12722	0	0	0	0.00949931	-4.89896	down
MSTRG.1107.1	0.067518	0.125279	0.218327	0	0	0	0.0298811	-4.73563	down		MSTRG.14852.1	0	0	0	0.122441	0.648165	0.039368	0.00304399	5.53354	up
MSTRG.90709.1	0	0	0	0.476623	0.173431	0.479012	0.0043378	5.88365	up		MSTRG.112013.1	0.790716	0.220419	0.226312	0	0	0	5.03e-05	-6.98018	down
MSTRG.148052.1	2.07082	3.081	1.84259	0.33886	0.842299	0.443632	0.0138374	-1.94259	down		MSTRG.170893.1	0.187006	0.028967	0.181651	0	0	0	0.0253692	-4.38199	down
MSTRG.188494.11	0.043954	0.129138	0.110813	0.556061	0.334562	0.215948	0.0429702	1.8066	up		MSTRG.161053.1	0	0	0	0.168334	0.130671	0.101996	0.0168216	4.6031	up
MSTRG.188494.10	0	0	0	0.036564	0.172322	0.012614	0.0441691	4.5015	up		MSTRG.76551.9	0.055163	0.035643	0.318465	0	0.01614	0.021646	0.0273588	-2.92349	down
MSTRG.188494.13	0	0.137582	0.049313	0.563426	0.238942	0.502571	0.026698	2.69538	up		MSTRG.36767.1	0.220888	0.275694	0.124651	0	0	0	0.0157795	-4.63238	down
MSTRG.87854.5	0	0.03085	0	0.488157	0.044093	0.040313	0.0305062	3.61926	up		MSTRG.47820.14	0.588465	0.267183	0.231451	0.100346	0.022937	0.136631	0.0377261	-1.96307	down
MSTRG.41606.24	0.002705	0.006116	0.35763	0.00884	0.005161	0.003349	0.0248022	-3.55688	down		MSTRG.45150.7	0.015249	0	0	0.015507	0.489509	0.034928	0.0253067	3.60896	up
MSTRG.150635.5	8.8e-05	0	0	0.373041	0	0.320177	0.00156741	6.08122	up		MSTRG.38164.1	0	0	0	0.088473	0.528987	0.200077	0.00883089	4.97618	up
MSTRG.150635.4	0.016011	0.090842	0.010961	0	0.002355	0	0.00807988	-4.37326	down		MSTRG.194380.2	0.377697	0.097105	0.114409	0	0	0.032618	0.0460059	-3.0968	down
MSTRG.57344.5	0.006305	0	0	0.003944	0.26592	0	0.043638	4.04847	up		MSTRG.142609.1	0	0	0	0.346316	0.162397	0.061563	0.0249477	4.39707	up
MSTRG.57344.8	7.9e-05	0	0	0	0.045406	0.220783	0.0486417	3.778	up		MSTRG.200380.1	0.065301	0.201472	0.390411	0	0	0	0.0224923	-4.45476	down
MSTRG.100277.30	0.027605	0.022654	0.149076	0	0	0	0.0234557	-4.93697	down		MSTRG.123202.7	0	0	0	0.533932	0.003619	0.017188	0.000694452	6.34851	up
MSTRG.58614.1	0.07764	0.223639	0.284467	0	0	0	0.00829721	-5.53903	down		MSTRG.5332.3	0	0	0.016969	1.50798	0	0.065695	0.0191262	4.35916	up
MSTRG.58614.2	0.105971	0.038575	0.204133	0	0	0	0.0436586	-4.45826	down		MSTRG.100517.1	0.043584	0.028262	0	0.315919	0.043413	0.349195	0.0308785	2.8117	up
MSTRG.159050.3	0	0	0	3.21392	0.938706	1.36552	1.68e-06	8.74993	up		MSTRG.80810.1	0	0	0	0.276575	0.262541	0.115463	0.0030089	5.45472	up
MSTRG.195944.1	0.146255	0.064488	0.125679	0	0	0	0.0334969	-4.63598	down		MSTRG.149520.1	0.410351	0.072768	0.196796	0	0	0	0.00601758	-5.1508	down
MSTRG.60917.1	0.043444	0.035962	0.110074	0.257539	0.336799	0.196519	0.049828	1.86911	up		MSTRG.101838.8	0.020332	0.116607	0.036446	0	0	0	0.00565811	-5.19981	down
MSTRG.188796.1	0	0	0	0.130044	0.173989	0.580485	0.00399551	5.95939	up		MSTRG.6001.6	0	0	0	0.032179	0.077546	0.289273	0.0061197	5.17653	up
MSTRG.31798.11	0.406888	8e-06	6e-06	2.5e-05	0	5e-05	0.00438001	-5.25257	down		MSTRG.150560.1	0.241059	0.230685	0.194034	0.054706	0	0	0.0254627	-3.04489	down
MSTRG.63130.20	0	0.009499	0	0.337769	0.05277	0	0.0342998	4.06683	up		MSTRG.192191.16	0	0	0	0.007702	0.030653	0.143373	0.00978838	4.96629	up
MSTRG.10000.2	0	0	0	0.123427	0.104607	0.186143	0.00763788	5.57931	up		MSTRG.188229.25	0	0	0	0.018595	0.09824	0.116431	0.00214153	5.63299	up
MSTRG.96436.1	0.176676	0.431944	0.225141	0	0	0	0.00172163	-6.30827	down		MSTRG.110042.22	0.001277	0.006079	0	0.001734	0.099973	0.113755	0.0162911	3.47015	up
MSTRG.204700.7	0.184617	0.058877	0.227841	0.012812	0.055739	0.018293	0.0385165	-2.16446	down		MSTRG.79384.3	0.00141	0.064255	0	0.701561	0.254739	0.107243	0.0210037	3.06705	up
MSTRG.184603.17	0	0	0	0.266782	0.389187	0.050213	0.0024755	6.17917	up		MSTRG.112678.1	0	0	0	0.124048	0.260888	0.187906	0.0252032	4.37318	up
MSTRG.179080.13	0	0.046381	0	0.616117	0.139658	0.372035	0.00619628	3.98745	up		MSTRG.96135.4	0	0	0	0.113288	0.120141	0.054867	0.0115027	4.80779	up
MSTRG.98787.2	6.48852	5.1683	11.1639	1.01971	1.60096	1.22856	0.00144542	-2.43435	down		MSTRG.71926.17	0.032902	0.111164	0.045027	0	0	0	0.00117268	-5.87206	down
MSTRG.65423.1	0.13011	0	0	0.48464	0.625348	0.384357	0.0358329	3.00228	up		MSTRG.148987.1	0	0	0	0.298325	0.05821	0.222754	0.0033861	5.4146	up
MSTRG.29627.1	0.053697	0.203265	0.082735	0	0	0	0.0467774	-4.38337	down		MSTRG.58837.1	0.01655	0.020154	0	0.726075	0.522062	0.199342	7.52e-05	4.48035	up
MSTRG.13393.2	0.01094	0	0.114154	1.20143	0.274781	0.160111	0.0306207	3.17805	up		MSTRG.3836.5	0	0	0	4e-06	58.9647	10.975	2.1e-07	9.38329	up
MSTRG.11358.5	0.193403	0.017617	0.04238	0	0	0	0.0327899	-4.71601	down		MSTRG.98612.1	0	0.296004	0.475986	36.5629	0.151069	0.406556	0.00955217	4.35925	up
MSTRG.107558.18	0.606997	0.868494	0.396204	0	0	0	0.00067131	-6.70622	down		MSTRG.97180.2	0	0	0	0.387934	0.461201	0.102965	9.42e-05	6.77911	up
MSTRG.124572.1	0.497567	0.801772	0.15949	0	0	0.125588	0.0443026	-3.04493	down		MSTRG.19361.2	0.13568	0.069909	0.006292	0.00096	0	0	0.00953711	-4.13756	down
MSTRG.188776.1	0	0	0	0.472689	0.118007	0.163852	0.00187765	6.29544	up		MSTRG.35852.3	0	0	0.021508	0.529957	0.137237	0.266752	0.00260926	4.11624	up
MSTRG.104257.8	0	0.023122	0	0.285973	0.094667	0.017721	0.0256725	3.57124	up		MSTRG.87422.1	0	0	0	0.178282	0.032576	0.400665	0.00240469	5.61342	up
MSTRG.58566.1	0	0	0	0.205872	0.146684	0.052528	0.00343653	5.99216	up		MSTRG.62029.1	0	0	0	0.200931	0.035311	0.088608	0.0449761	4.01159	up
MSTRG.190294.1	0.306034	0.411022	0.277776	0	0	0	0.00585125	-5.69935	down		MSTRG.96960.7	0	0.004105	0	0.044708	0.00461	0.266147	0.0158013	3.96729	up
MSTRG.11252.1	0	0	0	0.11845	0.106926	0.27115	0.00620643	5.69901	up		MSTRG.83888.5	0.047416	0.03292	0.005117	1.54641	0.082962	0	0.0431435	3.25374	up
MSTRG.153064.27	0.167898	0.184909	0.127995	0	0.033225	0.027086	0.0239499	-2.5492	down		MSTRG.188278.4	0.112156	0	0.038436	0.452531	0.577597	0.446693	0.0182311	2.65008	up
MSTRG.23441.2	0.038332	0.094426	0.12803	0	0	0	0.0338214	-4.63557	down		MSTRG.159275.22	0.203071	0.05737	0.157527	0	0	0	5.93e-06	-7.56989	down
MSTRG.92241.3	0.124951	0.01733	0.313122	0	0.02504	0	0.0218598	-3.61859	down		MSTRG.123046.1	0	0	0	0.244835	0.196069	0.203786	0.00680134	5.06656	up
MSTRG.9495.1	0.129476	0.112727	0.086262	0	0.014019	0	0.0140743	-3.76937	down		MSTRG.65186.1	0	0	0	0.07383	0.067408	0.157829	0.00328578	5.41459	up
MSTRG.123202.7	0	0	0	0.054577	0.070456	0.025449	0.00359909	5.96917	up		MSTRG.18341.3	0	0	0	0.077468	0.096901	0.058639	0.000507609	6.14722	up
MSTRG.5332.3	0.587845	0.74822	0.863239	4.35699	2.92357	1.58484	0.00610081	1.9306	up		MSTRG.118712.1	0.231591	0.162889	0.056229	0	0	0	0.0227699	-4.42826	down
MSTRG.100517.3	0	0	0	0.057386	0.010085	0.137536	0.0050822	5.85297	up		MSTRG.60708.3	0	0	0	0.480442	0.29508	0.197829	0.00625307	5.11314	up
MSTRG.100517.1	0	0	0	0.051902	0.01243	0.215232	0.00112634	6.63584	up		MSTRG.23292.1	0.001313	0	0	0.049917	0.114764	0.076379	0.00336574	4.22631	up
MSTRG.100517.4	0	0	0	0.482804	0.028335	0.040638	0.00031711	7.20763	up		MSTRG.23292.6	0.007518	0	0	0.052886	0.035162	0.029802	0.0193421	3.47968	up
MSTRG.178653.3	0.014338	0	0	0.535075	0.000121	0.004054	0.0424346	3.8056	up		MSTRG.146813.1	0	0	0	0.210485	0.034683	0.17532	0.0352245	4.17349	up
MSTRG.10269.20	0.438078	0.222172	0.017554	0.033875	0.002917	0.006739	0.00643127	-3.60931	down		MSTRG.110704.10	0.053103	0.179692	0.001817	0	0	0.000257	0.0017401	-5.14815	down
MSTRG.127748.4	0.253085	0.117682	0.255962	0.047727	0.02656	0.030896	0.00482102	-2.39333	down		MSTRG.40285.1	0	0	0	0.374352	0.062589	0.649423	0.000105128	6.82289	up
MSTRG.157461.1	0.042698	0.08564	0.016671	0.276738	0.269121	0.157094	0.0202934	2.07418	up		MSTRG.87208.3	0.023842	0.079679	0.040212	0.163606	0.379851	0.229807	0.0382344	1.97952	up
MSTRG.157461.7	0.045869	0.054769	0.019381	0.250134	0.279413	0.157487	0.00435043	2.40527	up		MSTRG.81173.1	0	0	0	0.341397	0.381458	0.08761	0.000317639	6.36797	up
MSTRG.6001.6	0	0	0	0.743392	0.173612	0.083755	0.00151036	6.43455	up		MSTRG.109248.2	0	0	0	0.00263	0.031627	0.004493	0.0399878	4.11154	up
MSTRG.98684.8	0.445433	0.573847	0.707093	0.02965	0	0.046294	0.000738291	-3.82855	down		MSTRG.74103.7	0.647996	0.561657	0.889051	0.271156	0.360446	0.122932	0.0473458	-1.47038	down
MSTRG.192191.13	0.023386	0.018922	0	0.067606	0.195544	0.022391	0.0499788	2.5811	up		MSTRG.20161.1	0.029186	0	0	0.403925	0.184165	0.117223	0.00307068	4.00388	up
MSTRG.126823.16	0	0	0	0.027333	0.053517	0.035304	0.00398632	5.9085	up		MSTRG.11718.1	0.329956	0.361432	0.505647	0	0	0.028308	0.00148395	-4.09998	down
MSTRG.102283.11	0.152775	0.054966	0.010422	0	0	0	0.00381528	-6.01278	down		MSTRG.85025.1	0	0	0	0.416192	0.143755	0.189325	0.000959261	5.92816	up
MSTRG.28839.2	0.309044	0.330468	0.17235	0	0	0	0.000218462	-7.1404	down		MSTRG.198402.8	2.00652	1.41143	0.993511	0.527842	0.319647	0.651775	0.0358793	-1.53549	down
MSTRG.112678.1	0.423193	0	0.122235	0.903754	1.77952	1.39763	0.0284217	2.61428	up		MSTRG.84142.13	0	0.006587	0	0.094784	0.257494	0	0.0265893	3.93376	up
MSTRG.11507.2	0	0.337049	0.085575	0	0.007044	0	0.0488728	-3.77076	down		MSTRG.152391.6	0.002618	0.063407	0.020037	0	0	0	0.0196652	-4.54888	down
MSTRG.74868.1	0.055853	0	0	0.445649	0.297316	0.314798	0.00637505	3.72679	up		MSTRG.37854.1	0.020155	0.029965	0.10374	0.523059	0.296917	0.691808	0.00113669	3.00771	up
MSTRG.155312.1	0.234952	0.139608	0.374627	1.0943	0.972294	0.907263	0.01308	1.86996	up		MSTRG.79256.2	0	0	0	0.810409	0.994218	0.41408	8.89e-05	6.75664	up
MSTRG.24064.25	34.0403	41.6267	7.1357	7.06862	5.19806	7.21808	0.0276186	-1.97594	down		MSTRG.77807.2	0.707707	0.629036	0.024568	0.009391	0	0	0.000482166	-5.35533	down
MSTRG.13524.7	0.053129	0	0.017103	0.05279	0.031266	0.890644	0.0342566	3.34771	up		MSTRG.25750.5	0.004374	0	0	0.225595	0	0.035999	0.0238713	4.0435	up
MSTRG.95216.2	0.06577	0.033514	0.086473	0	0	0	0.00534615	-5.75586	down		MSTRG.19180.1	0	0	0	0.210988	0.252539	0.246843	0.007904	4.99343	up
MSTRG.40761.1	0.581048	0.658882	0.522502	0.19031	0.041137	0.097692	0.0103466	-2.29969	down		MSTRG.178522.1	1.0233	0.888652	1.36612	0.289218	0.272299	0.28541	0.0175952	-1.78204	down
MSTRG.10926.1	0	0.007493	0	0.117248	0.177872	0	0.0425738	3.87786	up		MSTRG.171392.1	0	0	0	0.083455	0.111307	0.067124	0.00392694	5.32534	up
MSTRG.118835.21	0.031116	0.006084	0.006272	0.057312	0.051787	0.322482	0.0152097	3.11019	up		MSTRG.11432.3	0	0.002609	0	0.287618	0	0.012129	0.0328049	3.9299	up
MSTRG.176855.1	0.28877	0.098917	0.054151	1.46718	1.21277	0.47706	0.0120844	2.45846	up		MSTRG.31992.1	0.029436	0.028474	0.071665	0.349177	0.726021	0.944933	8.19e-05	3.56591	up
MSTRG.58523.6	0	0	0	0.405364	0.368078	0.045578	0.0098174	5.48242	up		MSTRG.2282.4	0.093387	0.254413	0.212286	0	0	0	0.000717213	-6.04136	down
MSTRG.29690.11	0.191269	0.118326	0.09711	0	0.040754	0.01829	0.0435203	-2.43893	down		MSTRG.181807.1	0.366861	0.216501	0.051183	0.032634	0	0	0.0148058	-3.51381	down
MSTRG.103685.1	0	0	0	0.179586	0.10376	0.255426	0.00471089	5.83465	up		MSTRG.157265.5	0.416415	0.380691	0.387343	0.099451	0.040489	0.128604	0.00866133	-2.08975	down
MSTRG.101166.22	0	0	0	0.343499	0.281761	0.003192	0.000110505	7.71618	up		MSTRG.128007.1	0	0	0	0.145284	0.192092	0.086463	0.0207906	4.48608	up
MSTRG.11207.10	0	0	0	0.063061	0.024091	0.026671	0.00596303	5.70941	up		MSTRG.7675.1	0.94644	0.334473	0.062345	0	0	0	0.00623439	-5.18508	down
MSTRG.168437.22	0.478895	0.340163	0.113203	0.023796	0.028609	0	0.00213119	-3.73116	down		MSTRG.154161.1	0.285282	0.20318	0.153636	0	0	0	0.0001686	-6.53104	down
MSTRG.175965.1	0.361533	0.287415	0.365613	0.087817	0.06957	0.015082	0.00546312	-2.38515	down		MSTRG.15533.7	3.21672	26.9394	2.35686	90.2649	38.3455	155.635	0.0216846	2.71438	up
MSTRG.122195.1	0.320742	0.323258	0.066533	0	0	0	0.0143024	-5.22979	down		MSTRG.120285.1	0.174578	0.029069	0.24187	0	0	0	0.035923	-4.16019	down
MSTRG.138042.3	0	0	0	0.931175	0.659701	0.933691	0.000112568	7.38057	up		MSTRG.193313.1	0	0	0	0.07535	0.148525	0.415561	0.0099291	4.91015	up
MSTRG.118712.1	0.969195	0.220454	0.41022	0	0	0	0.00459485	-5.8591	down		MSTRG.13561.11	0	0	0	0.159607	0.109419	0.130197	0.000316408	6.31154	up
MSTRG.13998.2	0	0.063703	0	0.861699	0.329933	0.540193	0.003955	4.0037	up		MSTRG.132185.1	0.125307	0.089127	0.305112	0	0	0	0.0162916	-4.6235	down
MSTRG.37172.2	0.340019	0.049065	0.28838	0	0	0.026198	0.0167871	-3.62227	down		MSTRG.145857.1	0.484645	0.238893	0	0.017701	0	0	0.0259157	-3.92032	down
MSTRG.37172.3	0.021122	0	0	0.039329	0.096718	0.081053	0.0454052	2.95375	up		MSTRG.194623.4	0.271118	0.419591	0.367552	0	0	0	3.98e-05	-6.98645	down
MSTRG.175041.7	0.314876	0.423019	0.409781	0	0.087119	0	0.0358302	-3.26959	down		MSTRG.88857.1	0	0	0	0.154165	0.433379	0.181862	0.00493477	5.23654	up
MSTRG.125572.2	0.19756	0.169789	0.270324	0	0	0	5.93e-05	-7.59957	down		MSTRG.179648.2	0.002378	0.00108	0.004156	0.045659	0.062443	0.409786	0.000907629	4.30873	up
MSTRG.54232.5	0.02585	0	0.005484	0.316975	0.238923	0.094036	0.00271832	3.66182	up		MSTRG.130800.1	0.262094	0.209513	0.164499	0.289669	0.860899	1.16132	0.0464486	1.72267	up
MSTRG.68596.2	0.106584	0.02432	0.021622	0.68064	0.110382	0.185253	0.0471941	2.22532	up		MSTRG.57425.6	0	0	0	0.490018	0.052984	0.372638	0.00485323	5.26454	up
MSTRG.128888.9	0.020303	0.053902	0.027868	0.146657	0.100567	0.184077	0.0222427	1.96881	up		MSTRG.133038.1	0.123283	0.81831	0.901527	0	0	0.090847	0.0128165	-3.67982	down
MSTRG.159055.2	0.424561	0.108367	0.228127	0	0	0	0.00730505	-5.61023	down		MSTRG.16294.3	0	0	0	0.334276	0.16199	0.243134	0.00101207	5.89443	up
MSTRG.57409.4	0.519078	0.112044	0.314654	0.048222	0	0	0.0170147	-3.76311	down		MSTRG.47691.5	0.526706	0	0.003103	0.000958	0	0.001673	0.0490708	-3.50087	down
MSTRG.81173.1	0.015015	0	0	0.190292	0.037157	0.047474	0.0235576	3.68822	up		MSTRG.72212.15	0	0	0	0.005901	0.037937	0.013673	0.00256961	5.56611	up
MSTRG.28273.1	0	0	0.029201	0.281416	0.171078	0.260832	0.0072388	4.09248	up		MSTRG.22119.5	0	0	0	0.770902	1.31937	0.063944	1.38e-07	8.79082	up
MSTRG.204029.3	0	0	0	0.173315	0.000704	0.1508	0.00892094	5.55202	up		MSTRG.64903.11	0.004215	0.051198	0.034261	0.581853	0.043434	0.254048	0.0210687	2.71286	up
MSTRG.144677.3	0	0	0	0.948463	0.102146	0.321054	0.000134887	7.43352	up		MSTRG.83569.4	0	0	0	0.069856	0.126578	0.090099	0.00113349	5.84731	up
MSTRG.144677.5	0.044258	0	0	0.790858	0.24542	0.627359	0.00188739	4.3188	up		MSTRG.31973.1	0	0.016406	0.014965	0.229854	0.255505	0.099921	0.0058172	3.52572	up
MSTRG.3820.5	0.173588	0.552593	0.102885	0.069843	0.018322	0.0432	0.0138526	-2.50801	down		MSTRG.61082.1	0	0	0	0.089835	0.036244	0.227825	0.0046796	5.29653	up
MSTRG.3820.2	0.103944	0.017539	0.124812	0.024417	0.005279	0	0.0348248	-2.8456	down		MSTRG.65852.1	0.174783	0.086773	0.176655	0	0	0	0.0015519	-5.71587	down
MSTRG.116845.8	0	0	0	0.081933	0.015416	0.162415	0.000595667	6.87579	up		MSTRG.96853.1	0	0	0	0.075729	0.192092	0.064783	0.0321379	4.22566	up
MSTRG.39281.2	0.260764	0.201716	0.182794	0	0	0	0.00383651	-5.91269	down		MSTRG.13552.5	0	0	0	0.37051	0.423108	0.212915	0.000384678	6.25089	up
MSTRG.93018.4	0.105375	0.093706	0.03148	0	0	0	0.0147357	-5.19642	down		MSTRG.97181.1	0.404139	0.127569	0.460227	0	0	0	0.006291	-5.12008	down
MSTRG.13125.1	0	0	0.04333	0.177221	0.12228	0.594038	0.0153842	3.68948	up		MSTRG.173249.1	0	0	0.000674	0.2687	0.410098	0.243215	0.00041118	4.89058	up
MSTRG.80757.1	0	0	0	2.82066	0.813404	1.04576	2.53e-06	8.63956	up		MSTRG.125384.5	0.252965	0.036268	0.140548	0	0.021989	0.02093	0.014958	-2.98654	down
MSTRG.198663.3	0.000218	0.004245	0.003652	0.0812	0.031381	0.030698	0.00622773	3.06691	up		MSTRG.63238.5	0.114085	0.126579	0.255936	0	0	0.014917	0.000807905	-4.42235	down
MSTRG.102231.1	0.178165	0.178429	0.273955	0	0	0	0.00200282	-6.22473	down		MSTRG.201561.5	0	0	0.040255	0.467127	0.447449	0.235945	0.00283255	4.13422	up
MSTRG.105339.1	0.126619	0.056706	0.446616	0	0	0	0.0306108	-4.75258	down		MSTRG.160655.2	0.297176	0.308153	0.505141	0.170014	0.132936	0.055666	0.0433479	-1.63903	down
MSTRG.75616.8	0.346614	0.173334	0.058819	0.003263	0	0	0.00720757	-4.22843	down		MSTRG.157429.7	0	0.034985	0.015937	0.155183	0.33273	0.257424	0.00284899	3.39427	up
MSTRG.37854.1	0.148534	0.155273	0.114942	0.601363	0.461452	0.576936	0.00450295	1.9268	up		MSTRG.170065.1	0	0	0	0.072095	0.069852	0.27616	0.0120248	4.81214	up
MSTRG.79256.2	0	0	0	2.12842	1.29087	0.845098	3.02e-05	7.83805	up		MSTRG.147445.10	0	0.002521	0	0.058289	0.086087	0.060078	0.000439626	4.86511	up
MSTRG.179694.1	0.051387	0.126571	0.142496	0	0	0	0.0288977	-4.75364	down		MSTRG.63893.1	0	0	0	0.473611	0.624957	1.13274	8.92e-06	7.4495	up
MSTRG.44696.1	0.494255	0.341113	0.181663	0	0	0	0.0117378	-5.32856	down		MSTRG.38215.1	0.124403	0.069322	0.13861	0	0	0	0.0127121	-4.74568	down
MSTRG.182044.1	0	0	0.050866	0.118756	0.35633	0.558616	0.0171422	3.5639	up		MSTRG.35987.1	0	0	0	0.176255	0.447961	0.172339	0.000994598	5.91795	up
MSTRG.109781.18	0.130531	0.436737	0.080807	0	0	0	0.000326876	-7.06635	down		MSTRG.132531.11	0	0	0.185378	0.67272	0.417519	1.19871	0.0358779	3.13156	up
MSTRG.203768.1	0.524787	1.1531	0.105551	0	0	0	0.00246124	-6.21091	down		MSTRG.126111.29	0.004056	0.000978	0.185574	0.001736	0.002452	0.004112	0.0357391	-3.22602	down
MSTRG.174921.1	0.148797	0.118545	0.545554	0	0	0	0.00968611	-5.47174	down		MSTRG.99047.1	7.41296	5.70854	8.17917	2.76298	3.49268	2.74841	0.0339859	-1.24386	down
MSTRG.138255.9	0.28786	0.221233	0.431049	0	0	0.024442	0.000407251	-4.74739	down		MSTRG.10574.1	0.466776	1.2208	0.593235	0.157577	0	0.143423	0.022846	-2.64092	down
MSTRG.150751.5	0.095825	0.02315	0.04376	1.07399	0.30254	0.022318	0.0274763	2.78341	up		MSTRG.35312.1	0	0	0.039361	0.310311	0.052025	0.232674	0.0254891	3.42325	up
MSTRG.144677.6	0	0	0	0.279896	0.33088	0.022226	0.00430506	5.95486	up		MSTRG.195857.1	0	0	0	0.284175	0.54351	0.17672	0.00388389	5.34705	up
MSTRG.175101.6	0.070991	0.141203	0.096302	0	0	0	0.00808436	-5.53385	down		MSTRG.4681.1	0	0	0	0.34086	0.098485	0.02436	0.0087401	5.01434	up
MSTRG.90564.1	2.25839	2.1995	0.008739	0	0.008589	0	3.4e-05	-7.34138	down		MSTRG.58917.1	0.058526	0	0.037887	0.328985	0.181326	0.74932	0.00453743	3.37561	up
MSTRG.17626.2	0	0	0.031128	0.344382	0.065652	0.181246	0.0415929	3.33137	up		MSTRG.157523.3	0.156796	0.365619	0.950158	0.071109	0	0	0.00992209	-3.69904	down
MSTRG.151603.1	0.187235	0.21337	0.204519	0	0	0	0.00176973	-6.27422	down		MSTRG.92763.6	0	0	0	0.002025	0.027885	0.008347	0.0206766	4.5178	up
MSTRG.202527.7	0.326945	0.434242	0.137529	0	0	0	0.00648339	-5.66443	down		MSTRG.114412.10	0.416804	0.38083	1.25971	0.079595	0.109036	0.041041	0.00142658	-2.94876	down
MSTRG.15533.7	0.864739	0.499025	1.63383	35.1838	8.84652	43.2519	1.04e-06	4.70843	up		MSTRG.98180.4	1.046	0.767009	0.359987	0.126602	0.05879	0	0.00596413	-3.14952	down
MSTRG.41900.1	0.094385	0.192159	0.112201	0	0	0	0.0279147	-4.77149	down		MSTRG.145.1	2.43515	2.06115	0.990444	0.140689	0.436692	0.675035	0.0229022	-2.05542	down
MSTRG.105410.10	0.038447	0.571354	0.114071	0	0	0	0.00339432	-6.07063	down		MSTRG.125900.7	0	0	0	0.070862	0.107291	0.004506	0.00322669	5.50767	up
MSTRG.70814.1	0	0	0	0.757123	0.194061	0.365937	8.88e-05	7.51465	up		MSTRG.193709.1	0.101989	0.180484	0.134567	0	0	0	0.027729	-4.30928	down
MSTRG.116488.22	0.020801	0.01381	0.001511	0.194121	0.199584	0.32091	0.00285622	3.28454	up		MSTRG.135431.10	0	0	0.008569	0.00217	0.007287	0.339489	0.0249211	3.87534	up
MSTRG.40776.3	0	0.038154	0	0.294079	0.172607	0.867465	0.00179649	4.63877	up		MSTRG.92766.1	0.202379	0.134129	0.176202	0.027088	0	0	0.0115743	-3.36655	down
MSTRG.6575.24	0	0	0	0.030278	0.525588	0.908914	2.1e-06	8.99128	up		MSTRG.19551.6	0.01049	0	0	0	0.376593	0.026748	0.03935	3.78429	up
MSTRG.193270.12	0	0	0	0.01128	0.045236	0.197276	0.00853865	5.60055	up		MSTRG.116967.4	0.156958	0.040557	0.052361	0	0	0.014264	0.0167138	-3.36248	down
MSTRG.145857.1	0	0.536378	0.629592	0.008512	0	0	0.0194122	-4.41509	down		MSTRG.167653.1	0.412498	0.315257	0.333853	1.38815	1.33256	1.09072	0.00712295	1.71852	up
MSTRG.170169.1	0	0	0	0.088417	0.175048	0.167075	0.0117981	5.33203	up		MSTRG.17039.33	0	0.128492	0	0.744639	0.420721	0.417876	0.0390814	2.92242	up
MSTRG.7347.2	0	0	0	0.139949	0.050138	0.077242	0.00122461	6.46732	up		MSTRG.120431.5	0	0	0	0.002968	0.27824	0.095365	0.000809493	6.17162	up
MSTRG.41436.10	0.12374	0.006979	0.005726	0.000105	0.002173	0.001869	0.0243905	-3.30864	down		MSTRG.120431.7	0	0	0	0.180275	0.27095	0.16988	2.07e-05	7.17635	up
MSTRG.36074.6	0	0	0	0.130555	0.052288	0.031314	0.00507675	5.80113	up		MSTRG.172361.6	0	0	0	0.046527	0.013892	0.127545	0.0123121	4.81942	up
MSTRG.94908.1	0	2.4e-05	0	0.686392	0.331812	0.167288	0.000317689	5.35813	up		MSTRG.58226.1	0	0	0	0.479367	0.087341	0.245692	0.000261242	6.45481	up
MSTRG.22119.9	0.013724	0.461016	0.44031	0	0.001165	0	6.82e-05	-6.63228	down		MSTRG.46530.1	0.949835	0.097133	0.870838	0	0.133911	0	0.0274993	-3.29041	down
MSTRG.22119.7	0.202514	0.925162	0.00531	0	0	0.005515	0.000741024	-5.88774	down		MSTRG.64327.1	0	0	0	0.19672	0.233879	0.05546	0.0125246	4.77394	up
MSTRG.148920.3	0	0.021826	0.033055	0.030099	0.556902	0.315419	0.0105173	3.62562	up		MSTRG.136324.4	0	0	0	0.976073	0.675121	1.32528	8.24e-05	6.77126	up
MSTRG.22180.1	0	0.014614	0	0.231284	0.155994	0.29199	0.000268221	5.02462	up		MSTRG.202970.2	0	0	0	0.020478	0.166126	0.159909	0.00884002	4.99322	up
MSTRG.197765.16	0	0	0	0.173723	0.195123	0.093534	0.00109435	6.50175	up		MSTRG.6830.2	0.324829	0.146571	0.658158	0	0	0.04567	0.00598951	-3.80031	down
MSTRG.65852.1	0.196321	0.101396	0.341641	0	0	0	0.00192539	-6.27304	down		MSTRG.129155.11	0.47454	0.934933	0.079305	0.03443	0.197767	0.010409	0.0485962	-2.42864	down
MSTRG.55169.1	0.254073	0.096124	0.189336	0	0	0.022745	0.00842027	-3.70906	down		MSTRG.156438.7	0.006913	0	0	0.014177	0.322995	0	0.0329389	3.94334	up
MSTRG.126092.6	0.018307	0.011272	0	0.393021	0.029821	0.074213	0.0174913	3.31492	up		MSTRG.42846.1	0	0	0.035114	0.128893	0.084656	0.143076	0.0256681	3.01674	up
MSTRG.173249.1	0	0.000857	0.000503	0.092098	0.184821	0.110926	0.021306	3.11067	up		MSTRG.110763.1	0.475232	0.224548	0.335835	0	0	0.062599	0.0321203	-2.94901	down
MSTRG.125384.3	0	0	0	0.013613	0.048606	0.095279	0.00799507	5.58109	up		MSTRG.100317.1	0	0.03381	0	0.19259	0.297865	0.171607	0.0276805	3.05735	up
MSTRG.157102.1	0	0	0	0.678721	0.393887	0.202119	0.00652662	5.66878	up		MSTRG.110518.1	0	0	0	0.162489	0.701452	0.104826	0.00865186	5.00078	up
MSTRG.27719.1	0	0	0	0.169313	0.029341	0.073318	0.0126337	5.31722	up		MSTRG.56093.2	0	0	0.010733	0.181754	0	0.377574	0.0184302	4.27897	up
MSTRG.93369.10	0.083268	0.011935	0.135163	0	0	0	0.00456736	-5.89473	down		MSTRG.71279.1	0	0	0	0.12396	0.010639	0.11857	0.0115694	4.84181	up
MSTRG.122142.1	0.763114	0.698792	1.50513	0.230604	0.322084	0.39191	0.0469572	-1.5458	down		MSTRG.61382.6	0.158588	0.175549	0.05756	0.013876	0	0.009728	0.00159223	-3.59803	down
MSTRG.67538.1	0	0	0	0.188745	0.104372	0.241117	0.00195355	6.2582	up		MSTRG.61382.3	0	0	0	0.114164	0.191993	0.063609	0.000114251	6.68833	up
MSTRG.24063.12	0	0	0	31.7631	23.5371	16.2225	1.79e-22	14.8273	up		MSTRG.154351.1	0.224991	0.151449	0.135877	0	0	0	0.00386423	-5.32461	down
MSTRG.158295.2	0.398631	0.159071	0.291728	0.624044	0.905296	0.947894	0.0493453	1.52763	up		MSTRG.199140.1	0	0	0	0.219875	0.111546	0.497349	0.00057868	6.15125	up
MSTRG.147445.10	0	0	0.011032	0.341919	0.144769	0	0.0319737	4.10482	up		MSTRG.57557.1	0	0.028821	0	0.062901	0.561068	0.321721	0.0125432	3.62021	up
MSTRG.168625.1	0.248032	0.075238	0.284872	0	0	0	0.00163804	-6.35655	down		MSTRG.182888.7	0.069402	0.039406	0.095692	0.011133	0.001917	0.008804	0.00535232	-2.70579	down
MSTRG.168625.2	0.19071	0.006424	0.257623	0	0	0	0.00531938	-5.84843	down		MSTRG.67036.1	0	0	0	0.628636	0.06305	0.208843	0.00228337	5.64177	up
MSTRG.63893.1	0	0	0	0.581655	0.240952	0.355049	0.000308666	7.02299	up		MSTRG.116272.23	0.052808	0.052485	0.000721	0.004647	0.001459	0.002115	0.025962	-2.90112	down
MSTRG.38215.1	0.027602	0.09855	0.242862	0	0	0	0.023568	-4.93792	down		MSTRG.10871.2	0	0.021904	0.024573	0.165395	0.132091	0.221828	0.00635587	2.98469	up
MSTRG.35987.1	0	0	0	0.840708	0.267859	0.398011	0.00039728	6.93866	up		MSTRG.77613.1	0	0	0	0.393781	0.215627	0.149521	0.00303597	5.44916	up
MSTRG.19983.4	0	0.010234	0.042482	0.250448	0.347988	0.166462	0.00532786	3.45158	up		MSTRG.63661.22	0.012658	0.0031	0	0.046902	0.100595	0.007719	0.0443992	2.72503	up
MSTRG.195857.1	0.004701	0	0	0.048588	0.249863	0.338062	0.0386675	3.4597	up		MSTRG.186334.1	0.050643	0	0	0.994738	0.05452	0.683165	0.00887635	3.90973	up
MSTRG.187366.1	0.131393	0.400264	0.470954	0	0	0	0.0108199	-5.38355	down		MSTRG.17988.1	0.025506	0	0.018941	0.454025	0.010618	0.097943	0.0308287	3.08648	up
MSTRG.177861.1	0	0.025771	0	0.586562	0.349484	0.02067	0.00816269	4.27596	up		MSTRG.194479.1	0.29518	0.171932	0.25809	0.716702	0.568664	1.06159	0.0140163	1.62342	up
MSTRG.172218.1	0.493837	0.259942	0.362073	0	0.030853	0	0.000650398	-4.55739	down		MSTRG.125944.8	0	0	0	0.254938	0.027975	0.122793	0.0108635	4.88201	up
MSTRG.4729.1	0.135089	0.070464	0.276036	0.991619	0.705065	0.400608	0.0253113	1.95585	up		MSTRG.117838.1	0	0	0.015961	0.084927	0.41159	0.059239	0.0124733	3.87123	up
MSTRG.58917.1	0	0.03089	0	0.122444	0.145228	0.04259	0.0363125	3.08593	up		MSTRG.93958.1	0.079951	0.034653	0	0.036662	0.82295	0.338833	0.0310962	2.92522	up
MSTRG.154543.7	0.009287	0	0.167934	0	0.003275	0	0.0328058	-4.21407	down		MSTRG.127388.1	0	0.010344	0.037014	0.278519	0.070009	0.413553	0.0209285	2.98537	up
MSTRG.154543.9	0.273242	0.010449	0.010197	0	0.003283	0	0.0151049	-4.31173	down		MSTRG.4385.1	0	0	0	0.126797	0.086471	0.272231	0.012886	4.76204	up
MSTRG.114412.10	0.307594	0.209289	0	0	0.007713	0	0.0371691	-3.92637	down		MSTRG.87637.3	0	0	0	0.026085	0.015897	0.130068	0.00673149	5.1397	up
MSTRG.35972.1	0	0	0	0.167136	0.015267	0.169973	0.00127488	6.52318	up		MSTRG.87637.5	0.008969	0	0	0.14816	0.021017	0.00868	0.0337025	3.29131	up
MSTRG.109861.3	0.060647	0.08633	0.023959	0.138887	0.156103	0.454261	0.0304223	2.1089	up		MSTRG.204557.2	0.119711	0.143952	0.182329	1.23349	0.899505	2.94069	0.000138413	3.26134	up
MSTRG.120201.1	0.038741	0.132043	0.294203	0	0	0	0.0336896	-4.67847	down		MSTRG.204557.3	0.516678	0.401109	0.209212	1.65821	1.29732	1.63424	0.00965377	1.87341	up
MSTRG.8461.1	0.146835	0.356149	0.132154	0	0	0	0.0131442	-5.26945	down		MSTRG.179697.1	0.238017	0.040516	0.019893	0	0	0	0.0255588	-4.39682	down
MSTRG.144977.1	2.01221	0.476742	1.40582	0	0.234485	0	0.0215491	-3.57097	down		MSTRG.179024.2	0	0	0	0.404764	0.090419	0.113767	0.0139368	4.72424	up
MSTRG.88450.1	0.092736	0	0.102412	0.673615	0.415029	0.390363	0.0249229	2.59714	up		MSTRG.164615.7	0.002242	0.002071	0.063504	0	0	0	0.0371118	-4.16504	down
MSTRG.3234.1	0.245483	0.247752	0.085802	0	0	0	0.0223576	-4.93852	down		MSTRG.201648.1	11.8562	11.3799	13.2287	4.92962	4.76366	3.3228	0.00720237	-1.52028	down
MSTRG.138128.3	0.739644	1.86257	1.09677	5.46394	2.27039	4.77121	0.0305693	1.72598	up		MSTRG.65929.16	0.088169	0.019192	0.024266	0.456908	0.258873	0.216875	0.00329444	2.59012	up
MSTRG.117941.3	0	0	0	0.297384	0.520828	0.393122	0.00109196	6.50443	up		MSTRG.1853.6	0	0	0	0.085826	0.150481	0.089079	0.00214819	5.58939	up
MSTRG.114465.1	0	0	0	0.077984	0.085293	0.084862	0.00105656	6.50973	up		MSTRG.137365.29	0	0	0	0.019744	0.002573	0.010946	0.0449761	4.01159	up
MSTRG.124377.1	0.490412	0.822603	0.478383	0	0	0	0.00324353	-5.99828	down		MSTRG.23073.1	0	0.023263	0	0.317826	0.169647	0.098976	0.0185674	3.55541	up
MSTRG.122130.1	0	0.030148	0	0.403019	0.328846	0.308733	0.000317122	4.7285	up		MSTRG.75371.2	1.37358	0.990107	1.2116	0.159953	0.199822	0	0.00899435	-3.10578	down
MSTRG.134447.2	0.009606	0	0.006863	0.581329	0.059854	0.00767	0.009305	4.16615	up		MSTRG.27184.1	0.372065	0.621362	0.469376	0	0	0	0.0011232	-5.85101	down
MSTRG.102431.5	0.000958	0.003215	0.011002	0.536872	0.020363	0	0.0234393	3.85007	up		MSTRG.99394.1	0	0	0	0.7767	0.077516	0.34757	0.00288062	5.52607	up
MSTRG.204470.6	0	0.004991	0	0.069447	0.049053	0.053032	0.0374064	3.30086	up		MSTRG.188250.2	0.061066	0.068633	0.136137	0	0	0	0.00856514	-4.95517	down
MSTRG.144662.2	0.623155	0.746615	0.314849	0	0	0	0.000653	-6.7199	down		MSTRG.128368.3	0	0	0	0.309676	0.144805	0.162698	4.69e-06	7.6074	up
MSTRG.82040.1	0	0	0	0.048447	0.269055	0.237291	0.0258783	4.86831	up		MSTRG.197474.1	0.086797	0	0.09677	3.22039	1.32677	1.04587	0.000101458	4.43573	up
MSTRG.85103.1	0.609417	0.573149	0.621778	0.17832	0.04359	0	0.0189553	-2.65918	down		MSTRG.110837.11	0.086234	0.059629	0.225506	0.03214	0	0	0.0319239	-3.07272	down
MSTRG.180046.2	0.343666	0.457675	0.202858	0	0	0	0.0101694	-5.40897	down		MSTRG.75302.1	0.152995	0.12507	0.025121	0	0	0	0.0196629	-4.53536	down
MSTRG.193898.1	0.319691	0.199778	0.238068	0.065424	0	0	0.0326861	-3.27832	down		MSTRG.52541.4	0	0	0.012561	0.014436	0.091931	0.11919	0.0351155	3.12144	up
MSTRG.15825.1	0.390542	0.117147	0.339743	0	0.05732	0	0.0439394	-3.27498	down		MSTRG.171590.2	0.545763	0.518408	0.325087	0.042449	0.155557	0.105861	0.0103079	-2.11077	down
MSTRG.136324.4	0	0	0	1.1791	0.190109	0.160982	0.00285151	6.13753	up		MSTRG.140060.1	0	0	0	0.112583	0.842659	0.244548	0.0052227	5.25092	up
MSTRG.26186.1	0.712224	0.249376	0.375763	0	0	0	0.000351926	-6.985	down		MSTRG.41483.10	0.050291	0	0	0.578969	0.287416	0.071541	0.0203802	3.55007	up
MSTRG.43627.3	0.903405	0.096743	0.186108	0	0.08702	0.015825	0.0357476	-3.09823	down		MSTRG.49377.2	0.172258	0.112699	0.132954	0.531673	0.631354	0.454254	0.00486019	1.83972	up
MSTRG.124880.1	0.712085	0.279695	0.216048	0	0	0.024703	0.00047314	-4.89037	down		MSTRG.126866.21	0.017695	0	0	0.032576	0.206534	0.033376	0.0320667	3.20637	up
MSTRG.149244.2	0.055254	0.007411	0.179894	0.007773	0	0.01504	0.0452937	-2.89825	down		MSTRG.126866.22	0.00518	0	0.004504	0.02863	0.106631	0.002759	0.0368164	3.07323	up
MSTRG.8321.3	0	0	0	1.11108	0.354558	0.704725	0.000629777	6.75485	up		MSTRG.115250.2	0	0	0	0.634244	0.270375	0.334229	0.00244651	5.54347	up
MSTRG.9369.1	0.36218	0.059417	0.112379	0	0	0	0.011064	-5.39892	down		MSTRG.26317.1	0	0	0	0.097045	0.079152	0.128521	0.0199347	4.50611	up
MSTRG.138712.4	0.857159	0.666434	0.814416	0.103713	0.155223	0.22566	0.00559855	-2.12121	down		MSTRG.104688.4	0	0	0	0.079376	0.039815	0.222466	0.0017753	5.71929	up
MSTRG.119976.2	0.37247	0.091844	0.458131	0.007054	0.047977	0.002113	0.00735975	-3.10927	down		MSTRG.202970.1	0	0	0	0.000887	0.125299	0.037295	0.0180618	4.60147	up
MSTRG.119976.3	0.297859	0.173546	0.123721	0.010118	0.001184	0.005747	0.0102936	-3.02034	down		MSTRG.34956.1	0	0	0	0.121574	0.208124	0.231903	0.000205243	6.47265	up
MSTRG.37905.5	0	0	0	0.204324	0.019666	0.03688	0.0361739	4.64359	up		MSTRG.68468.2	0.400982	0.41908	0	0	0.003992	0	0.0158521	-4.24012	down
MSTRG.129480.1	0.091299	0.29453	0.3174	0	0	0	0.0026903	-6.11656	down		MSTRG.74292.1	0.03249	0.063156	0.101124	0	0	0	0.022741	-4.42916	down
MSTRG.154351.1	0.195897	0.276385	0.237948	0	0	0	0.00408793	-5.88096	down		MSTRG.63948.1	0.107424	0	0	0.572054	0.107573	0.492055	0.0340306	3.06056	up
MSTRG.42400.4	0	0	0	0.447839	0.426541	0.276359	1.61e-06	8.68839	up		MSTRG.144966.1	0.08017	0	0	0.93009	0.484751	0.180131	0.0136122	3.68381	up
MSTRG.182888.3	0.008295	0.344625	0.069519	0.018606	0.023568	0.015473	0.0453509	-2.55584	down		MSTRG.156717.6	0	0	0.007913	0	0.499728	0.112958	0.0200523	4.15481	up
MSTRG.182888.6	0.331427	0.506254	0.01766	0.009573	0.0785	0.010179	0.0340164	-2.81895	down		MSTRG.104688.6	0	0	0	0.059679	0.056926	0.200651	0.0025349	5.55315	up
MSTRG.44674.3	0.420683	0	0.332782	0	0.019799	0	0.0358564	-3.99439	down		MSTRG.38238.4	0	0	0	0.271311	0.470622	0.160236	0.000452233	6.21419	up
MSTRG.94119.1	0.338948	0.19739	0.075809	0	0	0	0.0229329	-4.92463	down		MSTRG.194821.1	0	0	0	0.85836	0.063306	1.13634	0.00143933	5.83646	up
MSTRG.64946.9	0	0	0	0.054948	0.023187	0.052773	0.0153841	5.17856	up		MSTRG.184902.1	0	0	0	0.047835	0.461306	0.710127	0.00134654	5.87547	up
MSTRG.153970.1	0	0	0	0.587294	0.342614	0.331896	0.000648466	6.71721	up		MSTRG.42668.1	0	0	0	0.057805	0.284607	0.129386	0.0153261	4.67217	up
MSTRG.69786.4	0.000888	0.015455	0.047304	0.282814	0.005848	0.282755	0.0445972	2.79217	up		MSTRG.92172.5	0.371343	0.015094	0.187624	0.02745	0.022821	0.012874	0.0108864	-2.87734	down
MSTRG.111479.32	0.002859	0	0.002457	0	0.135321	0.010171	0.0309059	3.88353	up		MSTRG.36593.1	0.71804	0.087968	0.240281	0	0.064031	0	0.0377609	-3.05638	down
MSTRG.19372.14	0.027149	0.067792	0.020019	0	0	0	0.0218635	-4.95375	down		MSTRG.119803.1	0.691993	0.253896	0.175904	0.11933	0	0	0.0468996	-2.88395	down
MSTRG.19372.11	0.10503	0.051821	0.018151	0	0	0	0.00878556	-5.51264	down		MSTRG.136206.1	0	0	0	0.155502	0.090283	0.336439	0.00606094	5.14479	up
MSTRG.54570.8	0.027754	0.564181	0.071844	0	0	0	0.00531104	-5.87222	down		MSTRG.133630.1	0.254359	0.266738	0.375487	0.035717	0.006564	0.013	0.000937201	-3.40293	down
MSTRG.38996.1	0	0	0	0.01708	0.108908	0.303857	0.00471154	5.92533	up		MSTRG.149115.6	0.003756	0.027752	0.011473	0	0.38275	0.300872	0.039998	3.04048	up
MSTRG.106746.19	0.314348	0.003594	0.004825	0.008131	0.003642	0.001599	0.047587	-3.17062	down		MSTRG.149115.5	0.003835	0	0	0	0.139383	0.244758	0.00952172	4.57632	up
MSTRG.184385.1	0.07617	0.020815	0.06988	0.382553	0.253743	0.305862	0.011936	2.41456	up		MSTRG.100644.5	0.121925	0.091106	0.09349	0.457247	0.426074	0.229509	0.01802	1.7283	up
MSTRG.22633.2	0.12356	0.12337	0.183382	0	0	0	0.00264401	-6.09497	down		MSTRG.178613.7	0.007225	0.110032	0.046021	0.003167	0	0.000781	0.00597958	-3.93333	down
MSTRG.40239.7	0	0	0	0.06805	0.434405	0.154541	0.000314497	7.10251	up		MSTRG.204566.4	0	0	0	0.01112	0.107248	0.104824	0.0145454	4.71647	up
MSTRG.87637.2	0	0	0	0.00017	0.040141	0.111507	0.00347279	6.09606	up		MSTRG.15457.5	0	0	0	0.092751	0.077593	0.111046	0.000336856	6.29049	up
MSTRG.131345.1	0	0	0.029669	0.233771	0.188296	0.073164	0.0285896	3.2187	up		MSTRG.195605.8	0.045655	0.059014	0	0.12459	0.377642	0.260771	0.03568	2.44174	up
MSTRG.73462.6	0	0	0	0.003475	0.128302	0.082112	0.00433062	5.95591	up		MSTRG.158366.1	0.840493	0.637346	0.695379	1.78684	2.33472	1.28817	0.0461088	1.22716	up
MSTRG.78456.1	0	0	0	0.211806	0.021173	0.056309	0.0101978	5.45101	up		MSTRG.101328.4	0.319665	1.22331	1.21682	0.258172	0.198609	0.053849	0.0180052	-2.32549	down
MSTRG.4554.1	0.077367	0.090388	0.147142	0.584483	1.32826	0.112306	0.021438	2.45711	up		MSTRG.132989.3	3.48771	4.93555	4.28536	1.26861	1.79107	1.89481	0.0321404	-1.39517	down
MSTRG.179697.1	0.000711	0.019826	0.874351	0	0	0	0.00891905	-5.65801	down		MSTRG.23322.6	0.035592	0.004776	0.060941	0.392602	0.114117	0.135775	0.0225053	2.4439	up
MSTRG.32100.1	0	0	0	0.19999	0.062562	0.179848	0.00393328	5.93396	up		MSTRG.175335.1	0	0	0	0.526299	0.112675	0.28382	0.00294658	5.4844	up
MSTRG.203389.4	0.0245	0.014927	0.390468	0	0	0	0.0139364	-5.32707	down		MSTRG.170956.3	0.191897	0.25395	0.610946	0.127165	0	0	0.0496896	-2.74056	down
MSTRG.65929.16	0.230601	0.25476	0.213795	0.042751	0.121503	0.026894	0.0466205	-1.7624	down		MSTRG.39435.1	0	0	0	0.192607	0.124477	0.143162	0.020057	4.50187	up
MSTRG.102314.2	0	0	0	0.023049	0.015175	0.093029	0.0236201	4.92902	up		MSTRG.48988.5	0.003736	0.225897	0.028872	0	0	0	0.0196507	-4.56383	down
MSTRG.6232.1	0	0	0	0.721883	0.376885	0.755215	0.000763352	6.66336	up		MSTRG.41483.5	0.006407	0.007514	0.170501	0	0	0	0.0047236	-5.37276	down
MSTRG.75371.2	2.95068	2.36512	2.85155	0	0.083048	0.27018	0.00188851	-4.0125	down		MSTRG.174925.7	0	0	0	0.074582	0.392344	0.169724	1.81e-05	7.31992	up
MSTRG.56773.2	0.088194	0.062889	0.266037	0	0	0	0.024094	-4.89906	down		MSTRG.120399.1	0.876499	1.73154	1.25762	0.217475	0.170749	0	0.00828802	-3.02152	down
MSTRG.36471.2	0.176371	0.596311	0.421536	0	0	0	0.00087811	-6.6133	down		MSTRG.8963.1	1.61105	1.16432	1.18803	0.010597	0.344967	0.003293	0.00521554	-3.09832	down
MSTRG.132450.9	0	0	0	1.71695	0.504646	1.30186	4.18e-05	7.76909	up		MSTRG.48746.1	0.03187	0.257252	0.031387	0	0	0	0.0449693	-4.02596	down
MSTRG.110837.11	0	0	0.032857	0.336	0.245275	0.108318	0.00744713	3.90705	up		MSTRG.162177.2	0	0	0	0.151955	0.144317	0.024059	0.00433932	5.31973	up
MSTRG.73999.5	0.262278	0.058112	0.115771	0	0.034692	0	0.038632	-3.10608	down		MSTRG.39960.2	0.130966	0.552901	0.010579	0	0	0	0.00127897	-5.99223	down
MSTRG.107561.1	0.156032	0.441201	0.071269	0	0	0	0.0233847	-4.92565	down		MSTRG.101473.4	0.017476	0.358592	0.538685	0	0	0.016685	0.0126187	-3.96607	down
MSTRG.71401.1	0.07593	0.058029	0.137081	0	0	0	0.0340409	-4.62897	down		MSTRG.37437.1	0	0	0	0.161409	0.109189	0.42859	0.00711075	5.07079	up
MSTRG.115971.1	0	0	0	0.064497	0.26598	0.053949	0.0224513	4.95703	up		MSTRG.132521.6	0.076959	0	0	0.622136	0.251139	0.409813	0.00644326	3.6438	up
MSTRG.203926.1	0	0	0	0.122574	0.08466	0.127834	0.00738205	5.59119	up		MSTRG.20375.1	0.064376	0.148931	0.009761	0	0	0	0.0126996	-4.80476	down
MSTRG.52541.4	0.212356	0.095253	0.123716	0	0	0.034578	0.0499157	-2.85046	down		MSTRG.20375.3	0.174415	0.051445	0.029677	0	0	0	0.00946613	-4.93357	down
MSTRG.204223.2	0.43803	0.014351	0.153536	0	0	0	0.0241058	-4.92032	down		MSTRG.125993.1	0.055358	0	0	0.038298	0.670414	0.307031	0.0356599	3.19031	up
MSTRG.39057.2	0	0.001621	0	0.687393	0.151046	0.04854	0.000901122	5.37168	up		MSTRG.181757.1	0	0	0	0.196162	0.246233	0.336509	0.00699883	5.05869	up
MSTRG.15533.16	0.542126	0	1.01408	13.8072	4.59774	17.7872	0.0129876	4.0196	up		MSTRG.153753.1	0	0	0	0.400372	0.420635	0.364248	5.17e-05	6.89339	up
MSTRG.114465.2	0	0	0	0.037462	0.060979	0.00655	0.0116788	5.3834	up		MSTRG.187169.13	0.007501	0.009146	0	0.05196	0.063231	0.104955	0.0314925	2.67372	up
MSTRG.47176.2	0.553455	1.16059	0.311012	0	0.075867	0	0.00417439	-4.08875	down		MSTRG.155138.1	1.17534	0.165863	0.127053	0	0	0	0.00475687	-5.2983	down
MSTRG.47176.1	0.284197	0.255395	0.046463	0	0.016658	0	0.0269848	-3.59647	down		MSTRG.8169.10	0.003955	0	0	0.043837	0.135354	0.110146	0.000360475	4.72717	up
MSTRG.71703.25	0.00147	0.000443	0	0.002403	0.009893	0.250888	0.0213647	3.8345	up		MSTRG.109248.19	0	0.130282	0.104864	0.010136	0	0.004454	0.0447238	-3.22648	down
MSTRG.122385.4	0	0	0	0.16512	0.102259	0.072275	0.0117397	5.3358	up		MSTRG.109248.14	0	0	0	0.037864	0.033646	0.267249	0.000424124	6.35436	up
MSTRG.27890.11	0.142578	0.813253	0	9e-05	0	0	0.00192116	-6.12372	down		MSTRG.195275.1	0.097802	0	0	0.28315	0.319784	0.641888	0.0188254	3.24419	up
MSTRG.39194.1	0	0	0	0.187625	0.204741	0.093652	0.00625898	5.67882	up		MSTRG.115724.1	0	0	0	0.092333	0.257615	0.055739	0.00168356	5.72671	up
MSTRG.63948.1	0.404816	0.569051	0.884834	0	0.022151	0.122507	0.0172669	-2.95064	down		MSTRG.191293.2	0	0	0	0.128514	0.660893	0.313115	9.53e-05	6.79135	up
MSTRG.138293.20	0.031269	0.189732	0.32097	0.017142	0.001625	0.001446	0.0107726	-3.24926	down		MSTRG.37064.1	0	0	0.012863	0.195016	0	0.257571	0.0296769	3.8053	up
MSTRG.40751.2	0	0	0.007204	0.768139	0.400524	0	0.0447951	3.73869	up		MSTRG.5114.7	0.016241	0.033381	0.062962	0	0	0.004413	0.046684	-3.08657	down
MSTRG.187995.5	0.72795	0.200461	0.407443	0.022015	0	0.106667	0.031247	-2.79428	down		MSTRG.197295.1	0.169013	0.220182	0.266465	0	0	0	0.00315458	-5.41573	down
MSTRG.189947.1	0.000768	0	0	0	0.196196	0.303434	0.00868501	4.93966	up		MSTRG.133250.1	0	0	0	0.037599	0.102771	0.146036	0.0127246	4.77058	up
MSTRG.33031.11	0	0	0	0.034606	0.134432	0.001637	0.0132395	5.32251	up		MSTRG.26638.1	0	0	0	0.19178	0.065295	0.528922	0.0184822	4.58576	up
MSTRG.156051.3	0.040588	0.015461	0.002034	0	0	0	0.0456231	-4.43764	down		MSTRG.57307.1	0.093646	0.134371	0.061413	0	0	0	0.00778706	-5.00272	down
MSTRG.47193.6	0	0	0	0.112238	0.224837	0.014563	0.00993503	5.48459	up		MSTRG.17410.8	0	0.002024	0	0.058237	0	0.163857	0.0456558	3.54122	up
MSTRG.202356.1	0	0	0	1.40987	0.596496	0.765813	2.51e-05	7.90104	up		MSTRG.145222.1	0.103836	0.053842	0.110701	0	0	0	0.00555314	-5.16122	down
MSTRG.119277.16	0.020711	0.015209	0.017346	0.072243	0.031518	0.139099	0.0469357	2.01531	up		MSTRG.49728.1	0.049604	0.506997	0.625572	0	0	0	6.73e-05	-6.99446	down
MSTRG.29429.1	0	0	0	0.483763	0.168893	0.754735	0.00579805	5.74936	up		MSTRG.29279.2	0.018637	0.048414	0.075482	0.12588	0.19416	0.494307	0.029426	2.20369	up
MSTRG.31648.1	0	0	0	0.430668	0.223209	0.300005	0.00646692	5.66045	up		MSTRG.169291.1	0.209884	0.207525	0.140501	0	0	0	0.00843392	-4.95803	down
MSTRG.12868.3	0.049867	0.081701	0.110515	0	0	0	0.0128799	-5.27229	down		MSTRG.149934.2	0.266486	0.203408	0.047159	0	0	0	0.00251619	-5.55658	down
MSTRG.160902.21	0	0.009993	0.006869	0.041116	0.14853	0.114072	0.0281644	3.08857	up		MSTRG.120468.5	0	0	0	0.316844	0.057151	0.308735	9.17e-05	6.81672	up
MSTRG.80207.4	0.110969	0.166248	0.079153	0.316597	0.631109	0.230789	0.0457007	1.69957	up		MSTRG.203894.6	0.191353	1.54098	0.149209	0	0	0	0.000152245	-6.76228	down
MSTRG.191529.10	0.01676	0	0	0.096218	0.042106	0.815889	0.00352326	4.85918	up		MSTRG.17796.5	0	0	0.03351	1.2289	1.03723	0.796985	0.000103046	5.2632	up
MSTRG.56959.1	0.164835	0.088439	0.125989	0.57205	0.366839	0.263481	0.0496215	1.59464	up		MSTRG.175238.1	0	0	0	0.149589	0.150328	0.267046	0.00160229	5.71282	up
MSTRG.170042.4	0	0	0	0.495745	0.288406	0.163306	0.000834116	6.62637	up		MSTRG.155813.2	0.024287	0	0.016644	0.131488	0.093465	0.510451	0.0048001	3.56147	up
MSTRG.201187.3	0.13156	0.275946	1.18555	0.020859	0	0	0.000495059	-5.31303	down		MSTRG.151635.1	0.044768	0	0	0.208923	0.528485	0.078088	0.0259797	3.23004	up
MSTRG.12943.2	0.076193	0.591602	0.414331	0.013137	0.069486	0.002668	0.00798865	-3.33257	down		MSTRG.125155.1	0	0.199386	0	3.9083	0.28504	0.993266	0.0143146	3.74369	up
MSTRG.114079.5	0.110598	0.06679	0.014729	0	0	0	0.0431601	-4.4698	down		MSTRG.117897.12	0.007294	0	0.004167	0.138627	0.131549	0.029411	0.0032305	3.71033	up
MSTRG.110130.5	0.145059	0.131567	0.392327	0	0.070632	0.000263	0.0472397	-2.78174	down		MSTRG.134482.4	0.004021	0.009502	0.010991	0.435471	0.009008	0.006077	0.047954	2.95686	up
MSTRG.129894.3	0	0	0	0.162733	0.229652	0.209897	0.00878069	5.49441	up		MSTRG.115561.14	0.031955	0.035524	0.064494	0.006451	0	0.008521	0.016092	-2.76342	down
MSTRG.195605.8	0.047965	0	0.007156	0.342053	0.105113	0.260558	0.0101162	3.20193	up		MSTRG.105865.1	0.194957	0.181309	0.295711	0	0	0	0.0181299	-4.5539	down
MSTRG.160886.1	0	0	0	0.117895	0.099856	0.173755	0.040445	4.53109	up		MSTRG.148117.12	0	0	0	0.181992	0.190179	0.569321	6.39e-06	7.58936	up
MSTRG.106880.1	0.648546	0.976127	0.702789	0	0	0	4.81e-06	-8.38127	down		MSTRG.92537.2	0.083329	0.019703	0.065043	0	0	0.009233	0.00997421	-3.52158	down
MSTRG.202111.2	0.46982	0.222627	0.214649	1.50983	0.967001	0.705636	0.0182891	1.75653	up		MSTRG.100278.23	0.321453	0.002063	0.006519	0	0	0	0.00255208	-5.75152	down
MSTRG.13241.8	0.089333	0.144921	0.10962	0	0.021525	0	0.0147292	-3.32039	down		MSTRG.7464.1	0.081384	0.08659	0.101053	0.615457	0.291543	0.397801	0.00733631	2.08691	up
MSTRG.132989.3	3.74553	4.17833	3.4324	0.561283	1.84534	0.485341	0.0274573	-1.87374	down		MSTRG.34307.1	0	0	0	0.053233	0.148889	0.061149	0.0400933	4.07954	up
MSTRG.175335.1	0	0.128451	0.066944	0.625669	0.575323	0.476372	0.0107362	2.91339	up		MSTRG.33988.1	0.032224	0.067326	0.268082	0	0	0	0.0382291	-4.12532	down
MSTRG.141841.2	0	0	0	0.087384	0.048586	0.251831	0.00294451	6.11093	up		MSTRG.15777.10	0.001426	0.00474	0	0.300176	0.010034	0.42144	0.0135788	3.55882	up
MSTRG.202356.2	0	0	0	0.282788	0.019303	0.124865	0.00924506	5.53515	up		MSTRG.187451.11	0	0.012982	0	0	0.294033	0.25278	0.0262012	3.91712	up
MSTRG.48988.1	0.101278	0.168006	0.1433	0	0	0	0.00651145	-5.64596	down		MSTRG.58668.4	0.010473	0.254603	0.234662	0	0	0	0.00716379	-5.10421	down
MSTRG.69150.3	0	0	0	0.009616	0.058818	0.169361	0.0435357	4.494	up		MSTRG.8.11	0.646737	8.95051	8.72455	18.2766	23.6543	59.878	0.0460088	2.21754	up
MSTRG.41823.6	0.013004	0	0.150678	0	6e-05	0	0.0473095	-3.88252	down		MSTRG.89569.5	0.07628	0.013951	0.023439	0.331486	0.336112	0.103391	0.035256	2.32851	up
MSTRG.672.22	0	0	0.00356	0.04919	0.024227	0.01505	0.0317337	3.42598	up		MSTRG.203925.3	0.140916	0.287152	0.139541	0	0.037305	0	0.0251981	-3.11055	down
MSTRG.975.3	0.181968	0.158398	0.15436	0	0	0	0.00254734	-6.10708	down		MSTRG.9191.3	0.030559	0.018921	0.011306	0.757419	0.072852	0.030807	0.0363812	2.82094	up
MSTRG.189865.1	0.769687	0.428698	0.875906	0.109621	0.093041	0.283156	0.0293589	-1.90747	down		MSTRG.153663.2	0.068511	0	0	0.409068	0.436321	0.648502	0.00632522	3.7849	up
MSTRG.21641.3	0.000762	0	0	0.093646	0	0.161758	0.0423363	3.83695	up		MSTRG.34222.3	0.59685	0.37831	0.363287	0.149489	0.095318	0.034099	0.00657255	-2.21983	down
MSTRG.13686.1	0.336546	0.102804	0.078016	0.033949	0	0	0.0489618	-3.20053	down		MSTRG.34222.6	0.030771	0.013053	0.004623	0.077163	0.093602	0.259387	0.0129236	2.62995	up
MSTRG.124961.3	0.278973	0.076226	0.079028	0.625423	0.783123	0.358549	0.0409104	1.92883	up		MSTRG.93604.15	0.043661	0.016383	0	0.055731	0.54513	0.034056	0.0434639	2.85402	up
MSTRG.198589.2	0	0.066429	0	0.417265	0.394115	0.295442	0.0164723	3.49419	up		MSTRG.91131.3	0.029005	0	0	0.07323	0.233624	0.062896	0.0225408	3.26539	up
MSTRG.82627.6	0	0	0	0.068508	0.127727	0.2717	0.0012427	6.49537	up		MSTRG.6449.1	0	0	0	0.563586	0.240362	0.911133	0.00179738	5.68999	up
MSTRG.44682.1	0	0	0	0.216809	0.292565	0.500685	0.010218	5.42028	up		MSTRG.51469.1	0	0	0	0.137477	0.096232	0.068765	0.0405541	4.07116	up
MSTRG.187451.3	0.034875	0.208408	0.084131	0	0	0	0.0160225	-5.16526	down		MSTRG.90950.3	0	0	0	0.046808	0.091945	0.081896	0.0252032	4.37318	up
MSTRG.81755.3	0.294923	0.5162	0.716517	0	0.14472	0.015933	0.0266028	-2.73415	down		MSTRG.10445.6	0	0	0	0.179287	0.029026	0.509725	9.17e-06	7.65951	up
MSTRG.55052.6	0	0	0	0.122233	0.333786	0.074284	0.000164883	7.31207	up		MSTRG.112932.14	0.028106	0.029829	0.005582	0.515442	0.113143	0.258522	0.00220278	3.18615	up
MSTRG.154267.3	89.2885	75.4845	90.2437	0	0	0	4.11e-14	-12.222	down		MSTRG.186309.1	0	0	0	0.114782	0.124145	0.017754	0.0284668	4.31074	up
MSTRG.153753.1	0	0	0	0.12207	0.115636	0.305478	0.00187213	6.29783	up		MSTRG.154666.6	0.010007	0.109277	0.047109	0	0	0	0.00537891	-5.23085	down
MSTRG.154513.33	0.009185	0.007085	0.033743	0.095794	0.132402	0.032639	0.03975	2.1215	up		MSTRG.43738.2	0	0.148226	0	1.67584	0.678155	1.06777	0.00918902	3.54669	up
MSTRG.159059.1	0	0	0.058121	0.903633	0.590714	0.317078	0.00385637	4.01435	up		MSTRG.95481.1	0	0	0	0.375862	0.06471	0.187413	0.00132395	5.82755	up
MSTRG.49028.1	0.167098	0.210264	0.645069	0	0	0	0.00963214	-5.45968	down		MSTRG.125333.1	0.541174	0.409349	0.616024	0.07561	0.165597	0	0.0364126	-2.37456	down
MSTRG.195275.1	0	0	0	0.409231	0.103337	0.330957	0.00258425	6.14941	up		MSTRG.122607.1	0	0	0	0.063896	0.260895	0.220301	0.00718664	5.07078	up
MSTRG.18210.43	0.394385	0.18365	0.325421	0.090664	0.016293	0.049293	0.0204299	-2.41867	down		MSTRG.158460.2	0	0	0.022207	0.013471	0.098571	0.311848	0.0423927	3.21824	up
MSTRG.186507.1	0	0	0	0.094064	0.080103	0.21629	0.00565285	5.75273	up		MSTRG.75820.1	0.006958	0	0	0.062977	0.240083	0.123993	0.000642461	4.8764	up
MSTRG.85043.7	0	0.002952	0.012786	0.017834	0.049505	0.054661	0.0466101	2.6133	up		MSTRG.175315.3	0	0	0	0.001943	0.026294	0.069954	0.0359327	4.16811	up
MSTRG.178589.20	0.007634	0	0	0.039401	0.007623	0.164413	0.031693	3.73236	up		MSTRG.2095.21	0.117244	0.043099	0.083155	0.1947	0.397515	0.174739	0.0450809	1.58034	up
MSTRG.39176.10	0	0	0	0.015941	0.029981	0.012059	0.0146797	5.20813	up		MSTRG.109312.38	0	0	0	0.12577	0.03726	0.050772	3.69e-05	7.06322	up
MSTRG.159541.1	0.136803	0.09836	0.268169	0	0	0	0.0300591	-4.72958	down		MSTRG.32269.3	0.284464	0.517659	0.852746	0.10576	0.122591	0	0.027755	-2.68531	down
MSTRG.4447.1	0	0	0	3.60596	0.244943	1.23285	0.000163837	7.40073	up		MSTRG.181566.3	0	0	0	0.114135	0.061141	0.082359	0.0256573	4.36063	up
MSTRG.112913.2	0.148737	0.025236	0.109016	0	0	0	0.00181953	-6.3236	down		MSTRG.26225.1	0	0	0	0.546174	0.914129	0.513244	1.71e-05	7.23888	up
MSTRG.145222.2	0.321525	0.217757	0.207424	0.097635	0.022108	0.010727	0.0207748	-2.31954	down		MSTRG.7347.3	0.007861	0	0	0.113399	0	0.092385	0.0351956	3.68483	up
MSTRG.118964.5	0.003575	0	0	0.083549	0.310816	0.060107	0.000546178	5.36278	up		MSTRG.204923.2	0.139106	0.046033	0.114838	0	0	0.01747	0.0204843	-3.45547	down
MSTRG.78298.7	0	0	0.001157	0.171162	0.205042	0.068159	0.001285	4.83335	up		MSTRG.189365.1	0	0	0	0.243347	0.251577	0.123419	0.00693742	5.05983	up
MSTRG.155760.1	0	0	0	0.192673	0.051233	0.653388	0.00647065	5.73151	up		MSTRG.22068.10	0.221768	0.279966	0.203428	0	0	0	0.00360894	-5.35793	down
MSTRG.5138.3	0.094376	0.593615	0.08464	0	0	0	0.00254291	-6.20455	down		MSTRG.80401.1	0.595594	0.293186	0.068802	0.016332	0.024589	0.056386	0.0489045	-2.40374	down
MSTRG.45022.9	0.18233	0.001561	0.098441	0	0.003232	0	0.00582167	-4.70426	down		MSTRG.71709.1	0.064027	0	0	0.810856	0.172929	0.324295	0.00647002	3.84715	up
MSTRG.8981.1	0.433299	0.438418	0.141206	0.039104	0.106116	0.027723	0.0159608	-2.32039	down		MSTRG.59884.5	0.037277	0.152172	0.034636	0.000152	0.001135	0.004383	0.0202518	-2.9117	down
MSTRG.105410.7	0.056536	0.010711	0.010857	0	0	0	0.0321168	-4.69729	down		MSTRG.53040.33	0.015258	0.020885	0.014459	0.25336	0.064892	0.076089	0.00812817	2.60349	up
MSTRG.105410.2	0.283385	0.108509	0.037128	0.00638	0	0	0.00249787	-4.78113	down		MSTRG.4444.1	0.870725	0.670115	0.776594	0.319305	0.087444	0.042236	0.0213088	-2.153	down
MSTRG.105410.3	0.112181	0.043027	0.027001	0.009422	0	0	0.0361057	-3.37139	down		MSTRG.174359.1	0.08995	0.115314	0.188142	0	0	0	0.0181299	-4.5539	down
MSTRG.190077.1	0	0	0	1.70183	0.203717	3.42052	8.08e-07	9.19836	up		MSTRG.116864.1	0.528117	0.568237	0.176555	0	0	0	0.00042679	-6.24736	down
MSTRG.37106.1	0.230141	0.389348	0.152433	0	0	0	0.0102736	-5.40643	down		MSTRG.196316.10	0.067382	0.061162	0	0	0.003086	0	0.0460623	-3.50416	down
MSTRG.135759.2	0.066656	0.005978	0.046943	0.916334	0.258486	0.028347	0.0224216	2.92023	up		MSTRG.83349.2	0	0	0	0.114311	0.13291	0.060522	0.000786094	5.99639	up
MSTRG.135759.1	0.0499	0.017329	0.033924	0.684205	0.090071	0.145972	0.00589519	2.90972	up		MSTRG.17112.2	0.074182	0.16869	0.048489	0	0	0	0.00903962	-4.94428	down
MSTRG.73065.8	0	0	0.005774	0.658549	0.629853	0.220764	4.81e-08	7.1907	up		MSTRG.158565.1	0	0.014634	0	0.120605	0.163634	0.150375	0.039155	3.14124	up
MSTRG.60998.1	1.03602	0.658369	0.462954	0.078991	0.027818	0.111841	0.00222423	-2.8856	down		MSTRG.181882.1	0.270564	0.191831	0.043633	0	0	0	0.00205762	-5.64941	down
MSTRG.194623.7	0.513531	0.292297	0.222848	0	0	0	0.00212553	-6.20581	down		MSTRG.81748.1	0	0	0	0.090125	0.144212	0.08731	0.00953397	4.90415	up
MSTRG.7464.1	0.105779	0.081615	0	0.316918	0.213939	0.645927	0.0499005	2.46143	up		MSTRG.190683.4	0.620882	0.114101	0.932588	0.040232	0	0	0.00114304	-4.58971	down
MSTRG.159162.15	0.027423	0.004236	0.003021	0.197613	0.143046	0.046159	0.00533947	3.12116	up		MSTRG.150613.4	0	0	0	0.087804	0.030285	0.01947	0.00549114	5.20459	up
MSTRG.105218.5	0.247193	0.047756	0.027551	0	0	0	0.0215123	-4.99718	down		MSTRG.150613.2	0	0	0	0.032545	0.038377	0.277644	0.00082577	6.09872	up
MSTRG.201717.1	0.434475	1.26636	0.246786	0	0	0	0.00403453	-5.93177	down		MSTRG.2268.12	0.105934	0.281784	0	0	0.002621	0	0.00364442	-5.21258	down
MSTRG.144527.2	0.504587	0.287284	0	0	0.020809	0	0.0312218	-4.1351	down		MSTRG.176257.10	0.007606	0	0	0.007226	0.499633	0	0.026553	4.22578	up
MSTRG.203925.2	0.094866	0.044669	0.171168	0	0	0	0.0231085	-4.9178	down		MSTRG.866.2	0	0	0.024022	0.151889	0	0.653877	0.0270168	3.93738	up
MSTRG.203925.3	0.132662	0.241814	0.380142	0	0	0	0.0047403	-5.82887	down		MSTRG.120246.1	0	0	0	0.10425	0.053015	0.122896	0.00371988	5.35697	up
MSTRG.153663.2	0	0	0	0.148927	0.0611	0.312033	0.00161452	6.3863	up		MSTRG.99710.3	0	0	0	0.137659	0.025131	0.359143	0.00602803	5.20535	up
MSTRG.87071.11	2.10408	1.36593	1.48585	0.46478	0.305284	0.345941	0.00181452	-2.05706	down		MSTRG.83355.7	0.006043	0	0	0.218574	0.845632	0.478912	5.1e-08	7.06363	up
MSTRG.12163.1	0.160249	0.299105	0.080181	0	0	0	0.0119555	-5.32706	down		MSTRG.146310.1	0.050775	0	0.209834	0.911646	0.33475	1.4319	0.0185473	2.95144	up
MSTRG.10445.7	0.180541	0.20609	0.422167	0.088834	0.084064	0.078069	0.0323608	-1.62572	down		MSTRG.2918.14	0.118381	0.090268	0.293078	0.025976	0	0.037172	0.0264182	-2.66667	down
MSTRG.112932.12	0.012379	0	0	0.1606	0.031169	0.096518	0.0125832	3.95177	up		MSTRG.199909.4	0.013884	0.045398	0.05701	0.00917	0	0	0.0234804	-3.24097	down
MSTRG.112932.15	0	0	0	0.958043	0.209402	0.569943	4.22e-05	7.78626	up		MSTRG.39335.1	0.724591	0.34591	0.243476	0	0.115534	0	0.0396957	-2.84461	down
MSTRG.112932.14	0.049132	0.013333	0.082841	0.134719	0.173341	0.371295	0.0469493	2.00103	up		MSTRG.103518.1	0.038931	0.044065	0	0.219407	0.445424	0.097211	0.0466612	2.43995	up
MSTRG.3820.11	0	0.014052	0	0.037867	0.104278	0.035564	0.0394341	3.06012	up		MSTRG.201858.1	0	0	0	0.1525	0.066494	0.127529	0.0147151	4.68339	up
MSTRG.16762.2	0	0	0	0.154865	0.080851	0.04718	0.00497149	5.80563	up		MSTRG.5481.1	0	0	0.037112	0.162122	0.272131	0.259286	0.034138	2.94055	up
MSTRG.43738.2	0	0.136058	0	1.15471	0.393013	0.628317	0.0124707	3.52466	up		MSTRG.153469.1	0	0	0	0.866252	0.254187	0.424575	0.00269661	5.51246	up
MSTRG.95481.1	0	0	0	0.229612	0.136985	0.066967	0.0049365	5.80523	up		MSTRG.51635.4	0.29392	0.790275	0.611546	0	0.132522	0.089274	0.029669	-2.72924	down
MSTRG.192965.25	0.013642	0.010212	0.038406	0.259458	0.047494	0.173046	0.0209601	2.58203	up		MSTRG.191290.1	1.0096	0.722197	1.00554	4.39436	5.00338	2.13284	0.00434767	1.95447	up
MSTRG.125719.1	0	0	0	1.61048	1.3388	1.80086	6.06e-05	7.59322	up		MSTRG.71932.9	0.105818	0	0.117468	0.502731	0.715785	0.425027	0.0365394	2.62845	up
MSTRG.32623.1	0.147783	0.403087	0.175204	0	0	0	0.0245899	-4.86787	down		MSTRG.60892.6	0.163934	0.023216	0.179375	0.001908	0.003597	0.004563	0.000448406	-4.08283	down
MSTRG.191092.1	0	0	0	0.124255	0.071245	0.042455	0.00353182	5.97251	up		MSTRG.188391.8	0	0	0	0.294727	0.011165	0.034177	0.000551292	6.30259	up
MSTRG.82836.4	0.321341	0.201694	0.18546	0	0	0	0.00121886	-6.4468	down		MSTRG.188391.6	0	0	0	0.009621	0.00589	0.066944	0.0345125	4.21391	up
MSTRG.82854.1	0.198499	0.588714	0.11486	0.021621	0.094691	0	0.0419789	-2.71195	down		MSTRG.188391.5	0	0	0	0.010269	0.028058	0.048113	0.0178551	4.58132	up
MSTRG.182888.15	0.022271	0.007328	0.003528	0.148641	0.058447	0.160539	0.00628845	3.02839	up		MSTRG.188391.2	0	0	0	0.02793	0.027096	0.025533	0.0112148	4.81741	up
MSTRG.8479.1	0.17487	0.1253	0.729381	0	0	0	0.0133529	-5.2887	down		MSTRG.188391.1	0	0	0	0.023504	0.032075	0.011265	0.0173475	4.592	up
MSTRG.28162.2	0.525402	0.280637	0.320361	0.07485	0.010115	0.135791	0.0419844	-2.12199	down		MSTRG.100031.5	0	0	0	0.000954	0.016397	0.16495	0.00471895	5.37798	up
MSTRG.184900.2	0.131175	0.156705	0.2145	0	0	0.033209	0.041255	-3.22566	down		MSTRG.9968.5	0.183634	2.03436	1.17981	8.12089	7.09208	20.989	0.0041221	3.06809	up
MSTRG.157812.2	0	0.02231	0.027522	0.139617	0.051071	0.233178	0.0451654	2.58479	up		MSTRG.9968.3	0.441987	0.152665	0.348029	1.88969	1.66928	4.4944	0.0013312	2.79645	up
MSTRG.83349.4	0	0	0	0.081752	0.045608	0.011081	0.0192485	5.06514	up		MSTRG.142561.7	0.010119	0.003995	0	0.255049	0.188838	0.021159	0.00380922	3.85996	up
MSTRG.70925.1	0	0	0	0.339783	0.257002	0.634401	0.00489297	5.82225	up		MSTRG.165938.1	0	0	0	0.181414	0.363418	0.061067	0.0178657	4.58091	up
MSTRG.70925.3	0	0	0	0.251903	0.172684	0.385438	0.0098941	5.43663	up		MSTRG.153719.3	0	0	0.008066	0.099997	0.188284	0.001065	0.0222943	3.63957	up
MSTRG.70925.2	0	0	0	0.182436	0.171383	0.222218	0.00976227	5.43743	up
MSTRG.117959.1	0.135401	0.140678	0.324094	0	0	0	0.00551133	-5.74663	down
MSTRG.63652.1	0	0	0	0.39072	0.384392	1.46359	0.000274822	7.14715	up
MSTRG.116470.1	0.000634	0	0	0.207819	0	0.052603	0.0189468	4.47177	up
MSTRG.186392.2	0.180353	0.276075	0.015946	0	0	0	0.00100384	-6.64748	down
MSTRG.6727.1	0	0	0.016224	0.30859	0.111641	0	0.0485673	3.69106	up
MSTRG.43068.5	0.132483	0.195421	0	0	0.005533	0	0.0141134	-4.64792	down
MSTRG.129046.1	0.514008	0.707127	0.40411	0.046035	0	0	0.00366647	-4.31984	down
MSTRG.150613.1	0.066288	0.013641	0	0.396172	0.270728	0.230521	0.0110452	3.15952	up
MSTRG.100420.3	1e-06	0	0	0.473592	0.002871	0.253159	0.000241802	6.44378	up
MSTRG.122703.1	0.847616	0.502333	0.636959	0	0	0	0.0015448	-6.3408	down
MSTRG.56120.3	0	0	0.008846	0	0.156328	0.202376	0.0204796	4.36094	up
MSTRG.56120.4	0.167598	0.103475	0.23845	0	0	0	0.000125101	-7.35932	down
MSTRG.11668.1	0	0	0	0.04493	0.172892	0.090288	0.0205891	5.00374	up
MSTRG.149977.1	0	0	0	0.62586	0.126559	0.089137	0.0121688	5.35067	up
MSTRG.49145.1	0.270737	0.159541	0.036997	0	0	0	0.0431601	-4.4698	down
MSTRG.154871.16	0	0	0	0.082611	0.031474	0.124168	0.000367398	7.00017	up
MSTRG.154551.1	0.450383	0.607199	0.203874	0	0	0	0.00703167	-5.61839	down
MSTRG.72594.1	0.11802	0.371536	0.401481	0	0	0	0.0118728	-5.32779	down
MSTRG.147226.7	0.366417	0.991551	0.428124	0.056469	0.009941	0.010907	0.00473863	-3.34781	down
MSTRG.10599.2	0	0	0	0.025693	0.130625	0.006439	0.0189934	5.09829	up
MSTRG.191290.1	0.709765	0.846593	0.47787	1.69493	2.16625	1.86875	0.0296423	1.47274	up
MSTRG.189856.3	0	0	0	0.459896	0.145728	0.658348	0.000111275	7.46403	up
MSTRG.71932.7	0	0	0	0.525684	0.206486	0.106027	0.000311278	7.0581	up
MSTRG.71932.9	0	0	0	0.149984	0.518668	0.099466	6.52e-05	7.67771	up
MSTRG.179696.1	0.428159	0.038826	0.03885	0	0	0.016243	0.0247549	-3.64982	down
MSTRG.5802.1	0.234054	0.325671	0.08151	0	0.063446	0	0.0463848	-2.97474	down
MSTRG.183092.22	22.4988	19.3721	14.9617	5.52728	6.40632	6.2727	0.00876854	-1.57932	down
MSTRG.90610.1	4.6436	1.99012	4.69919	1.4489	0.711398	0.446851	0.00995461	-2.09593	down
MSTRG.54695.2	0	0	0	1.81515	0.388475	1.56857	1.74e-06	8.79294	up
MSTRG.1115.1	0.115754	0.130094	0.000292	0	0	0	0.0251621	-4.88653	down
MSTRG.188391.7	0.026485	0.393451	0.028553	0	0	0	0.00050576	-7.0234	down
MSTRG.21194.3	0.067224	0.121448	0.268269	0.045628	0.01088	0.027757	0.0399717	-2.13407	down
MSTRG.21194.5	0	0	0	0.165979	0.000849	0.011391	0.00937613	5.57571	up
MSTRG.23292.11	0.015932	0.01088	0	0.313082	0.014003	0.04908	0.0323388	3.12324	up
MSTRG.180037.5	0.010106	0	0	1.65296	0.466145	0.795269	6.72e-07	7.12647	up
MSTRG.53766.1	2.31231	1.08227	2.37605	0	0.460209	0.356987	0.0471648	-2.5362	down
MSTRG.41062.1	0	0	0	0.182253	0.263016	0.393762	0.00801533	5.55775	up
MSTRG.39402.1	0	0	0	0.760741	0.264087	0.227687	0.000123332	7.39065	up
MSTRG.99239.1	0	0	0	0.094832	0.1081	0.304551	0.0194957	5.04521	up
MSTRG.12422.1	0.161733	0.135048	0.207902	0	0	0	0.0242461	-4.86702	down
MSTRG.39299.1	0.265545	0.145152	0.401121	0	0.039412	0	0.0116773	-3.56682	down
MSTRG.103267.13	0	0.008523	0	0.734905	0	0.085214	0.0152966	4.70139	up
