# Supplementary material for: Identification of long non-coding RNA-microRNA-mRNA regulatory modules and their potential roles in drought stress response in wheat (Triticum aestivum L.)
Source: Front Plant Sci. 2022 Oct 11;13:1011064. doi: 10.3389/fpls.2022.1011064 (PMC9592863; doi:10.3389/fpls.2022.1011064)
Supplement: Supplementary file 13 [file Table_5.xlsx]

## Sheet: Sheet1
Supplementary Table S5 Expression of differentially expressed miRNAs in two varieties
Differentially expressed miRNAs in DS												Differentially expressed miRNAs in DT
miRNA ID	DSCK1_TPM	DSCK2_TPM	DSCK3_TPM	DST1_TPM	DST2_TPM	DST3_TPM	Pvalue	FDR	log2FC	regulated		miRNA ID	DTCK1_TPM	DTCK2_TPM	DTCK3_TPM	DTT1_TPM	DTT2_TPM	DTT3_TPM	Pvalue	FDR	log2FC	regulated
tae-miR9663-5p	363.569	270.747	350.224	4050.39	2222.98	1253.41	3.48e-19	1.49e-16	3.75853	up		novel_miR_546	748.384	946.146	2032.19	12.6791	36.3121	20.8725	1.32338e-13	2.26563e-11	-4.0844	down
novel_miR_273	70.2349	62.48	95.5155	659.119	449.686	439.339	7.4e-16	1.59e-13	3.69376	up		novel_miR_545	675.532	366.25	692.643	6.33955	0	31.3087	2.9499e-10	1.80366e-08	-3.66657	down
novel_miR_204	231.362	124.96	175.112	1180.04	1527.24	917.443	1.1e-18	3.15e-16	3.61848	up		novel_miR_548	158.949	106.823	241.772	0	12.104	20.8725	0.000528321	0.00611139	-2.33549	down
novel_miR_701	7011.09	11315.8	11557.4	28490.9	26760.6	267034	6.22e-05	0.00127454	3.42234	up		novel_miR_203	1543.13	1503.15	1607.45	6.33955	302.601	177.416	7.61837e-07	2.24873e-05	-2.3191	down
novel_miR_340	1123.76	576.205	421.86	7409.77	2927.2	3062.45	1.47e-10	1.26e-08	3.38407	up		novel_miR_109	59.6058	61.0417	26.1375	0	0	0	0.0121602	0.0754284	-1.97834	down
novel_miR_630	1123.76	576.205	421.86	7409.77	2927.2	3062.45	1.47e-10	1.26e-08	3.38407	up		novel_miR_605	807.99	755.391	842.933	69.735	133.145	93.9261	3.90934e-08	1.6732e-06	-1.93415	down
novel_miR_72	3738.97	4040.38	3000.78	10078.1	9078.57	255417	0.000549468	0.00673491	3.13563	up		novel_miR_154	26.4915	45.7813	65.3437	0	0	0	0.0145212	0.0846141	-1.92892	down
novel_miR_417	652.771	423.476	557.174	3657.05	1934.5	1486	3.42e-12	4.19e-10	3.014	up		novel_miR_476	26.4915	45.7813	65.3437	0	0	0	0.0145212	0.0846141	-1.92892	down
tae-miR9772	1045.26	1235.72	971.075	4209.85	4675.04	2875.09	9.05e-20	7.76e-17	2.88803	up		novel_miR_601	26.4915	45.7813	65.3437	0	0	0	0.0145212	0.0846141	-1.92892	down
novel_miR_703	24.7888	41.6534	71.6367	170.095	246.055	96.913	1.19e-08	7.89e-07	2.79034	up		novel_miR_386	112.589	61.0417	91.4811	0	24.2081	0	0.0125177	0.0770874	-1.82611	down
tae-miR9653b	4627.24	11933.7	5539.9	30702.2	19718.3	13865	7.7e-11	8.26e-09	2.60218	up		novel_miR_487	112.589	61.0417	58.8093	0	24.2081	0	0.0254576	0.121741	-1.65663	down
novel_miR_159	41.3146	34.7111	23.8789	74.4166	237.57	64.6087	7.76e-06	0.000221942	2.51076	up		novel_miR_148	59.6058	38.151	65.3437	6.33955	0	0	0.033685	0.145281	-1.64148	down
novel_miR_200	41.3146	34.7111	23.8789	74.4166	237.57	64.6087	7.76e-06	0.000221942	2.51076	up		novel_miR_201	59.6058	38.151	65.3437	6.33955	0	0	0.033685	0.145281	-1.64148	down
novel_miR_506	41.3146	34.7111	23.8789	74.4166	237.57	64.6087	7.76e-06	0.000221942	2.51076	up		novel_miR_304	59.6058	38.151	65.3437	6.33955	0	0	0.033685	0.145281	-1.64148	down
novel_miR_633	2743.29	1631.42	1146.19	8058.26	6906.5	3185.21	1.75e-08	9.36e-07	2.50902	up		novel_miR_328	59.6058	38.151	65.3437	6.33955	0	0	0.033685	0.145281	-1.64148	down
tae-miR156	11002.1	10899.3	7744.72	34710	30773.8	16830.6	2.41e-12	3.45e-10	2.44395	up		novel_miR_484	59.6058	38.151	65.3437	6.33955	0	0	0.033685	0.145281	-1.64148	down
novel_miR_198	8.26293	0	0	21.2619	25.4539	19.3826	0.00648143	0.0403543	2.34886	up		novel_miR_46	198.686	267.057	117.619	12.6791	36.3121	31.3087	0.00496967	0.0390278	-1.62302	down
novel_miR_40	8.26293	0	0	21.2619	25.4539	19.3826	0.00648143	0.0403543	2.34886	up		novel_miR_606	245.046	91.5625	84.9468	6.33955	36.3121	10.4362	0.0139784	0.0836752	-1.62024	down
novel_miR_566	8.26293	20.8267	31.8385	74.4166	76.3618	32.3043	0.000343027	0.00452796	2.33568	up		novel_miR_436	46.3601	15.2604	39.2062	0	0	0	0.0400792	0.165738	-1.61248	down
novel_miR_256	90.8922	118.018	95.5155	223.25	381.809	167.983	1.52e-08	8.69e-07	2.28101	up		novel_miR_54	46.3601	15.2604	39.2062	0	0	0	0.0400792	0.165738	-1.61248	down
novel_miR_460	90.8922	118.018	95.5155	223.25	381.809	167.983	1.52e-08	8.69e-07	2.28101	up		novel_miR_725	46.3601	15.2604	39.2062	0	0	0	0.0400792	0.165738	-1.61248	down
novel_miR_559	5081.7	13141.6	5858.29	17785.6	19421.3	14646.8	1.11e-08	7.89e-07	2.2402	up		novel_miR_735	46.3601	15.2604	39.2062	0	0	0	0.0400792	0.165738	-1.61248	down
tae-miR9678-3p	16.5259	48.5956	7.95963	10.6309	288.478	12.9217	0.00500527	0.0332909	2.16542	up		novel_miR_330	2039.84	1266.61	1457.16	158.489	435.746	187.852	3.59316e-07	1.13916e-05	-1.59222	down
novel_miR_266	152.864	41.6534	47.7578	255.143	169.693	213.209	0.000329427	0.00441638	2.16398	up		novel_miR_329	39.7372	206.016	91.4811	12.6791	0	20.8725	0.0362852	0.15439	-1.50074	down
novel_miR_388	152.864	41.6534	47.7578	255.143	169.693	213.209	0.000329427	0.00441638	2.16398	up		novel_miR_366	960.316	534.115	516.215	101.433	108.936	93.9261	0.000184659	0.00229085	-1.49428	down
novel_miR_764	152.864	41.6534	47.7578	255.143	169.693	213.209	0.000329427	0.00441638	2.16398	up		novel_miR_470	192.063	160.234	111.084	12.6791	36.3121	20.8725	0.0115117	0.0724561	-1.48608	down
novel_miR_363	8.26293	20.8267	31.8385	74.4166	59.3925	25.8435	0.00153485	0.0154382	2.13106	up		novel_miR_691	192.063	160.234	111.084	12.6791	36.3121	20.8725	0.0115117	0.0724561	-1.48608	down
novel_miR_74	74.3663	13.8845	23.8789	106.309	42.4232	142.139	0.00283291	0.0231489	2.11475	up		novel_miR_91	125.834	106.823	150.29	6.33955	24.2081	31.3087	0.0211539	0.109685	-1.42711	down
novel_miR_371	194.179	55.5378	71.6367	308.297	246.055	245.513	0.000214982	0.00318025	2.10877	up		novel_miR_755	523.207	701.979	823.33	95.0932	133.145	146.107	0.000363449	0.00438187	-1.36345	down
novel_miR_757	194.179	55.5378	71.6367	308.297	246.055	245.513	0.000214982	0.00318025	2.10877	up		novel_miR_257	205.309	228.906	104.55	6.33955	12.104	73.0536	0.0254562	0.121741	-1.36259	down
novel_miR_89	194.179	55.5378	71.6367	308.297	246.055	245.513	0.000214982	0.00318025	2.10877	up		novel_miR_375	205.309	228.906	104.55	6.33955	12.104	73.0536	0.0254562	0.121741	-1.36259	down
novel_miR_614	190.047	55.5378	71.6367	297.667	237.57	239.052	0.000240304	0.00343635	2.08833	up		novel_miR_765	205.309	228.906	104.55	6.33955	12.104	73.0536	0.0254562	0.121741	-1.36259	down
novel_miR_81	190.047	55.5378	71.6367	297.667	237.57	239.052	0.000240304	0.00343635	2.08833	up		novel_miR_792	205.309	228.906	104.55	6.33955	12.104	73.0536	0.0254562	0.121741	-1.36259	down
novel_miR_394	4.13146	34.7111	7.95963	63.7857	33.9386	25.8435	0.00531656	0.0350893	2.07096	up		novel_miR_744	3225.34	1793.1	2189.01	209.205	859.387	448.758	1.77054e-05	0.000336796	-1.31978	down
tae-miR9672a-3p	235.493	249.92	87.5559	457.131	551.502	271.356	5.85e-06	0.000192973	2.03372	up		novel_miR_534	132.457	167.865	189.497	0	60.5202	41.7449	0.0282394	0.131741	-1.29967	down
novel_miR_10	41.3146	97.1912	55.7174	170.095	118.785	103.374	7.13e-05	0.00127454	2.03042	up		novel_miR_731	198.686	106.823	176.428	19.0186	60.5202	10.4362	0.0316129	0.140211	-1.24963	down
novel_miR_107	41.3146	97.1912	55.7174	170.095	118.785	103.374	7.13e-05	0.00127454	2.03042	up		novel_miR_245	13437.8	8431.38	8050.34	1103.08	3607.01	2400.33	2.56955e-06	6.10982e-05	-1.13895	down
novel_miR_185	41.3146	97.1912	55.7174	170.095	118.785	103.374	7.13e-05	0.00127454	2.03042	up		novel_miR_594	158.949	122.083	267.909	31.6977	36.3121	41.7449	0.048183	0.191835	-1.10041	down
novel_miR_206	41.3146	97.1912	55.7174	170.095	118.785	103.374	7.13e-05	0.00127454	2.03042	up		novel_miR_130	238.423	267.057	156.825	19.0186	72.6243	62.6174	0.028041	0.131741	-1.08971	down
novel_miR_376	41.3146	97.1912	55.7174	170.095	118.785	103.374	7.13e-05	0.00127454	2.03042	up		novel_miR_666	596.058	350.99	607.696	82.4141	217.873	52.1812	0.0132073	0.0797211	-1.0854	down
novel_miR_490	41.3146	97.1912	55.7174	170.095	118.785	103.374	7.13e-05	0.00127454	2.03042	up		novel_miR_500	635.795	366.25	320.184	38.0373	205.769	93.9261	0.0156291	0.08919	-1.03109	down
novel_miR_494	41.3146	97.1912	55.7174	170.095	118.785	103.374	7.13e-05	0.00127454	2.03042	up		novel_miR_8	635.795	366.25	320.184	38.0373	205.769	93.9261	0.0156291	0.08919	-1.03109	down
novel_miR_514	41.3146	97.1912	55.7174	170.095	118.785	103.374	7.13e-05	0.00127454	2.03042	up		tae-miR9663-5p	3960.47	4448.41	4123.19	2434.39	7080.87	4174.49	9.51372e-06	0.000193899	1.00972	up
novel_miR_551	41.3146	97.1912	55.7174	170.095	118.785	103.374	7.13e-05	0.00127454	2.03042	up		novel_miR_249	3523.37	3624.35	3946.76	2237.86	5241.05	4477.14	8.14924e-08	3.03293e-06	1.01896	up
novel_miR_497	70.2349	90.2489	111.435	212.619	254.539	90.4521	4.87e-06	0.000185702	1.95765	up		novel_miR_619	198.686	434.922	437.803	164.828	447.85	667.919	0.014538	0.0846141	1.02139	up
tae-miR9664-3p	4040.57	4949.81	5221.52	11226.3	12082.1	4406.31	1.55e-13	2.65e-11	1.95245	up		tae-miR319	116708	88541	114391	75611.8	127274	127437	4.22832e-07	1.29266e-05	1.02244	up
novel_miR_262	45.4461	27.7689	39.7981	116.94	76.3618	58.1478	0.000773384	0.00896708	1.94609	up		novel_miR_393	284.783	419.662	405.131	202.865	459.954	605.302	0.00200043	0.0188173	1.04159	up
novel_miR_491	475.118	312.4	469.618	967.416	721.195	575.017	6.35e-06	0.000201842	1.86731	up		novel_miR_660	562.944	503.594	568.49	310.638	810.971	730.536	2.825e-05	0.000438804	1.0613	up
novel_miR_77	165.259	444.303	95.5155	446.5	475.14	323.043	0.000140717	0.00223584	1.85837	up		novel_miR_693	562.944	503.594	568.49	310.638	810.971	730.536	2.825e-05	0.000438804	1.0613	up
novel_miR_621	4.13146	0	0	10.6309	8.48464	12.9217	0.0424524	0.17855	1.85389	up		novel_miR_711	562.944	503.594	568.49	310.638	810.971	730.536	2.825e-05	0.000438804	1.0613	up
novel_miR_660	396.62	555.378	382.062	499.654	1985.41	329.504	2.04e-05	0.000499917	1.82493	up		novel_miR_465	3556.48	4761.25	4266.94	2846.46	5761.53	5312.04	1.28145e-06	3.42788e-05	1.06939	up
novel_miR_693	396.62	555.378	382.062	499.654	1985.41	329.504	2.04e-05	0.000499917	1.82493	up		novel_miR_543	3556.48	4761.25	4266.94	2846.46	5761.53	5312.04	1.28145e-06	3.42788e-05	1.06939	up
novel_miR_711	396.62	555.378	382.062	499.654	1985.41	329.504	2.04e-05	0.000499917	1.82493	up		novel_miR_643	3377.66	3517.53	3770.33	1813.11	5676.8	4936.34	1.80616e-06	4.68508e-05	1.07013	up
novel_miR_465	3862.92	3005.98	2515.24	6282.89	5548.96	4225.41	5.19e-06	0.000185702	1.80217	up		novel_miR_73	105.966	99.1927	163.359	76.0746	169.457	198.288	0.0132248	0.0797211	1.07996	up
novel_miR_543	3862.92	3005.98	2515.24	6282.89	5548.96	4225.41	5.19e-06	0.000185702	1.80217	up		novel_miR_224	1470.28	2998.67	3110.36	1343.98	4248.52	3777.92	0.00138891	0.0133585	1.09266	up
novel_miR_48	41.3146	13.8845	39.7981	21.2619	203.631	25.8435	0.00911627	0.0535737	1.79442	up		novel_miR_88	92.7201	152.604	65.3437	50.7164	121.04	219.161	0.0281214	0.131741	1.09423	up
tae-miR9672b	6680.58	3700.21	3741.03	8440.97	13872.4	5039.48	8.58e-06	0.00023747	1.7888	up		tae-miR9664-3p	4205.52	6561.98	6050.82	3423.35	9332.22	7190.57	2.32278e-05	0.000391011	1.10385	up
novel_miR_499	107.418	249.92	95.5155	201.988	398.778	174.443	5.88e-05	0.00127454	1.76385	up		tae-miR9662a-3p	14172.9	19533.3	15689	10942.1	24365.4	21206.4	2.38777e-07	7.86126e-06	1.10463	up
novel_miR_370	24.7888	41.6534	31.8385	74.4166	59.3925	45.2261	0.00365379	0.0271523	1.75845	up		tae-miR9662b-3p	14172.9	19533.3	15682.5	10942.1	24365.4	21206.4	2.37357e-07	7.86126e-06	1.10483	up
novel_miR_741	24.7888	41.6534	31.8385	74.4166	59.3925	45.2261	0.00365379	0.0271523	1.75845	up		novel_miR_649	245.046	396.771	392.062	202.865	472.058	573.993	0.00134587	0.0130917	1.11119	up
novel_miR_223	61.9719	20.8267	31.8385	95.6785	93.3311	51.6869	0.0037542	0.0271523	1.7472	up		novel_miR_736	245.046	396.771	392.062	202.865	472.058	573.993	0.00134587	0.0130917	1.11119	up
novel_miR_229	61.9719	20.8267	31.8385	95.6785	93.3311	51.6869	0.0037542	0.0271523	1.7472	up		novel_miR_266	52.9829	61.0417	52.2749	38.0373	48.4162	125.235	0.0466305	0.187398	1.11635	up
novel_miR_274	61.9719	20.8267	31.8385	95.6785	93.3311	51.6869	0.0037542	0.0271523	1.7472	up		novel_miR_388	52.9829	61.0417	52.2749	38.0373	48.4162	125.235	0.0466305	0.187398	1.11635	up
novel_miR_381	61.9719	20.8267	31.8385	95.6785	93.3311	51.6869	0.0037542	0.0271523	1.7472	up		novel_miR_764	52.9829	61.0417	52.2749	38.0373	48.4162	125.235	0.0466305	0.187398	1.11635	up
novel_miR_421	61.9719	20.8267	31.8385	95.6785	93.3311	51.6869	0.0037542	0.0271523	1.7472	up		novel_miR_686	86.0973	68.6719	150.29	95.0932	108.936	156.544	0.0210638	0.109685	1.12176	up
novel_miR_582	61.9719	20.8267	31.8385	95.6785	93.3311	51.6869	0.0037542	0.0271523	1.7472	up		novel_miR_475	59.6058	45.7813	45.7406	31.6977	84.7283	83.4899	0.0410191	0.168002	1.12832	up
novel_miR_597	61.9719	20.8267	31.8385	95.6785	93.3311	51.6869	0.0037542	0.0271523	1.7472	up		novel_miR_611	59.6058	45.7813	45.7406	31.6977	84.7283	83.4899	0.0410191	0.168002	1.12832	up
novel_miR_553	4193.44	2422.84	2531.16	6410.46	6108.94	3514.71	1.75e-05	0.000467994	1.74532	up		tae-miR7757-5p	29074.4	34580.1	22236.5	21180.4	41153.8	34940.5	1.27817e-07	4.55882e-06	1.13308	up
novel_miR_181	82.6293	41.6534	39.7981	106.309	144.239	71.0695	0.00163719	0.0161461	1.72311	up		novel_miR_244	132.457	45.7813	78.4124	69.735	169.457	83.4899	0.0221568	0.11357	1.14745	up
tae-miR531	359.437	444.303	159.193	372.083	526.048	555.635	0.000879282	0.00993208	1.68986	up		novel_miR_57	238.423	160.234	280.978	139.47	423.642	292.215	0.0013248	0.0130917	1.15357	up
novel_miR_88	90.8922	69.4223	71.6367	116.94	127.27	122.756	0.00134686	0.013923	1.6559	up		tae-miR159a	63135.8	80407.1	76903	48586.3	105789	108892	5.0108e-08	2.0425e-06	1.15655	up
novel_miR_786	61.9719	62.48	63.677	127.571	110.3	71.0695	0.00119285	0.0131214	1.64123	up		novel_miR_125	231.8	373.88	300.581	285.28	447.85	313.087	0.00118131	0.0124801	1.16086	up
novel_miR_475	66.1034	27.7689	39.7981	95.6785	101.816	51.6869	0.00481892	0.0325562	1.63152	up		novel_miR_560	1152.38	1213.2	869.071	811.462	1634.05	1388.02	7.1051e-08	2.76453e-06	1.19151	up
novel_miR_611	66.1034	27.7689	39.7981	95.6785	101.816	51.6869	0.00481892	0.0325562	1.63152	up		novel_miR_340	649.041	2220.39	1783.88	874.857	2166.62	3339.6	0.00553416	0.0426779	1.19506	up
novel_miR_526	4309.12	7351.82	6821.4	10227	8544.04	6021.53	7.06e-07	3.37e-05	1.5704	up		novel_miR_630	649.041	2220.39	1783.88	874.857	2166.62	3339.6	0.00553416	0.0426779	1.19506	up
novel_miR_619	152.864	298.516	183.071	340.19	322.416	219.669	7.8e-05	0.00136583	1.56371	up		novel_miR_7	576.189	404.401	339.787	291.619	702.035	626.174	1.2101e-05	0.000240895	1.19917	up
novel_miR_187	16.5259	34.7111	47.7578	63.7857	67.8771	25.8435	0.0141473	0.0768255	1.54389	up		tae-miR9776	7576.56	6974.01	7985	5445.67	10264.2	11563.3	3.28104e-10	1.87238e-08	1.21013	up
tae-miR9666b-3p	33.0517	41.6534	47.7578	85.0476	118.785	12.9217	0.0118848	0.0657881	1.51754	up		novel_miR_237	52.9829	53.4115	65.3437	31.6977	84.7283	146.107	0.0176291	0.0979905	1.28387	up
novel_miR_73	103.287	173.556	159.193	106.309	627.864	51.6869	0.00642216	0.0403543	1.49376	up		novel_miR_310	52.9829	53.4115	65.3437	31.6977	84.7283	146.107	0.0176291	0.0979905	1.28387	up
novel_miR_589	103.287	48.5956	87.5559	116.94	144.239	96.913	0.00415186	0.0289618	1.49091	up		novel_miR_256	132.457	259.427	267.909	158.489	326.809	427.886	0.00122561	0.0124801	1.28397	up
novel_miR_740	103.287	48.5956	87.5559	116.94	144.239	96.913	0.00415186	0.0289618	1.49091	up		novel_miR_460	132.457	259.427	267.909	158.489	326.809	427.886	0.00122561	0.0124801	1.28397	up
novel_miR_92	1173.34	1999.36	1170.07	1541.49	3368.4	1195.26	5.42e-06	0.000185858	1.48077	up		novel_miR_502	72.8515	129.714	39.2062	69.735	157.353	114.799	0.0103413	0.0665573	1.29756	up
novel_miR_665	586.668	1645.31	963.115	1871.05	1323.6	872.217	0.000139628	0.00223584	1.47499	up		novel_miR_371	86.0973	91.5625	78.4124	63.3955	121.04	187.852	0.00364569	0.0308981	1.33949	up
novel_miR_643	5102.36	2082.67	3032.62	5772.6	4590.19	3850.68	0.00201159	0.0179786	1.45455	up		novel_miR_614	86.0973	91.5625	78.4124	63.3955	121.04	187.852	0.00364569	0.0308981	1.33949	up
novel_miR_387	82.6293	138.845	127.354	212.619	152.724	96.913	0.00129576	0.0135581	1.43824	up		novel_miR_757	86.0973	91.5625	78.4124	63.3955	121.04	187.852	0.00364569	0.0308981	1.33949	up
novel_miR_585	82.6293	138.845	127.354	212.619	152.724	96.913	0.00129576	0.0135581	1.43824	up		novel_miR_81	86.0973	91.5625	78.4124	63.3955	121.04	187.852	0.00364569	0.0308981	1.33949	up
novel_miR_617	82.6293	138.845	127.354	212.619	152.724	96.913	0.00129576	0.0135581	1.43824	up		novel_miR_89	86.0973	91.5625	78.4124	63.3955	121.04	187.852	0.00364569	0.0308981	1.33949	up
novel_miR_303	156.996	180.498	206.95	244.512	475.14	90.4521	0.000422617	0.00533243	1.42551	up		novel_miR_27	19.8686	15.2604	39.2062	50.7164	24.2081	41.7449	0.0418754	0.170692	1.38209	up
tae-miR395a	136.338	27.7689	79.5963	180.726	263.024	25.8435	0.0227049	0.115271	1.42437	up		tae-miR9653b	6894.41	11544.5	14048.9	6903.77	16110.5	27280.3	0.00011439	0.00143997	1.40284	up
novel_miR_419	797.372	395.707	517.376	1020.57	738.164	575.017	0.00180879	0.017477	1.42093	up		novel_miR_83	46.3601	22.8906	26.1375	31.6977	48.4162	83.4899	0.0204642	0.109685	1.42515	up
novel_miR_583	623.851	312.4	413.901	786.69	602.41	445.8	0.00184712	0.017477	1.40863	up		novel_miR_671	26.4915	15.2604	19.6031	19.0186	48.4162	52.1812	0.0337744	0.145281	1.42687	up
novel_miR_125	433.804	374.88	246.748	361.452	924.826	277.817	0.000770787	0.00896708	1.40711	up		novel_miR_553	3914.11	3883.78	4763.55	3131.74	7746.59	7608.02	2.38831e-11	2.5555e-09	1.43414	up
tae-miR9675-3p	4424.8	2575.57	2515.24	6708.13	3351.43	2623.11	0.00314054	0.0251752	1.37252	up		tae-miR9656-3p	2178.92	1800.73	2469.99	1775.07	3582.8	4101.44	1.55262e-10	1.02234e-08	1.45769	up
novel_miR_224	1702.16	1881.34	1846.63	2243.13	2791.45	1589.37	4.71e-06	0.000185702	1.36288	up		tae-miR9675-3p	2907.44	2708.72	2483.06	2193.48	4042.75	5562.51	3.65521e-11	3.12886e-09	1.46241	up
tae-miR6197-5p	24.7888	41.6534	31.8385	53.1547	25.4539	45.2261	0.0415708	0.177451	1.35061	up		tae-miR1123	0	0	0	6.33955	12.104	10.4362	0.047522	0.190088	1.48265	up
novel_miR_393	553.616	381.822	350.224	637.857	568.471	419.956	0.00154742	0.0154382	1.34548	up		tae-miR9652-5p	72.8515	76.3021	117.619	107.772	72.6243	260.906	0.00299369	0.0275549	1.53285	up
tae-miR9774	49.5776	201.325	71.6367	106.309	144.239	116.296	0.0138314	0.0759003	1.32773	up		tae-miR156	6245.36	8683.18	8187.56	7081.27	13689.7	15456.1	1.02963e-10	8.01236e-09	1.54705	up
tae-miR9676-5p	206.573	215.209	183.071	393.345	364.84	83.9913	0.00211062	0.0186691	1.31979	up		tae-miR9678-3p	46.3601	22.8906	19.6031	63.3955	72.6243	31.3087	0.00938987	0.0619377	1.6442	up
novel_miR_385	16.5259	41.6534	47.7578	63.7857	59.3925	19.3826	0.0421989	0.178358	1.30584	up		novel_miR_368	6.62287	0	6.53437	6.33955	0	73.0536	0.0351875	0.150602	1.66167	up
tae-miR9779	53.709	83.3067	31.8385	95.6785	59.3925	58.1478	0.0243988	0.117661	1.305	up		tae-miR9672b	3324.68	3487.01	3208.37	3138.08	7226.12	6929.66	2.24785e-22	1.92416e-19	1.69396	up
novel_miR_649	504.039	340.169	326.345	574.071	500.594	361.809	0.00239363	0.0204511	1.29562	up		novel_miR_77	264.915	305.208	352.856	348.675	568.89	720.1	1.93546e-08	9.20419e-07	1.7234	up
novel_miR_736	504.039	340.169	326.345	574.071	500.594	361.809	0.00239363	0.0204511	1.29562	up		tae-miR398	238.423	137.344	156.825	126.791	496.266	459.194	1.2217e-06	3.42788e-05	1.77561	up
tae-miR9654b-3p	90.8922	118.018	119.394	191.357	186.662	51.6869	0.00460509	0.0316093	1.28538	up		tae-miR9672a-3p	119.212	144.974	228.703	228.224	447.85	281.778	4.44003e-06	9.26991e-05	1.7959	up
tae-miR408	41.3146	48.5956	63.677	95.6785	84.8464	25.8435	0.0244098	0.117661	1.27607	up		novel_miR_585	46.3601	45.7813	104.55	114.112	181.561	146.107	9.03518e-05	0.00115435	1.91914	up
tae-miR9777	82.6293	27.7689	79.5963	31.8928	127.27	83.9913	0.040058	0.172712	1.26901	up		novel_miR_387	46.3601	45.7813	104.55	114.112	193.665	146.107	6.46665e-05	0.000878643	1.94809	up
novel_miR_325	239.625	263.805	342.264	393.345	458.171	174.443	0.000266339	0.00374621	1.26606	up		novel_miR_617	46.3601	45.7813	104.55	114.112	193.665	156.544	4.32855e-05	0.000617539	1.9777	up
novel_miR_647	326.386	270.747	286.547	489.024	415.747	193.826	0.00118458	0.0131214	1.26403	up		novel_miR_262	13.2457	0	39.2062	25.3582	121.04	52.1812	0.00390626	0.0327819	1.98889	up
novel_miR_344	136.338	111.076	127.354	138.202	263.024	83.9913	0.00454652	0.031459	1.2542	up		novel_miR_417	649.041	930.886	836.399	754.406	2190.83	2713.42	2.95462e-11	2.81017e-09	2.00987	up
novel_miR_42	289.202	333.227	374.103	531.547	322.416	232.591	0.00266164	0.0219585	1.19092	up		tae-miR9772	1099.4	1991.48	1176.19	1432.74	4151.69	5176.37	1.29097e-10	9.20892e-09	2.09847	up
novel_miR_309	979.157	652.569	644.73	1063.09	941.795	575.017	0.00382917	0.0271523	1.16652	up		novel_miR_793	39.7372	0	98.0155	44.3768	145.249	386.141	0.0010814	0.0117145	2.17474	up
novel_miR_512	979.157	652.569	644.73	1063.09	941.795	575.017	0.00382917	0.0271523	1.16652	up		novel_miR_72	3132.62	3662.5	3339.06	256061	6112.54	7357.55	0.00321802	0.028694	2.32223	up
novel_miR_709	979.157	652.569	644.73	1063.09	941.795	575.017	0.00382917	0.0271523	1.16652	up		novel_miR_492	39.7372	22.8906	98.0155	868.518	12.104	2222.92	0.00317633	0.0286204	2.32791	up
tae-miR9776	7217.67	9496.97	8357.61	12427.6	9994.91	4645.36	0.000165304	0.00257874	1.15014	up		novel_miR_559	364.258	557.005	712.246	3924.18	1065.16	1074.93	0.00102456	0.0115398	2.33805	up
tae-miR1122b-3p	70.2349	83.3067	63.677	138.202	101.816	25.8435	0.0399518	0.172712	1.11171	up		tae-miR9676-5p	264.915	335.729	222.168	437.429	1077.26	928.825	8.56607e-19	3.66628e-16	2.42424	up
novel_miR_380	3292.78	4172.28	3438.56	5474.94	4276.26	1828.43	0.000761534	0.00896708	1.09805	up		tae-miR408	52.9829	0	32.6718	57.0559	181.561	187.852	2.95855e-06	6.33129e-05	2.67226	up
novel_miR_4	1545.17	1714.73	1655.6	1945.46	2231.46	962.669	9.96e-05	0.00167636	1.08499	up		novel_miR_204	105.966	274.688	254.84	272.6	1065.16	1617.62	9.81586e-10	5.25148e-08	2.74457	up
novel_miR_493	1545.17	1714.73	1655.6	1945.46	2231.46	962.669	9.96e-05	0.00167636	1.08499	up		novel_miR_701	6907.65	9690.37	7396.9	266800	25999.5	30432.1	8.50992e-05	0.00112798	3.0231	up
novel_miR_560	842.818	742.818	1209.86	786.69	1781.77	491.026	0.00226592	0.0198384	1.0548	up		novel_miR_703	86.0973	137.344	45.7406	304.298	714.139	313.087	1.5507e-12	2.21233e-10	3.02686	up
tae-miR1120c-5p	185.916	145.787	286.547	127.571	178.177	232.591	0.0484285	0.196927	1.02913	up		tae-miR395a	0	22.8906	6.53437	126.791	169.457	1377.58	1.83781e-05	0.000341992	3.32292	up
tae-miR7757-5p	35650.4	26963.6	27476.6	32743.3	30129	23162.2	0.00745886	0.045429	1.0197	up		novel_miR_273	26.4915	0	39.2062	133.13	205.769	375.704	5.29674e-12	6.47715e-10	3.72363	up
novel_miR_170	107.418	131.902	63.677	95.6785	203.631	45.2261	0.0463516	0.190875	1.00726	up		novel_miR_621	13.2457	15.2604	0	50.7164	266.289	135.671	1.65105e-09	8.31353e-08	3.77166	up
novel_miR_738	169.39	326.285	445.739	42.5238	110.3	45.2261	0.0345511	0.1544	-1.02321	down		novel_miR_198	13.2457	38.151	13.0687	95.0932	423.642	313.087	4.89216e-14	1.04692e-11	3.94043	up
novel_miR_76	632.114	673.396	1321.3	191.357	339.386	77.5304	0.00816505	0.0486501	-1.06782	down		novel_miR_40	13.2457	38.151	13.0687	95.0932	423.642	313.087	4.89216e-14	1.04692e-11	3.94043	up
novel_miR_105	297.465	430.418	660.649	74.4166	169.693	51.6869	0.011129	0.0624095	-1.09829	down
novel_miR_177	297.465	430.418	660.649	74.4166	169.693	51.6869	0.011129	0.0624095	-1.09829	down
novel_miR_253	297.465	430.418	660.649	74.4166	169.693	51.6869	0.011129	0.0624095	-1.09829	down
novel_miR_695	297.465	430.418	660.649	74.4166	169.693	51.6869	0.011129	0.0624095	-1.09829	down
novel_miR_71	297.465	430.418	660.649	74.4166	169.693	51.6869	0.011129	0.0624095	-1.09829	down
novel_miR_657	1152.68	2200.69	2228.7	457.131	449.686	226.13	0.000397938	0.00509598	-1.13608	down
novel_miR_32	128.075	187.44	198.991	21.2619	67.8771	12.9217	0.0356809	0.156996	-1.18131	down
novel_miR_356	161.127	388.765	485.537	53.1547	67.8771	51.6869	0.0138885	0.0759003	-1.23482	down
novel_miR_167	132.207	118.018	175.112	21.2619	42.4232	12.9217	0.0351212	0.15533	-1.27474	down
novel_miR_31	132.207	118.018	175.112	21.2619	42.4232	12.9217	0.0351212	0.15533	-1.27474	down
novel_miR_330	1921.13	2138.21	1408.85	414.607	254.539	264.896	0.00245509	0.0204511	-1.2907	down
novel_miR_28	1569.96	1853.57	3152.01	329.559	636.348	245.513	0.000133764	0.0022071	-1.31591	down
novel_miR_570	223.099	492.898	604.932	95.6785	127.27	19.3826	0.00485695	0.0325568	-1.34018	down
novel_miR_458	144.601	249.92	151.233	0	76.3618	12.9217	0.0236278	0.116635	-1.39872	down
novel_miR_93	61.9719	90.2489	143.273	10.6309	33.9386	0	0.0445865	0.185705	-1.44343	down
novel_miR_366	388.358	562.32	732.286	63.7857	195.147	32.3043	0.000879764	0.00993208	-1.45991	down
novel_miR_556	103.287	249.92	103.475	31.8928	8.48464	19.3826	0.025618	0.120111	-1.45999	down
novel_miR_46	185.916	326.285	326.345	31.8928	59.3925	32.3043	0.0031689	0.0251752	-1.47972	down
novel_miR_688	144.601	374.88	437.78	63.7857	50.9079	19.3826	0.00301839	0.0244319	-1.57831	down
novel_miR_55	107.418	118.018	151.233	21.2619	33.9386	0	0.0172445	0.0918993	-1.58497	down
novel_miR_104	202.442	367.938	366.143	63.7857	42.4232	25.8435	0.00145447	0.0148564	-1.58863	down
novel_miR_203	446.198	1214.89	1321.3	191.357	93.3311	90.4521	0.000441314	0.00548765	-1.63437	down
novel_miR_594	78.4978	360.996	159.193	21.2619	25.4539	19.3826	0.0105125	0.0611212	-1.64949	down
tae-miR9652-3p	185.916	83.3067	95.5155	31.8928	16.9693	0	0.0180471	0.0949963	-1.71958	down
novel_miR_700	1363.38	1499.52	891.478	223.25	271.509	45.2261	3.64e-05	0.000844147	-1.79933	down
novel_miR_744	1520.38	1804.98	3414.68	372.083	398.778	122.756	1.92e-06	8.67e-05	-1.79939	down
novel_miR_545	661.034	1096.87	1265.58	0	220.601	12.9217	3.53e-05	0.000840624	-2.51865	down
novel_miR_258	37.1832	97.1912	143.273	0	0	0	0.000678245	0.00819626	-2.99678	down
novel_miR_301	86.7607	69.4223	119.394	0	0	0	0.000381875	0.00496437	-3.10876	down
novel_miR_546	206.573	2242.34	549.214	63.7857	33.9386	0	3.14e-06	0.000134496	-3.21942	down
novel_miR_548	388.358	409.591	254.708	10.6309	8.48464	6.46087	2.12e-07	1.07e-05	-3.50932	down
novel_miR_605	326.386	1006.62	732.286	10.6309	16.9693	12.9217	3.13e-10	2.44e-08	-3.8204	down
